# Supplementary material for: Joint, multifaceted genomic analysis enables diagnosis of diverse, ultra-rare monogenic presentations
Source: Nat Commun. 2025 Aug 7;16:7267. doi: 10.1038/s41467-025-61712-2 (PMC12328722; doi:10.1038/s41467-025-61712-2)
Supplement: Supplementary file 3 — Supplementary Data 1-9 [file 41467_2025_61712_MOESM3_ESM.xlsx]

## Sheet: D1 | Candidate vs. Decoy Genes
# Supplementary Data 1: Candidate vs. Decoy Genes and Final Clinical Scores
gene	patient phenotype	score	label
AHR	global brain atrophy, history of pituitary gland inflammation (causing hormone deficiency), hypothalamus-related obesity, reduced bone density, history lung blood clots (treated with Eliquis)	4	decoy
MYO18B	suspected neurodegeneration with brain iron accumulation	5	decoy
LTBP4	chronic face/lip swelling, soft tissue thickening (on MRI), inflamed lips with lumps or nodules, tongue with cracks or grooves, high blood pressure, heart mitral valve prolapse	4	decoy
LRPPRC	adult-onset sudden blurry vision, history of demyelinating disease (white matter, gray matter, cerebellum), double vision, lack of coordination and balance (ataxia), tremor, difficulty swallowing (dysphagia), peripheral sensory neuropathy, motor speech disorder (dysarthria), heart atrial fibrillation, lower extremity weakness (proximal > distal and left > right)	4	decoy
PNPT1	connective tissue problems (cutis laxa), pouch-like protrusions (diverticula) in gastrointestinal tract from esophagus to colon, diverticula in bladder, left abdominal hernia (repaired 3x), weakened heart muscles not due to blocked arteries (non-ischemic cardiomyopathy), thickened heart mitral valve with calcium deposits, normal heart aortic valve	3	decoy
DYSF	severely high blood pressure (refractory hypertension), vision (ophthalmologic) disturbances, inability to eat solid foods, asymmetric tremor, chronic rash, connective tissue problems (cutis laxa), skin thickening (hyperkeratosis), mild heart aortic dilation, narrowing of renal arteries, low level of white blood cells (lymphopenia)	5	decoy
OTOGL	autoimmune skin condition (discoid lupus), rheumatoid arthritis, weakened heart with cardioverter-defibrillator device implanted, cerebellar stroke with severe tremor, anemia, low platelets, abnormal protrusion of shoulder blades, scoliosis requiring surgical intervention, progressive muscle loss (cachexia), severe muscle pain, fatigue with lack of endurance	4	decoy
CEP164	adolescent-onset stiffness, weakness and cramping after exercise lasting up to a week accompanied by dark urine	5	decoy
CLCN1	reduced muscle tone, failure to thrive (improved with gastrostomy tube), gastrointestinal issues (impaired colon movement, extra tissue pushing anus forward, misaligned intestines), lung issues (high blood pressure in arteries leading to lungs, widening of bronchial airways, abnormalities in interstitial tissue)	3	decoy
PRG4	enlarged lymph nodes in abdomen with small clusters of immune cells (non-caseating granulomas), elevated white blood cells (eosinophils) in peripheral blood, inflammation around portal veins in the liver	5	decoy
KCNH8	feet turning inward (progressively worsening), knee contractures, normal upper extremities, streak-like decreased skin pigmentation with rough patches on left side of neck and arm, delayed muscle relaxation after contraction, decreased reflexes	2	candidate
NEK8	refractory epilepsy, movement disorder (dystonia, choreoathetosis), cortical visual impairment, intellectual disability, concern for mitochondrial dysfunction, adrenal insufficiency	5	candidate
FAN1	Turner Syndrome, high blood pressure with unknown cause, generalized epilepsy, central auditory processing disorder, intellectual disability, concern for regression.	3	candidate
ITPR3	global developmental delay, impaired coordination and balance (ataxia), abnormally large head, autism, cerebral palsy	2	candidate
SPTBN5	global developmental delay, absent speech, low muscle tone, failure to thrive, significantly reduced reflexes	2	candidate
PPP6R1	severe adult-onset sensory polyneuropathy beginning with numbness and tingling in feet and hands, dizziness with vertigo, diminished and distorted sense of taste	3	candidate
UNC5C	slowly progressive spinal cord dysfunction (myelopathy), compressed nerve roots (radiculopathy), peripheral nerve damage (neuropathy)	1	candidate
TPP2	elevated inflammatory markers, elevated IgM and IgG, neuropathy, chronic pain, cardiomyopathy, cognitive impairment, dysmorphic features, short stature, excessive growth of coarse, dark hair in patterns typical in males (hirsutism), abnormally small red blood cells (microcytic anemia)	2	candidate
WDR96	impaired coordination and balance (ataxia), speech disorder due to weak speech production muscles (dysarthria), difficulty swallowing (dysphagia), progressive cerebellar volume loss shown on MRI	5	candidate
COL3A1	adult-onset oral and genital ulcers, extensive skin rash with itchy, small reddish-brown bumps lasting over a year	4	candidate

## Sheet: D2 | De novos in UDN dataset
# Supplementary Data 2: De novo SNV/indel variants in protein-coding genes uncovered across affected UDN patients (hg38)
patient_id	chromosome	position	ref_allele	alt_allele	read_depth	novocaller_posterior_probability
34898b001c3e	1	35567511	C	T	kid:14,24/38;mom:29,0/29;dad:45,0/45	0.999988
34898b001c3e	1	48865702	C	G	kid:33,43/76;mom:35,0/35;dad:59,0/59	1
34898b001c3e	1	85091837	C	T	kid:31,23/54;mom:37,0/37;dad:65,0/65	1
34898b001c3e	1	153915918	A	G	kid:28,27/55;mom:37,0/37;dad:50,0/50	1
34898b001c3e	1	162733470	T	C	kid:30,25/55;mom:42,0/42;dad:37,0/37	0.999995
34898b001c3e	2	112732756	G	C	kid:31,19/50;mom:42,0/42;dad:48,0/48	1
34898b001c3e	2	118998011	T	C	kid:54,14/68;mom:43,0/43;dad:44,0/44	0.99966
34898b001c3e	3	45086902	C	T	kid:20,14/34;mom:36,0/36;dad:47,0/47	1
34898b001c3e	3	101270555	A	G	kid:25,30/55;mom:41,0/41;dad:44,0/44	1
34898b001c3e	3	136356938	A	T	kid:15,6/21;mom:33,0/33;dad:38,0/38	0.999999
34898b001c3e	3	194487151	G	A	kid:20,25/45;mom:37,0/37;dad:42,0/42	1
34898b001c3e	4	114911738	A	G	kid:25,17/42;mom:44,0/44;dad:43,0/43	1
34898b001c3e	4	149673457	T	G	kid:26,15/41;mom:40,0/40;dad:40,0/40	1
34898b001c3e	5	88804652	C	T	kid:21,22/43;mom:34,0/34;dad:42,0/42	1
34898b001c3e	6	56981499	T	C	kid:26,30/56;mom:42,0/42;dad:54,0/54	1
34898b001c3e	6	108352865	C	T	kid:28,32/60;mom:37,0/37;dad:37,0/37	1
34898b001c3e	9	3899413	A	G	kid:26,19/45;mom:41,0/41;dad:49,0/49	1
34898b001c3e	9	76486128	C	T	kid:29,34/63;mom:44,0/44;dad:56,0/56	1
34898b001c3e	9	132631688	C	T	kid:15,28/43;mom:38,0/38;dad:38,0/38	1
34898b001c3e	10	53955200	T	C	kid:30,29/59;mom:35,0/35;dad:45,0/45	0.999998
34898b001c3e	11	36656568	T	TA	kid:16,13/29;mom:39,0/39;dad:42,0/42	1
34898b001c3e	11	40866590	CAGT	C	kid:20,22/42;mom:40,0/40;dad:47,0/47	1
34898b001c3e	13	20636067	G	A	kid:17,25/42;mom:38,0/38;dad:48,0/48	1
34898b001c3e	13	24504305	TTC	T	kid:10,8/19;mom:47,0/47;dad:19,0/22	0.999833
34898b001c3e	13	73734665	A	T	kid:26,24/50;mom:44,0/44;dad:43,0/43	1
34898b001c3e	14	66562454	C	T	kid:28,34/62;mom:37,0/37;dad:48,0/48	1
34898b001c3e	14	88859869	A	AAATATATTATATATTATATAATATAT	kid:12,5/17;mom:22,0/22;dad:19,0/19	0.927089
34898b001c3e	16	48587761	C	T	kid:27,17/44;mom:39,0/39;dad:43,0/43	1
34898b001c3e	16	72040451	C	G	kid:19,6/25;mom:35,0/35;dad:58,0/58	0.990037
34898b001c3e	17	62789085	A	AC	kid:9,14/23;mom:41,0/41;dad:41,0/41	1
34898b001c3e	19	8682582	A	C	kid:19,21/40;mom:47,0/47;dad:42,0/42	1
34898b001c3e	19	10655930	T	TC	kid:22,19/41;mom:34,0/34;dad:52,0/52	1
34898b001c3e	19	12977718	G	T	kid:23,21/44;mom:31,0/31;dad:50,0/50	0.961916
34898b001c3e	20	8293815	G	T	kid:27,38/65;mom:38,0/38;dad:42,0/42	1
34898b001c3e	20	38377553	C	T	kid:24,27/51;mom:41,0/41;dad:47,0/47	1
34898b001c3e	21	32352020	G	C	kid:20,22/42;mom:40,0/40;dad:41,0/41	1
34898b001c3e	21	35737449	T	C	kid:21,25/46;mom:41,0/41;dad:41,0/41	1
34898b001c3e	22	17382370	G	T	kid:12,19/31;mom:35,0/35;dad:42,0/42	1
2c78e2f8d41d	1	43748142	C	G	kid:27,32/59;mom:42,0/42;dad:38,0/38	1
2c78e2f8d41d	1	65894127	A	T	kid:47,27/74;mom:40,0/40;dad:34,0/34	1
2c78e2f8d41d	1	165423238	A	G	kid:26,34/60;mom:39,0/39;dad:57,0/57	1
2c78e2f8d41d	1	185800641	A	G	kid:37,26/63;mom:38,0/38;dad:44,0/44	1
2c78e2f8d41d	2	230385348	A	G	kid:34,32/66;mom:38,0/38;dad:43,0/43	1
2c78e2f8d41d	3	116462668	AT	A	kid:34,33/67;mom:37,0/37;dad:46,0/46	1
2c78e2f8d41d	4	26252515	G	A	kid:38,33/71;mom:46,0/46;dad:44,0/44	1
2c78e2f8d41d	4	39854881	T	C	kid:31,41/72;mom:36,0/36;dad:49,0/49	1
2c78e2f8d41d	4	88132011	CA	C	kid:39,37/76;mom:38,0/38;dad:44,0/44	1
2c78e2f8d41d	4	95277952	G	T	kid:28,34/62;mom:43,0/43;dad:45,0/45	1
2c78e2f8d41d	4	161770295	C	T	kid:36,39/75;mom:35,0/35;dad:44,0/44	1
2c78e2f8d41d	4	185250120	C	T	kid:36,34/70;mom:38,0/38;dad:48,0/48	1
2c78e2f8d41d	5	32034216	C	T	kid:44,34/78;mom:40,0/40;dad:49,0/49	1
2c78e2f8d41d	5	78418819	G	A	kid:42,26/68;mom:39,0/39;dad:41,0/41	1
2c78e2f8d41d	5	109196970	G	C	kid:29,33/62;mom:41,0/41;dad:54,0/54	1
2c78e2f8d41d	5	119142346	A	G	kid:39,26/65;mom:38,0/38;dad:45,0/45	1
2c78e2f8d41d	5	177503340	G	C	kid:41,31/72;mom:37,0/37;dad:46,0/46	1
2c78e2f8d41d	6	43630518	G	A	kid:32,25/57;mom:41,0/41;dad:56,0/56	1
2c78e2f8d41d	6	116728949	C	G	kid:34,35/69;mom:40,0/40;dad:49,0/49	1
2c78e2f8d41d	6	123894147	T	G	kid:33,37/70;mom:37,0/37;dad:51,0/51	1
2c78e2f8d41d	6	136181673	C	G	kid:37,37/74;mom:31,0/31;dad:41,0/41	0.995051
2c78e2f8d41d	6	138304467	T	C	kid:36,38/74;mom:36,0/36;dad:49,0/49	1
2c78e2f8d41d	6	167308596	A	C	kid:28,33/61;mom:51,0/51;dad:51,0/51	1
2c78e2f8d41d	7	243730	C	T	kid:5,14/19;mom:38,0/38;dad:36,0/36	1
2c78e2f8d41d	7	17393923	T	C	kid:38,30/68;mom:40,0/40;dad:49,0/49	0.999994
2c78e2f8d41d	7	71459547	G	A	kid:42,37/79;mom:36,0/36;dad:51,0/51	1
2c78e2f8d41d	8	4883460	T	C	kid:35,24/59;mom:38,0/38;dad:49,0/49	1
2c78e2f8d41d	8	37762521	C	G	kid:30,42/72;mom:40,0/40;dad:41,0/41	1
2c78e2f8d41d	9	70803059	AC	A	kid:0,9/28;mom:12,0/12;dad:11,0/21	0.86952
2c78e2f8d41d	9	93219601	C	T	kid:39,41/80;mom:37,0/37;dad:53,0/53	1
2c78e2f8d41d	10	17409204	T	C	kid:38,40/78;mom:43,0/43;dad:43,0/43	1
2c78e2f8d41d	10	25344309	A	G	kid:34,30/64;mom:38,0/38;dad:44,0/44	1
2c78e2f8d41d	10	74613740	G	A	kid:33,30/63;mom:39,0/39;dad:44,0/44	1
2c78e2f8d41d	11	35300152	G	T	kid:37,30/67;mom:47,0/47;dad:37,0/37	1
2c78e2f8d41d	11	57302193	C	T	kid:31,28/59;mom:40,0/40;dad:45,0/45	1
2c78e2f8d41d	12	57293105	T	C	kid:38,32/70;mom:37,0/37;dad:43,0/43	1
2c78e2f8d41d	13	52051412	A	G	kid:25,25/50;mom:42,0/42;dad:49,0/49	1
2c78e2f8d41d	15	64955269	G	T	kid:26,36/62;mom:33,0/33;dad:46,0/46	0.999997
2c78e2f8d41d	15	72021421	A	G	kid:26,31/57;mom:37,0/37;dad:42,0/42	1
2c78e2f8d41d	15	89297525	G	A	kid:32,39/71;mom:43,0/43;dad:49,0/49	1
2c78e2f8d41d	16	1946499	G	A	kid:35,24/59;mom:45,0/45;dad:56,0/56	1
2c78e2f8d41d	16	66367701	A	G	kid:31,31/62;mom:37,0/37;dad:40,0/40	1
2c78e2f8d41d	17	59674478	C	T	kid:62,20/82;mom:34,0/34;dad:41,0/41	1
2c78e2f8d41d	18	26073876	A	G	kid:29,29/58;mom:33,0/33;dad:49,0/49	0.999999
2c78e2f8d41d	18	44772405	G	A	kid:37,33/70;mom:36,0/36;dad:42,0/42	1
2c78e2f8d41d	19	17215065	G	A	kid:37,25/62;mom:29,0/29;dad:44,0/44	0.999973
2c78e2f8d41d	22	28238770	C	T	kid:48,35/83;mom:38,0/38;dad:45,0/45	1
2c78e2f8d41d	22	33478142	A	G	kid:37,34/71;mom:40,0/40;dad:42,0/42	1
723e65e08f68	1	237385652	G	A	kid:18,27/45;mom:55,0/55;dad:69,0/69	1
723e65e08f68	2	72451495	A	G	kid:27,32/59;mom:62,0/62;dad:57,0/57	1
723e65e08f68	2	170236626	C	T	kid:26,28/54;mom:53,0/53;dad:63,0/63	1
723e65e08f68	2	233443854	A	G	kid:31,22/53;mom:48,0/48;dad:40,0/40	1
723e65e08f68	3	51701341	C	T	kid:13,17/30;mom:62,0/62;dad:56,0/56	1
723e65e08f68	4	81892993	G	C	kid:22,25/47;mom:53,0/53;dad:58,0/58	1
723e65e08f68	4	118793194	G	A	kid:13,26/39;mom:45,0/45;dad:58,0/58	1
723e65e08f68	4	152978009	G	A	kid:26,18/44;mom:47,0/47;dad:58,0/58	1
723e65e08f68	5	64537933	A	G	kid:25,8/33;mom:49,0/49;dad:71,0/71	0.99972
723e65e08f68	5	115909130	A	C	kid:48,21/69;mom:46,0/46;dad:55,0/55	1
723e65e08f68	5	139146166	T	C	kid:19,26/45;mom:60,0/60;dad:43,0/43	1
723e65e08f68	6	157733261	C	T	kid:34,22/56;mom:56,0/56;dad:49,0/49	1
723e65e08f68	7	30633714	C	T	kid:23,31/54;mom:71,0/71;dad:59,0/59	1
723e65e08f68	7	77843110	CTGACTA	C	kid:35,26/61;mom:45,0/45;dad:54,0/54	1
723e65e08f68	7	112325804	G	T	kid:31,29/60;mom:51,0/51;dad:52,0/52	1
723e65e08f68	8	9147095	G	T	kid:32,20/52;mom:51,0/51;dad:55,0/55	1
723e65e08f68	8	19545258	A	C	kid:21,27/48;mom:68,0/68;dad:52,0/52	1
723e65e08f68	8	90889068	G	C	kid:25,22/47;mom:50,0/50;dad:49,0/49	1
723e65e08f68	9	114042230	C	T	kid:21,21/42;mom:56,0/56;dad:78,0/78	1
723e65e08f68	9	131192668	G	A	kid:22,25/47;mom:50,0/50;dad:52,0/52	1
723e65e08f68	10	20213230	T	C	kid:15,22/37;mom:67,0/67;dad:68,0/68	1
723e65e08f68	12	2545015	C	T	kid:15,31/46;mom:58,0/58;dad:65,0/65	1
723e65e08f68	12	33420860	C	T	kid:40,20/60;mom:51,0/51;dad:59,0/59	1
723e65e08f68	12	40420444	C	T	kid:32,29/61;mom:59,0/59;dad:57,0/57	1
723e65e08f68	12	77805006	TG	T	kid:21,30/51;mom:65,0/65;dad:64,0/64	1
723e65e08f68	14	105221608	C	T	kid:17,19/36;mom:54,0/54;dad:51,0/51	1
723e65e08f68	16	48334656	G	A	kid:35,13/48;mom:44,0/44;dad:49,0/49	1
723e65e08f68	17	32685170	G	A	kid:31,36/67;mom:39,0/39;dad:55,0/55	1
723e65e08f68	17	63395402	A	C	kid:27,28/55;mom:55,0/55;dad:65,0/65	1
723e65e08f68	19	1233314	C	T	kid:20,26/46;mom:61,0/61;dad:59,0/59	1
723e65e08f68	19	7472874	A	AT	kid:20,20/40;mom:47,0/47;dad:48,0/48	1
723e65e08f68	19	35118765	G	A	kid:16,15/31;mom:41,0/41;dad:61,0/61	1
723e65e08f68	19	36649847	A	G	kid:22,32/54;mom:49,0/49;dad:51,0/51	1
723e65e08f68	19	36650036	A	C	kid:20,19/39;mom:49,0/49;dad:51,0/51	1
723e65e08f68	20	24533592	C	T	kid:19,19/38;mom:43,0/43;dad:59,0/59	1
04223421ab7f	1	10092755	G	C	kid:29,27/56;mom:34,0/34;dad:39,0/39	0.999998
04223421ab7f	1	26945646	C	T	kid:17,23/40;mom:41,0/41;dad:41,0/41	1
04223421ab7f	1	220780402	A	C	kid:21,31/52;mom:39,0/39;dad:41,0/41	1
04223421ab7f	2	31036080	C	T	kid:22,28/50;mom:40,0/40;dad:36,0/36	1
04223421ab7f	2	105819131	A	G	kid:24,32/56;mom:39,0/39;dad:40,0/40	1
04223421ab7f	2	132668199	A	G	kid:27,22/49;mom:46,0/46;dad:38,0/38	1
04223421ab7f	2	174474536	C	A	kid:27,17/44;mom:39,0/39;dad:40,0/40	1
04223421ab7f	3	29194832	G	A	kid:30,28/58;mom:48,0/48;dad:53,0/53	1
04223421ab7f	3	142149072	G	T	kid:21,21/42;mom:48,0/48;dad:44,0/44	1
04223421ab7f	3	174064982	A	G	kid:23,29/52;mom:41,0/41;dad:44,0/44	0.999999
04223421ab7f	3	196903207	T	G	kid:17,24/41;mom:41,0/41;dad:39,0/39	1
04223421ab7f	4	65470438	T	C	kid:36,13/49;mom:39,0/39;dad:39,0/39	1
04223421ab7f	4	91395820	T	C	kid:30,37/67;mom:48,0/48;dad:37,0/37	1
04223421ab7f	4	186126078	G	A	kid:23,19/42;mom:44,0/44;dad:48,0/48	1
04223421ab7f	5	32309553	A	G	kid:17,30/47;mom:38,0/38;dad:47,0/47	1
04223421ab7f	5	160664451	T	C	kid:27,28/55;mom:43,0/43;dad:48,0/48	1
04223421ab7f	6	17100393	G	A	kid:18,23/41;mom:44,0/44;dad:39,0/39	1
04223421ab7f	6	82971324	T	A	kid:31,23/54;mom:45,0/45;dad:39,0/39	0.999995
04223421ab7f	7	158492211	G	A	kid:28,14/42;mom:42,0/42;dad:49,0/49	1
04223421ab7f	8	3391683	C	G	kid:30,31/61;mom:45,0/45;dad:47,0/47	1
04223421ab7f	9	92711730	A	C	kid:30,18/48;mom:40,0/40;dad:39,0/39	1
04223421ab7f	9	130235241	C	T	kid:28,25/53;mom:40,0/40;dad:50,0/50	1
04223421ab7f	9	130741715	C	T	kid:23,22/45;mom:44,0/44;dad:47,0/47	1
04223421ab7f	10	12198304	T	C	kid:34,22/56;mom:47,0/47;dad:40,0/40	1
04223421ab7f	10	35145017	C	T	kid:20,21/41;mom:45,0/45;dad:44,0/44	1
04223421ab7f	11	71424749	AGTGTGGGCAGG	A	kid:29,25/54;mom:46,0/46;dad:41,0/41	1
04223421ab7f	11	71424765	TG	T	kid:28,25/53;mom:46,0/46;dad:41,0/41	1
04223421ab7f	11	123639608	C	T	kid:32,10/42;mom:39,0/39;dad:37,0/37	0.993867
04223421ab7f	12	4509571	C	T	kid:32,14/46;mom:41,0/41;dad:40,0/40	1
04223421ab7f	12	32742409	C	T	kid:35,25/60;mom:45,0/45;dad:41,0/41	1
04223421ab7f	13	46686959	T	TA	kid:21,16/37;mom:16,0/16;dad:17,0/17	1
04223421ab7f	13	110442240	C	T	kid:34,20/54;mom:53,0/53;dad:40,0/40	1
04223421ab7f	15	86597823	A	G	kid:32,24/56;mom:50,0/50;dad:42,0/42	1
04223421ab7f	16	73034691	G	A	kid:24,21/45;mom:41,0/41;dad:40,0/40	1
04223421ab7f	17	20200413	GA	G	kid:18,20/38;mom:39,0/39;dad:43,0/43	1
04223421ab7f	18	2555569	T	A	kid:24,24/48;mom:43,0/43;dad:41,0/41	1
04223421ab7f	19	20177392	A	G	kid:24,17/41;mom:41,0/41;dad:41,0/41	1
04223421ab7f	20	34252026	ATTCT	A	kid:26,27/53;mom:42,0/42;dad:42,0/42	1
aa9be110e253	1	15266937	G	T	kid:29,26/55;mom:50,0/50;dad:42,0/42	1
aa9be110e253	1	248320823	C	T	kid:22,28/50;mom:45,0/45;dad:44,0/44	1
aa9be110e253	2	25375971	C	T	kid:30,10/40;mom:46,0/46;dad:45,0/45	1
aa9be110e253	2	75115688	C	T	kid:15,20/35;mom:40,0/40;dad:35,0/35	1
aa9be110e253	2	202113166	C	T	kid:18,25/43;mom:40,0/40;dad:37,0/37	1
aa9be110e253	3	16477590	A	G	kid:21,32/53;mom:44,0/44;dad:42,0/42	1
aa9be110e253	3	64271873	G	A	kid:28,29/57;mom:36,0/36;dad:40,0/40	0.999999
aa9be110e253	3	99634928	T	C	kid:22,19/41;mom:37,0/37;dad:36,0/36	1
aa9be110e253	3	114125375	C	T	kid:28,12/40;mom:40,0/40;dad:47,0/47	0.999961
aa9be110e253	4	161486165	A	AT	kid:0,10/26;mom:26,0/49;dad:16,0/37	0.929595
aa9be110e253	5	77699050	A	AG	kid:0,7/29;mom:5,0/24;dad:4,0/18	0.876314
aa9be110e253	5	120570855	T	C	kid:33,33/66;mom:40,0/40;dad:38,0/38	1
aa9be110e253	5	160055675	A	G	kid:13,20/33;mom:42,0/42;dad:41,0/41	1
aa9be110e253	5	161375104	T	C	kid:24,31/55;mom:35,0/35;dad:37,0/37	1
aa9be110e253	6	77900987	TTTAAC	T	kid:26,28/54;mom:38,0/38;dad:38,0/38	1
aa9be110e253	6	85603011	GTTTGA	G	kid:30,30/60;mom:37,0/37;dad:49,0/49	1
aa9be110e253	6	90203385	T	A	kid:9,14/23;mom:45,0/45;dad:20,0/20	0.999999
aa9be110e253	6	90203386	C	T	kid:9,14/23;mom:43,0/43;dad:21,0/21	0.999991
aa9be110e253	7	5383679	G	A	kid:24,27/51;mom:44,0/44;dad:46,0/46	1
aa9be110e253	7	8462895	G	A	kid:37,32/69;mom:39,0/39;dad:42,0/42	1
aa9be110e253	7	37337540	A	AC	kid:0,6/27;mom:20,0/42;dad:21,0/38	0.932423
aa9be110e253	7	137410664	C	T	kid:30,31/61;mom:37,0/37;dad:39,0/39	1
aa9be110e253	8	40539998	C	T	kid:28,32/60;mom:39,0/39;dad:36,0/36	1
aa9be110e253	8	85221985	T	C	kid:20,27/47;mom:41,0/41;dad:43,0/43	1
aa9be110e253	8	94430968	T	C	kid:21,22/43;mom:35,0/35;dad:36,0/36	0.999675
aa9be110e253	9	95094929	G	A	kid:26,19/45;mom:38,0/38;dad:37,0/37	1
aa9be110e253	10	20819961	G	A	kid:26,23/49;mom:36,0/36;dad:39,0/39	1
aa9be110e253	10	42791631	C	T	kid:49,14/63;mom:35,0/35;dad:42,0/42	0.999482
aa9be110e253	11	73244558	C	T	kid:17,14/31;mom:26,0/26;dad:30,0/30	0.999749
aa9be110e253	11	108694004	T	C	kid:25,25/50;mom:35,0/35;dad:37,0/37	1
aa9be110e253	12	121642790	CTT	C	kid:9,8/24;mom:36,0/36;dad:41,0/41	0.999777
aa9be110e253	13	98248581	C	T	kid:25,16/41;mom:42,0/42;dad:46,0/46	1
aa9be110e253	13	102348958	C	T	kid:28,13/41;mom:39,0/39;dad:36,0/36	1
aa9be110e253	15	63624088	C	A	kid:25,41/66;mom:42,0/42;dad:38,0/38	1
aa9be110e253	16	11275375	A	G	kid:25,17/42;mom:40,0/40;dad:44,0/44	1
aa9be110e253	16	88009341	G	A	kid:37,28/65;mom:41,0/41;dad:45,0/45	1
aa9be110e253	17	8901468	G	A	kid:35,12/47;mom:39,0/39;dad:41,0/41	1
aa9be110e253	18	4434094	C	G	kid:20,32/52;mom:46,0/46;dad:42,0/42	1
aa9be110e253	18	34147209	T	G	kid:43,18/61;mom:38,0/38;dad:45,0/45	1
aa9be110e253	19	4223107	A	G	kid:17,9/26;mom:46,0/46;dad:41,0/41	0.999999
aa9be110e253	19	12334166	A	C	kid:18,24/42;mom:43,0/43;dad:41,0/41	0.999999
aa9be110e253	19	48878835	T	C	kid:30,22/52;mom:40,0/40;dad:47,0/47	1
aa9be110e253	20	413026	A	G	kid:19,17/36;mom:44,0/44;dad:42,0/42	1
aa9be110e253	20	13927915	G	A	kid:26,30/56;mom:41,0/41;dad:42,0/42	1
aa9be110e253	20	24508296	T	C	kid:12,11/23;mom:48,0/48;dad:42,0/42	0.999986
aa9be110e253	21	36823044	C	T	kid:42,15/57;mom:39,0/39;dad:42,0/42	1
2086cb892321	1	116518387	A	G	kid:26,30/56;mom:41,0/41;dad:39,0/39	1
2086cb892321	1	203183232	T	A	kid:28,35/63;mom:38,0/38;dad:45,0/45	1
2086cb892321	2	24290883	G	A	kid:33,26/59;mom:47,0/47;dad:40,0/40	1
2086cb892321	2	101871616	C	G	kid:23,17/40;mom:43,0/43;dad:37,0/37	1
2086cb892321	2	108659692	G	A	kid:43,21/64;mom:39,0/39;dad:40,0/40	1
2086cb892321	2	108886749	T	A	kid:25,19/44;mom:37,0/37;dad:35,0/35	0.999929
2086cb892321	2	163596413	A	G	kid:20,24/44;mom:50,0/50;dad:45,0/45	1
2086cb892321	2	177319598	C	T	kid:24,33/57;mom:40,0/40;dad:41,0/41	1
2086cb892321	3	24198316	C	A	kid:30,15/45;mom:44,0/44;dad:52,0/52	1
2086cb892321	3	64653611	T	C	kid:25,29/54;mom:43,0/43;dad:36,0/36	1
2086cb892321	3	81526798	G	C	kid:22,31/53;mom:39,0/39;dad:48,0/48	1
2086cb892321	3	128226043	A	G	kid:19,26/45;mom:35,0/35;dad:39,0/39	1
2086cb892321	3	131965861	T	C	kid:23,27/50;mom:48,0/48;dad:42,0/42	1
2086cb892321	3	185298119	A	G	kid:30,29/59;mom:41,0/41;dad:41,0/41	1
2086cb892321	4	39342970	C	G	kid:25,28/53;mom:42,0/42;dad:43,0/43	1
2086cb892321	4	46068299	T	C	kid:29,25/54;mom:48,0/48;dad:36,0/36	1
2086cb892321	4	150394839	G	A	kid:29,34/63;mom:43,0/43;dad:41,0/41	1
2086cb892321	4	173375031	T	TATAC	kid:18,33/51;mom:40,0/40;dad:49,0/49	1
2086cb892321	5	5445376	G	C	kid:31,23/54;mom:41,0/41;dad:39,0/39	1
2086cb892321	5	65569212	TA	T	kid:30,26/56;mom:45,0/45;dad:43,0/43	1
2086cb892321	6	10517789	T	C	kid:29,32/61;mom:42,0/42;dad:46,0/46	1
2086cb892321	6	12857292	A	G	kid:31,20/51;mom:38,0/38;dad:44,0/44	1
2086cb892321	7	6349027	C	T	kid:23,32/55;mom:45,0/45;dad:37,0/37	1
2086cb892321	7	24943151	T	C	kid:24,20/44;mom:39,0/39;dad:36,0/36	1
2086cb892321	7	48054799	T	G	kid:20,18/38;mom:41,0/41;dad:58,0/58	1
2086cb892321	7	151710986	C	T	kid:25,26/51;mom:48,0/48;dad:36,0/36	1
2086cb892321	9	2192241	T	G	kid:20,16/36;mom:45,0/45;dad:41,0/41	1
2086cb892321	10	96660535	C	T	kid:26,15/41;mom:37,0/37;dad:41,0/41	1
2086cb892321	11	17997255	A	AG	kid:34,18/52;mom:46,0/46;dad:38,0/38	0.999915
2086cb892321	11	18630786	G	T	kid:28,20/48;mom:39,0/39;dad:40,0/40	1
2086cb892321	12	49477245	T	C	kid:28,20/48;mom:37,0/37;dad:50,0/50	1
2086cb892321	13	112725965	G	C	kid:23,22/45;mom:41,0/41;dad:43,0/43	1
2086cb892321	13	112725966	C	T	kid:23,22/45;mom:41,0/41;dad:43,0/43	1
2086cb892321	14	70593590	C	T	kid:29,27/56;mom:44,0/44;dad:38,0/38	1
2086cb892321	14	74135859	C	T	kid:22,21/43;mom:52,0/52;dad:43,0/43	1
2086cb892321	15	51787035	C	T	kid:34,16/50;mom:39,0/39;dad:38,0/38	1
2086cb892321	15	56239127	C	T	kid:22,22/44;mom:42,0/42;dad:45,0/45	1
2086cb892321	16	25834739	AGTT	A	kid:22,30/52;mom:40,0/40;dad:44,0/44	1
2086cb892321	16	69373726	G	A	kid:30,23/53;mom:34,0/34;dad:45,0/45	1
2086cb892321	17	8119221	T	G	kid:21,29/50;mom:42,0/42;dad:37,0/37	1
2086cb892321	17	10627357	T	C	kid:20,21/41;mom:47,0/47;dad:44,0/44	1
2086cb892321	17	42190966	C	A	kid:21,24/45;mom:39,0/39;dad:47,0/47	0.999987
2086cb892321	17	47193686	A	C	kid:25,27/52;mom:40,0/40;dad:34,0/34	1
2086cb892321	17	63874595	C	T	kid:13,12/25;mom:40,0/40;dad:40,0/40	1
2086cb892321	18	4333945	A	G	kid:11,22/33;mom:44,0/44;dad:38,0/38	1
2086cb892321	18	49985122	A	G	kid:25,31/56;mom:43,0/43;dad:39,0/39	1
2086cb892321	19	5696749	T	C	kid:29,23/52;mom:42,0/42;dad:37,0/37	0.999999
2086cb892321	19	9570627	C	T	kid:31,15/46;mom:43,0/43;dad:38,0/38	1
2086cb892321	19	18082383	G	A	kid:18,16/34;mom:40,0/40;dad:44,0/44	1
2086cb892321	19	33302101	T	TCGC	kid:18,18/36;mom:27,0/27;dad:40,0/40	0.99981
2086cb892321	19	37329316	T	G	kid:22,26/48;mom:35,0/35;dad:37,0/37	1
2086cb892321	20	58438863	TC	T	kid:18,30/48;mom:38,0/38;dad:36,0/36	1
2086cb892321	20	63192473	TTTTA	T	kid:30,13/49;mom:39,0/39;dad:50,0/50	1
3e3d386016e5	1	37949869	T	C	kid:30,27/57;mom:44,0/44;dad:59,0/59	1
3e3d386016e5	1	42791776	C	T	kid:20,22/42;mom:40,0/40;dad:53,0/53	1
3e3d386016e5	1	107351172	A	G	kid:15,22/37;mom:38,0/38;dad:41,0/41	1
3e3d386016e5	1	150492861	G	A	kid:15,15/30;mom:46,0/46;dad:49,0/49	1
3e3d386016e5	1	165824754	C	A	kid:35,25/60;mom:40,0/40;dad:56,0/56	1
3e3d386016e5	2	173264530	C	G	kid:22,21/43;mom:42,0/42;dad:61,0/61	1
3e3d386016e5	3	100444047	G	C	kid:25,23/48;mom:38,0/38;dad:52,0/52	1
3e3d386016e5	4	90988234	C	A	kid:17,17/34;mom:52,0/52;dad:51,0/51	1
3e3d386016e5	5	68245386	GAGAA	G	kid:21,16/37;mom:40,0/40;dad:55,0/55	1
3e3d386016e5	6	47227503	TC	T	kid:27,13/40;mom:39,0/39;dad:52,0/52	1
3e3d386016e5	6	72768398	A	T	kid:25,24/49;mom:40,0/40;dad:57,0/57	1
3e3d386016e5	6	101795214	C	T	kid:21,17/38;mom:35,0/35;dad:53,0/53	1
3e3d386016e5	6	159275741	C	T	kid:21,24/45;mom:40,0/40;dad:50,0/50	1
3e3d386016e5	7	50549366	T	C	kid:21,19/40;mom:38,0/38;dad:47,0/47	1
3e3d386016e5	7	116839770	A	AG	kid:23,25/48;mom:44,0/44;dad:49,0/49	1
3e3d386016e5	7	121885379	G	A	kid:27,15/42;mom:39,0/39;dad:51,0/51	1
3e3d386016e5	7	133923112	G	A	kid:21,14/35;mom:39,0/39;dad:46,0/46	0.999265
3e3d386016e5	7	157396911	C	T	kid:27,36/63;mom:46,0/46;dad:61,0/61	1
3e3d386016e5	8	22462969	T	C	kid:31,14/45;mom:39,0/39;dad:48,0/48	1
3e3d386016e5	8	101543258	C	T	kid:14,18/32;mom:41,0/41;dad:53,0/53	1
3e3d386016e5	9	69552043	T	C	kid:14,24/38;mom:37,0/37;dad:54,0/54	1
3e3d386016e5	9	71284040	T	C	kid:16,20/36;mom:40,0/40;dad:53,0/53	1
3e3d386016e5	10	76364798	A	G	kid:17,21/38;mom:38,0/38;dad:43,0/43	1
3e3d386016e5	10	91823244	T	A	kid:13,13/26;mom:42,0/42;dad:40,0/40	1
3e3d386016e5	10	107087581	C	A	kid:23,25/48;mom:49,0/49;dad:61,0/61	1
3e3d386016e5	11	40472344	C	G	kid:14,20/34;mom:43,0/43;dad:57,0/57	1
3e3d386016e5	11	73762267	A	C	kid:21,10/31;mom:40,0/40;dad:57,0/57	0.999972
3e3d386016e5	11	93683891	C	G	kid:18,15/33;mom:37,0/37;dad:56,0/56	1
3e3d386016e5	12	78963588	G	C	kid:22,18/40;mom:39,0/39;dad:53,0/53	1
3e3d386016e5	12	94251875	C	T	kid:21,16/37;mom:39,0/39;dad:57,0/57	1
3e3d386016e5	14	39309852	G	A	kid:16,16/32;mom:40,0/40;dad:56,0/56	1
3e3d386016e5	14	52640519	G	A	kid:18,22/40;mom:42,0/42;dad:44,0/44	1
3e3d386016e5	17	15548037	T	C	kid:27,18/45;mom:35,0/35;dad:51,0/51	1
3e3d386016e5	17	42841530	C	T	kid:34,24/58;mom:36,0/36;dad:44,0/44	1
3e3d386016e5	17	62514869	G	A	kid:22,29/51;mom:40,0/40;dad:67,0/67	1
3e3d386016e5	17	81445875	G	C	kid:30,20/50;mom:45,0/45;dad:60,0/60	1
3e3d386016e5	18	8159861	TA	T	kid:25,27/52;mom:41,0/41;dad:46,0/46	1
3e3d386016e5	18	33912548	A	C	kid:18,16/34;mom:41,0/41;dad:46,0/46	1
3e3d386016e5	19	9335407	C	A	kid:22,25/47;mom:46,0/46;dad:58,0/58	1
3e3d386016e5	20	9613466	G	A	kid:28,18/46;mom:39,0/39;dad:54,0/54	1
3e3d386016e5	20	34381654	C	A	kid:13,29/42;mom:36,0/36;dad:55,0/55	0.999999
3e3d386016e5	20	43686217	A	G	kid:23,19/42;mom:41,0/41;dad:52,0/52	1
3e3d386016e5	21	18091034	C	G	kid:22,28/50;mom:38,0/38;dad:53,0/53	1
3e3d386016e5	21	29851836	G	T	kid:24,23/47;mom:37,0/37;dad:44,0/44	1
3e3d386016e5	22	46531266	T	C	kid:24,19/43;mom:25,0/25;dad:48,0/48	0.999987
4c46b68a2e1c	1	15731463	C	T	kid:26,27/53;mom:47,0/47;dad:43,0/43	1
4c46b68a2e1c	1	36798765	C	T	kid:37,32/69;mom:42,0/42;dad:38,0/38	1
4c46b68a2e1c	1	45452637	G	A	kid:22,23/45;mom:37,0/37;dad:41,0/41	1
4c46b68a2e1c	1	56764726	A	AT	kid:24,20/44;mom:42,0/42;dad:43,0/43	1
4c46b68a2e1c	1	86083384	ACT	A	kid:20,25/45;mom:39,0/39;dad:45,0/45	1
4c46b68a2e1c	1	218398702	C	T	kid:25,29/54;mom:35,0/35;dad:41,0/41	1
4c46b68a2e1c	2	28175603	T	C	kid:31,31/62;mom:47,0/47;dad:43,0/43	1
4c46b68a2e1c	2	137055563	T	C	kid:33,33/67;mom:39,0/39;dad:39,0/39	1
4c46b68a2e1c	2	143989920	A	G	kid:28,26/54;mom:40,0/40;dad:43,0/43	0.999999
4c46b68a2e1c	2	144002915	G	C	kid:22,29/51;mom:41,0/41;dad:45,0/45	1
4c46b68a2e1c	2	178664174	A	C	kid:26,23/49;mom:42,0/42;dad:43,0/43	1
4c46b68a2e1c	2	230737536	G	A	kid:23,31/54;mom:42,0/42;dad:39,0/39	1
4c46b68a2e1c	3	64130452	A	G	kid:49,13/62;mom:38,0/38;dad:39,0/39	0.999969
4c46b68a2e1c	3	94071603	G	T	kid:28,35/63;mom:44,0/44;dad:39,0/39	1
4c46b68a2e1c	3	156133572	G	C	kid:22,33/55;mom:37,0/37;dad:43,0/43	1
4c46b68a2e1c	4	22395777	T	C	kid:27,34/61;mom:45,0/45;dad:42,0/42	1
4c46b68a2e1c	4	69771787	G	A	kid:28,26/54;mom:41,0/41;dad:38,0/38	1
4c46b68a2e1c	5	35758852	A	G	kid:24,19/43;mom:42,0/42;dad:36,0/36	1
4c46b68a2e1c	5	123000197	G	C	kid:46,14/60;mom:45,0/45;dad:43,0/43	1
4c46b68a2e1c	5	177269043	AG	A	kid:35,21/56;mom:38,0/38;dad:37,0/37	1
4c46b68a2e1c	6	10676132	A	AAAAAC	kid:16,17/33;mom:40,0/40;dad:41,0/41	1
4c46b68a2e1c	6	116182222	AGTGT	A	kid:17,16/33;mom:38,0/38;dad:46,0/46	0.940248
4c46b68a2e1c	6	162717044	C	T	kid:30,28/58;mom:42,0/42;dad:43,0/43	1
4c46b68a2e1c	7	3964584	A	G	kid:26,36/62;mom:36,0/36;dad:45,0/45	1
4c46b68a2e1c	7	40199781	T	C	kid:35,15/50;mom:38,0/38;dad:48,0/48	1
4c46b68a2e1c	7	71467302	CTG	C	kid:40,19/59;mom:28,0/28;dad:41,0/41	0.999976
4c46b68a2e1c	7	135039491	T	C	kid:40,12/52;mom:46,0/46;dad:53,0/53	0.998613
4c46b68a2e1c	7	139704829	C	T	kid:20,30/50;mom:35,0/35;dad:45,0/45	0.999999
4c46b68a2e1c	7	154109350	G	T	kid:30,24/54;mom:38,0/38;dad:40,0/40	1
4c46b68a2e1c	8	61562797	C	G	kid:21,28/49;mom:57,0/57;dad:43,0/43	1
4c46b68a2e1c	9	91598356	A	G	kid:40,23/63;mom:38,0/38;dad:44,0/44	0.999992
4c46b68a2e1c	10	14167810	T	A	kid:20,22/42;mom:44,0/44;dad:40,0/40	0.999998
4c46b68a2e1c	10	17430900	T	G	kid:29,23/52;mom:39,0/39;dad:43,0/43	1
4c46b68a2e1c	10	121760076	C	A	kid:33,30/63;mom:46,0/46;dad:50,0/50	1
4c46b68a2e1c	11	35397215	C	T	kid:26,17/43;mom:35,0/35;dad:34,0/34	1
4c46b68a2e1c	12	55726414	G	A	kid:11,19/30;mom:38,0/38;dad:41,0/41	0.999999
4c46b68a2e1c	12	105084672	C	A	kid:42,17/59;mom:46,0/46;dad:55,0/55	1
4c46b68a2e1c	13	51397845	A	G	kid:40,31/71;mom:36,0/36;dad:40,0/40	1
4c46b68a2e1c	14	55619484	G	A	kid:27,26/53;mom:41,0/41;dad:51,0/51	1
4c46b68a2e1c	14	60296904	T	C	kid:49,15/64;mom:42,0/42;dad:42,0/42	1
4c46b68a2e1c	14	61332979	G	A	kid:24,31/55;mom:45,0/45;dad:47,0/47	1
4c46b68a2e1c	14	72563134	C	T	kid:56,18/74;mom:41,0/41;dad:48,0/48	1
4c46b68a2e1c	14	91041055	A	AT	kid:23,20/43;mom:44,0/44;dad:50,0/50	1
4c46b68a2e1c	14	99405350	G	A	kid:29,31/60;mom:42,0/42;dad:45,0/45	1
4c46b68a2e1c	15	83562779	A	T	kid:22,19/41;mom:59,0/59;dad:48,0/48	0.999995
4c46b68a2e1c	15	98835217	A	G	kid:16,21/37;mom:34,0/34;dad:40,0/40	0.999998
4c46b68a2e1c	16	48250034	A	T	kid:20,25/45;mom:38,0/38;dad:44,0/44	0.999991
4c46b68a2e1c	17	66506641	C	T	kid:24,25/49;mom:42,0/42;dad:43,0/43	1
4c46b68a2e1c	18	3408461	T	G	kid:31,28/59;mom:36,0/36;dad:46,0/46	1
4c46b68a2e1c	19	802553	AC	A	kid:32,21/53;mom:46,0/46;dad:54,0/54	1
4c46b68a2e1c	19	20200365	G	T	kid:28,41/69;mom:40,0/40;dad:42,0/42	1
4c46b68a2e1c	19	37364840	A	T	kid:34,22/56;mom:33,0/33;dad:48,0/48	1
4c46b68a2e1c	19	43978094	C	G	kid:49,19/68;mom:40,0/40;dad:40,0/40	1
4c46b68a2e1c	19	51906844	T	C	kid:31,31/62;mom:37,0/37;dad:41,0/41	1
4c46b68a2e1c	21	31963677	G	A	kid:36,12/48;mom:43,0/43;dad:47,0/47	1
4c46b68a2e1c	21	39605143	G	A	kid:32,25/57;mom:39,0/39;dad:41,0/41	1
4c46b68a2e1c	22	17215921	G	A	kid:29,25/54;mom:47,0/47;dad:40,0/40	1
b15933ea1be6	chr1	3132093	A	G	kid:25,21/46;mom:39,0/39;dad:47,0/47	1
b15933ea1be6	chr1	12034541	C	T	kid:17,20/37;mom:38,0/38;dad:44,0/44	1
b15933ea1be6	chr1	12295651	T	A	kid:15,22/37;mom:41,0/41;dad:45,0/45	1
b15933ea1be6	chr1	90012484	G	A	kid:18,20/38;mom:43,0/43;dad:43,0/43	1
b15933ea1be6	chr2	15378645	CTA	C	kid:25,29/54;mom:47,0/47;dad:52,0/52	1
b15933ea1be6	chr2	40103984	A	G	kid:25,18/43;mom:46,0/46;dad:55,0/55	1
b15933ea1be6	chr2	141043659	T	G	kid:24,28/52;mom:44,0/44;dad:61,0/61	1
b15933ea1be6	chr2	197588496	GT	G	kid:24,27/51;mom:42,0/42;dad:47,0/47	1
b15933ea1be6	chr3	40180276	G	GA	kid:22,12/34;mom:45,0/45;dad:42,0/42	1
b15933ea1be6	chr3	48500586	C	T	kid:24,17/41;mom:36,0/36;dad:32,0/32	0.999334
b15933ea1be6	chr3	58279434	T	C	kid:21,13/34;mom:40,0/40;dad:45,0/45	1
b15933ea1be6	chr4	166856804	CTATCTAGA	C	kid:21,16/37;mom:63,0/63;dad:53,0/53	1
b15933ea1be6	chr5	37509275	T	C	kid:19,27/46;mom:39,0/39;dad:46,0/46	1
b15933ea1be6	chr5	115268419	A	G	kid:18,33/51;mom:40,0/40;dad:39,0/39	0.999996
b15933ea1be6	chr6	54322085	C	A	kid:16,20/36;mom:36,0/36;dad:44,0/44	1
b15933ea1be6	chr7	55166845	TGAG	T	kid:12,18/30;mom:18,0/25;dad:20,0/33	0.999998
b15933ea1be6	chr7	103976003	C	G	kid:22,19/41;mom:37,0/37;dad:39,0/39	0.999993
b15933ea1be6	chr8	4772918	T	G	kid:31,17/48;mom:49,0/49;dad:56,0/56	1
b15933ea1be6	chr8	4773478	G	C	kid:18,21/39;mom:38,0/38;dad:46,0/46	1
b15933ea1be6	chr8	140816985	A	G	kid:27,15/42;mom:41,0/41;dad:42,0/42	1
b15933ea1be6	chr9	74942295	G	A	kid:27,14/41;mom:42,0/42;dad:42,0/42	1
b15933ea1be6	chr10	20824211	T	C	kid:20,22/42;mom:41,0/41;dad:47,0/47	1
b15933ea1be6	chr10	77985120	A	C	kid:27,19/46;mom:46,0/46;dad:39,0/39	1
b15933ea1be6	chr10	80187569	ACT	A	kid:0,15/24;mom:20,0/37;dad:15,0/29	0.840333
b15933ea1be6	chr10	92691507	G	A	kid:17,15/32;mom:30,0/30;dad:45,0/45	0.999987
b15933ea1be6	chr10	117272099	T	C	kid:14,15/29;mom:35,0/35;dad:43,0/43	0.999978
b15933ea1be6	chr10	122487794	G	A	kid:20,27/47;mom:46,0/46;dad:43,0/43	1
b15933ea1be6	chr11	5427603	G	A	kid:20,28/48;mom:45,0/45;dad:53,0/53	1
b15933ea1be6	chr11	88626834	C	A	kid:24,24/48;mom:47,0/47;dad:51,0/51	1
b15933ea1be6	chr11	90184770	A	ATG	kid:26,17/43;mom:46,0/46;dad:50,0/50	1
b15933ea1be6	chr11	90184771	C	T	kid:24,19/43;mom:46,0/46;dad:50,0/50	1
b15933ea1be6	chr11	129213057	C	T	kid:26,23/49;mom:44,0/44;dad:47,0/47	1
b15933ea1be6	chr12	93889187	C	T	kid:23,16/39;mom:41,0/41;dad:40,0/40	1
b15933ea1be6	chr12	98549129	A	T	kid:20,11/31;mom:47,0/47;dad:38,0/38	1
b15933ea1be6	chr12	117215005	G	A	kid:14,16/30;mom:43,0/43;dad:40,0/40	1
b15933ea1be6	chr13	29399951	A	G	kid:21,23/44;mom:41,0/41;dad:42,0/42	1
b15933ea1be6	chr13	32200807	A	G	kid:26,21/47;mom:33,0/33;dad:46,0/46	0.999932
b15933ea1be6	chr13	110274188	T	C	kid:16,19/35;mom:41,0/41;dad:44,0/44	1
b15933ea1be6	chr14	90088317	A	G	kid:17,21/38;mom:40,0/40;dad:47,0/47	1
b15933ea1be6	chr14	99237696	A	T	kid:23,25/48;mom:36,0/36;dad:40,0/40	0.999994
b15933ea1be6	chr15	37086186	C	T	kid:21,17/38;mom:42,0/42;dad:38,0/38	1
b15933ea1be6	chr15	57680514	C	T	kid:18,20/38;mom:39,0/39;dad:47,0/47	1
b15933ea1be6	chr15	57717866	C	T	kid:15,22/37;mom:33,0/33;dad:39,0/39	1
b15933ea1be6	chr16	5389115	C	T	kid:19,12/31;mom:42,0/42;dad:40,0/40	1
b15933ea1be6	chr16	57685598	C	G	kid:18,11/29;mom:35,0/35;dad:34,0/34	1
b15933ea1be6	chr16	70831368	G	A	kid:10,15/25;mom:30,0/30;dad:42,0/42	1
b15933ea1be6	chr16	81605091	C	T	kid:14,17/31;mom:39,0/39;dad:42,0/42	1
b15933ea1be6	chr17	12672162	G	T	kid:23,18/41;mom:37,0/37;dad:48,0/48	1
b15933ea1be6	chr17	18808962	C	T	kid:18,14/32;mom:33,0/33;dad:44,0/44	0.999999
b15933ea1be6	chr17	75496573	C	T	kid:15,24/39;mom:33,0/33;dad:46,0/46	1
b15933ea1be6	chr18	8073844	G	A	kid:20,25/45;mom:42,0/42;dad:49,0/49	1
b15933ea1be6	chr19	49929397	T	G	kid:13,19/32;mom:42,0/42;dad:44,0/44	1
b15933ea1be6	chr20	50647569	G	A	kid:22,9/31;mom:31,0/31;dad:44,0/44	0.999973
b15933ea1be6	chr21	26841970	T	G	kid:26,33/59;mom:48,0/48;dad:41,0/41	1
b15933ea1be6	chr21	32429567	A	C	kid:18,20/38;mom:40,0/40;dad:44,0/44	0.999249
b4bbc046c738	1	226921395	C	CGT	kid:25,33/58;mom:41,0/41;dad:43,0/43	1
b4bbc046c738	2	105840323	G	A	kid:39,32/71;mom:44,0/44;dad:44,0/44	1
b4bbc046c738	2	230495282	G	A	kid:38,32/70;mom:43,0/43;dad:42,0/42	1
b4bbc046c738	2	236131797	C	T	kid:30,25/55;mom:43,0/43;dad:42,0/42	1
b4bbc046c738	3	126999683	G	A	kid:31,41/72;mom:48,0/48;dad:47,0/47	1
b4bbc046c738	4	47016849	C	T	kid:26,27/53;mom:35,0/35;dad:36,0/36	1
b4bbc046c738	4	67636739	C	T	kid:27,31/58;mom:36,0/36;dad:59,0/59	1
b4bbc046c738	4	71242267	A	G	kid:29,29/58;mom:48,0/48;dad:45,0/45	1
b4bbc046c738	4	122357751	T	A	kid:36,28/64;mom:53,0/53;dad:51,0/51	1
b4bbc046c738	4	161718260	G	T	kid:27,30/57;mom:38,0/38;dad:37,0/37	1
b4bbc046c738	5	112875256	T	C	kid:32,32/64;mom:44,0/44;dad:44,0/44	1
b4bbc046c738	7	49962161	G	A	kid:21,28/49;mom:36,0/36;dad:40,0/40	1
b4bbc046c738	7	99518014	C	T	kid:36,31/67;mom:37,0/37;dad:35,0/35	1
b4bbc046c738	8	16285036	T	C	kid:24,25/49;mom:37,0/37;dad:41,0/41	1
b4bbc046c738	9	69271790	C	A	kid:19,26/45;mom:38,0/38;dad:45,0/45	1
b4bbc046c738	10	128129965	G	A	kid:34,34/68;mom:36,0/36;dad:55,0/55	1
b4bbc046c738	11	46695567	A	T	kid:30,35/65;mom:37,0/37;dad:35,0/35	1
b4bbc046c738	11	65354317	T	A	kid:40,32/72;mom:42,0/42;dad:34,0/34	1
b4bbc046c738	11	79233553	C	A	kid:34,32/66;mom:42,0/42;dad:42,0/42	1
b4bbc046c738	11	105184344	C	T	kid:30,27/57;mom:39,0/39;dad:55,0/55	1
b4bbc046c738	12	39546829	C	A	kid:23,20/43;mom:40,0/40;dad:42,0/42	1
b4bbc046c738	12	128571115	C	A	kid:29,18/47;mom:45,0/45;dad:39,0/39	1
b4bbc046c738	13	112909467	G	A	kid:31,36/67;mom:44,0/44;dad:46,0/46	1
b4bbc046c738	15	44179190	A	G	kid:28,30/58;mom:45,0/45;dad:42,0/42	1
b4bbc046c738	15	54183666	G	T	kid:29,29/58;mom:48,0/48;dad:39,0/39	1
b4bbc046c738	16	12901537	C	G	kid:19,25/44;mom:28,0/28;dad:33,0/33	0.999998
b4bbc046c738	19	39488830	GGAT	G	kid:35,25/60;mom:37,0/37;dad:41,0/41	1
b4bbc046c738	20	63871880	C	T	kid:25,23/48;mom:43,0/43;dad:51,0/51	1
b4bbc046c738	21	18040117	T	C	kid:24,37/61;mom:42,0/42;dad:44,0/44	1
b4bbc046c738	21	21496818	ATCT	A	kid:27,16/43;mom:45,0/45;dad:42,0/42	0.917978
b4bbc046c738	22	23605016	G	A	kid:43,20/63;mom:43,0/43;dad:43,0/43	1
6efb824f6be0	1	10218661	T	G	kid:24,25/49;mom:43,0/43;dad:57,0/57	1
6efb824f6be0	2	62205093	G	C	kid:19,20/39;mom:46,0/46;dad:40,0/40	1
6efb824f6be0	2	109235016	G	A	kid:16,28/44;mom:44,0/44;dad:38,0/38	1
6efb824f6be0	2	190904454	A	T	kid:49,15/64;mom:45,0/45;dad:47,0/47	0.9998
6efb824f6be0	2	222244603	G	A	kid:20,20/40;mom:49,0/49;dad:50,0/50	1
6efb824f6be0	2	224931648	G	C	kid:20,21/41;mom:49,0/49;dad:37,0/37	1
6efb824f6be0	3	148696234	G	A	kid:37,28/65;mom:42,0/42;dad:41,0/41	1
6efb824f6be0	3	167407113	CTA	C	kid:36,20/56;mom:54,0/54;dad:42,0/42	1
6efb824f6be0	3	178625305	G	A	kid:25,25/50;mom:47,0/47;dad:40,0/40	1
6efb824f6be0	3	196029053	G	A	kid:15,10/25;mom:40,0/40;dad:47,0/47	0.999999
6efb824f6be0	5	154369203	C	T	kid:15,28/43;mom:43,0/43;dad:41,0/41	1
6efb824f6be0	5	156189326	A	G	kid:28,26/54;mom:57,0/57;dad:42,0/42	1
6efb824f6be0	6	114076081	A	G	kid:29,31/60;mom:50,0/50;dad:44,0/44	1
6efb824f6be0	7	34994464	T	C	kid:38,19/57;mom:47,0/47;dad:48,0/48	1
6efb824f6be0	7	36559722	G	T	kid:36,11/47;mom:47,0/47;dad:44,0/44	0.999981
6efb824f6be0	7	40687744	C	T	kid:22,24/46;mom:43,0/43;dad:44,0/44	1
6efb824f6be0	8	107979026	A	C	kid:28,23/51;mom:46,0/46;dad:41,0/41	1
6efb824f6be0	9	6486564	C	T	kid:26,29/55;mom:57,0/57;dad:44,0/44	1
6efb824f6be0	10	50493296	C	T	kid:27,32/59;mom:47,0/47;dad:46,0/46	1
6efb824f6be0	10	96509686	G	A	kid:24,19/43;mom:53,0/53;dad:40,0/40	1
6efb824f6be0	11	75800099	T	G	kid:14,17/31;mom:41,0/41;dad:42,0/42	1
6efb824f6be0	11	118793801	T	A	kid:39,17/56;mom:42,0/42;dad:44,0/44	1
6efb824f6be0	12	203601	CAA	C	kid:20,17/37;mom:37,0/37;dad:45,0/45	1
6efb824f6be0	12	85060679	A	G	kid:31,25/56;mom:51,0/51;dad:41,0/41	1
6efb824f6be0	13	25158231	C	T	kid:19,30/49;mom:37,0/37;dad:37,0/37	1
6efb824f6be0	14	79395629	A	G	kid:31,17/48;mom:32,0/32;dad:46,0/46	0.999998
6efb824f6be0	15	27341770	A	G	kid:22,31/53;mom:41,0/41;dad:38,0/38	1
6efb824f6be0	15	73325322	G	A	kid:21,23/44;mom:39,0/39;dad:45,0/45	1
6efb824f6be0	16	8876851	T	A	kid:21,17/38;mom:46,0/46;dad:44,0/44	1
6efb824f6be0	16	8884678	G	C	kid:32,21/53;mom:45,0/45;dad:39,0/39	1
6efb824f6be0	16	53448734	C	T	kid:22,18/40;mom:48,0/48;dad:46,0/46	1
6efb824f6be0	16	81172914	G	A	kid:15,18/33;mom:40,0/40;dad:50,0/50	1
6efb824f6be0	17	56064364	G	A	kid:47,21/68;mom:41,0/41;dad:46,0/46	1
6efb824f6be0	17	74729094	GTA	G	kid:28,22/50;mom:47,0/47;dad:42,0/42	1
6efb824f6be0	17	76723024	G	A	kid:16,18/34;mom:38,0/38;dad:46,0/46	0.999982
6efb824f6be0	19	30602486	C	T	kid:32,25/57;mom:47,0/47;dad:47,0/47	1
2d8c226dc9f8	1	49587565	C	T	kid:34,12/46;mom:38,0/38;dad:37,0/37	0.999842
2d8c226dc9f8	1	85865569	A	G	kid:26,25/51;mom:44,0/44;dad:40,0/40	1
2d8c226dc9f8	1	107954265	C	G	kid:28,27/55;mom:42,0/42;dad:45,0/45	1
2d8c226dc9f8	1	109106423	A	C	kid:22,20/42;mom:41,0/41;dad:44,0/44	1
2d8c226dc9f8	1	179488659	C	G	kid:10,11/21;mom:52,0/52;dad:32,0/32	0.993199
2d8c226dc9f8	1	230193984	G	T	kid:15,15/30;mom:38,0/38;dad:42,0/42	1
2d8c226dc9f8	2	3647032	G	A	kid:16,16/32;mom:43,0/43;dad:42,0/42	1
2d8c226dc9f8	2	104858782	T	C	kid:27,23/50;mom:37,0/37;dad:43,0/43	1
2d8c226dc9f8	2	127319252	A	AC	kid:6,5/17;mom:18,0/34;dad:52,0/52	0.880072
2d8c226dc9f8	2	135659049	CTG	C	kid:10,15/29;mom:48,0/48;dad:45,0/45	0.999994
2d8c226dc9f8	2	182324564	C	T	kid:17,19/36;mom:48,0/48;dad:43,0/43	1
2d8c226dc9f8	2	200540570	G	C	kid:12,12/24;mom:43,0/43;dad:42,0/42	1
2d8c226dc9f8	3	31710389	T	G	kid:18,13/31;mom:48,0/48;dad:41,0/41	1
2d8c226dc9f8	3	51440449	T	A	kid:21,20/41;mom:44,0/44;dad:44,0/44	1
2d8c226dc9f8	3	124710689	T	G	kid:16,20/36;mom:39,0/39;dad:43,0/43	1
2d8c226dc9f8	4	26278201	C	A	kid:28,39/67;mom:42,0/42;dad:43,0/43	1
2d8c226dc9f8	4	41145854	C	T	kid:29,10/39;mom:49,0/49;dad:45,0/45	0.999952
2d8c226dc9f8	4	128939505	G	A	kid:19,19/38;mom:44,0/44;dad:34,0/34	1
2d8c226dc9f8	5	60241509	G	A	kid:20,27/47;mom:43,0/43;dad:38,0/38	1
2d8c226dc9f8	5	127325827	G	GTA	kid:0,8/27;mom:22,0/38;dad:9,0/30	0.948991
2d8c226dc9f8	5	136354340	G	A	kid:20,21/41;mom:44,0/44;dad:46,0/46	0.988508
2d8c226dc9f8	6	3108802	G	A	kid:18,11/29;mom:40,0/40;dad:39,0/39	1
2d8c226dc9f8	6	17651334	TATAATA	T	kid:37,26/63;mom:48,0/48;dad:40,0/40	1
2d8c226dc9f8	6	82369053	T	C	kid:25,23/48;mom:46,0/46;dad:42,0/42	1
2d8c226dc9f8	7	6436567	G	A	kid:17,27/44;mom:38,0/38;dad:41,0/41	1
2d8c226dc9f8	7	6442169	G	A	kid:23,17/40;mom:39,0/39;dad:55,0/55	1
2d8c226dc9f8	7	70519051	T	C	kid:15,13/28;mom:36,0/36;dad:41,0/41	1
2d8c226dc9f8	7	155498943	A	G	kid:20,26/46;mom:36,0/36;dad:42,0/42	1
2d8c226dc9f8	8	38425455	G	A	kid:15,25/40;mom:42,0/42;dad:40,0/40	1
2d8c226dc9f8	8	97649895	C	T	kid:23,18/41;mom:51,0/51;dad:50,0/50	1
2d8c226dc9f8	8	101938876	T	G	kid:23,12/35;mom:44,0/44;dad:45,0/45	1
2d8c226dc9f8	11	82904629	G	T	kid:30,16/46;mom:38,0/38;dad:43,0/43	0.999999
2d8c226dc9f8	11	114208422	G	A	kid:23,26/49;mom:44,0/44;dad:38,0/38	1
2d8c226dc9f8	11	129281785	T	A	kid:24,33/57;mom:43,0/43;dad:39,0/39	1
2d8c226dc9f8	12	57705129	C	G	kid:26,23/49;mom:50,0/50;dad:43,0/43	1
2d8c226dc9f8	12	62904531	G	A	kid:23,20/43;mom:41,0/41;dad:40,0/40	1
2d8c226dc9f8	12	78922321	AAAGGACTTGGAG	A	kid:25,27/52;mom:45,0/45;dad:33,0/33	0.999997
2d8c226dc9f8	13	41043519	T	C	kid:21,14/35;mom:43,0/43;dad:35,0/35	1
2d8c226dc9f8	13	42086706	C	T	kid:20,22/42;mom:43,0/43;dad:45,0/45	1
2d8c226dc9f8	14	36847524	C	T	kid:25,21/46;mom:43,0/43;dad:39,0/39	1
2d8c226dc9f8	14	66991488	C	T	kid:23,20/43;mom:41,0/41;dad:35,0/35	1
2d8c226dc9f8	16	2434560	G	A	kid:21,18/39;mom:42,0/42;dad:40,0/40	1
2d8c226dc9f8	16	9753286	C	T	kid:20,20/40;mom:40,0/40;dad:35,0/35	0.999999
2d8c226dc9f8	17	9058823	G	T	kid:23,21/44;mom:36,0/36;dad:44,0/44	1
2d8c226dc9f8	17	18230338	G	A	kid:13,10/23;mom:48,0/48;dad:52,0/52	1
2d8c226dc9f8	17	49000646	GA	G	kid:20,22/42;mom:42,0/42;dad:42,0/42	1
2d8c226dc9f8	17	78471550	T	C	kid:15,14/29;mom:37,0/37;dad:35,0/35	1
2d8c226dc9f8	18	13082911	G	T	kid:29,13/42;mom:44,0/44;dad:39,0/39	1
2d8c226dc9f8	18	52514223	A	G	kid:28,22/50;mom:53,0/53;dad:44,0/44	1
2d8c226dc9f8	20	6084051	G	A	kid:18,17/35;mom:40,0/40;dad:47,0/47	1
2d8c226dc9f8	21	41880209	T	C	kid:16,13/29;mom:39,0/39;dad:39,0/39	1
f46b09536e27	1	46076240	G	C	kid:37,32/69;mom:39,0/39;dad:40,0/40	1
f46b09536e27	1	60980806	G	A	kid:41,41/82;mom:38,0/38;dad:38,0/38	1
f46b09536e27	1	211014280	C	T	kid:37,36/73;mom:47,0/47;dad:38,0/38	1
f46b09536e27	2	225414375	A	G	kid:43,40/83;mom:48,0/48;dad:50,0/50	1
f46b09536e27	3	14991911	A	G	kid:41,25/66;mom:43,0/43;dad:49,0/49	1
f46b09536e27	3	38284168	C	G	kid:34,28/62;mom:49,0/49;dad:42,0/42	1
f46b09536e27	3	174829227	C	G	kid:34,37/71;mom:45,0/45;dad:46,0/46	1
f46b09536e27	6	38321798	T	A	kid:29,56/85;mom:40,0/40;dad:48,0/48	1
f46b09536e27	7	82185773	T	C	kid:18,17/35;mom:39,0/39;dad:31,0/31	0.999941
f46b09536e27	7	147341094	A	G	kid:19,24/43;mom:48,0/48;dad:39,0/39	1
f46b09536e27	8	90028794	T	C	kid:35,39/74;mom:46,0/46;dad:43,0/43	1
f46b09536e27	8	92047759	A	T	kid:35,36/71;mom:48,0/48;dad:56,0/56	1
f46b09536e27	9	15878411	A	G	kid:49,41/90;mom:50,0/50;dad:39,0/39	1
f46b09536e27	10	66682667	T	C	kid:43,30/73;mom:68,0/68;dad:70,0/70	1
f46b09536e27	10	75710222	CAGAG	C	kid:44,55/99;mom:39,0/39;dad:36,0/36	1
f46b09536e27	10	97415717	G	A	kid:24,31/55;mom:33,0/33;dad:40,0/40	0.999997
f46b09536e27	10	100803647	C	A	kid:25,30/55;mom:47,0/47;dad:45,0/45	1
f46b09536e27	11	12929789	T	A	kid:32,36/68;mom:50,0/50;dad:45,0/45	1
f46b09536e27	11	62782834	C	T	kid:29,41/70;mom:42,0/42;dad:38,0/38	1
f46b09536e27	11	85688356	A	C	kid:24,21/45;mom:63,0/63;dad:56,0/56	1
f46b09536e27	12	21157600	A	T	kid:23,38/61;mom:46,0/46;dad:41,0/41	1
f46b09536e27	12	21380652	T	C	kid:36,46/82;mom:47,0/47;dad:45,0/45	1
f46b09536e27	13	98207612	A	G	kid:18,17/35;mom:44,0/44;dad:41,0/41	0.999994
f46b09536e27	15	44175722	A	G	kid:39,38/77;mom:44,0/44;dad:47,0/47	1
f46b09536e27	15	64883143	C	T	kid:32,42/74;mom:45,0/45;dad:41,0/41	1
f46b09536e27	16	548184	C	T	kid:45,47/92;mom:46,0/46;dad:54,0/54	1
f46b09536e27	16	22425295	T	C	kid:45,46/91;mom:42,0/42;dad:44,0/44	1
f46b09536e27	16	67701439	C	T	kid:40,49/89;mom:49,0/49;dad:42,0/42	1
2b240de00004	1	12925296	T	C	kid:33,9/42;mom:41,0/41;dad:41,0/41	0.999517
2b240de00004	1	31811956	A	G	kid:23,21/44;mom:29,0/29;dad:38,0/38	0.993616
2b240de00004	1	44599026	A	G	kid:11,25/36;mom:46,0/46;dad:43,0/43	1
2b240de00004	1	176078264	C	T	kid:17,25/42;mom:47,0/47;dad:42,0/42	1
2b240de00004	1	214510802	T	A	kid:22,33/55;mom:40,0/40;dad:38,0/38	1
2b240de00004	2	30641618	A	C	kid:25,35/60;mom:43,0/43;dad:40,0/40	1
2b240de00004	3	69785759	G	C	kid:25,23/48;mom:42,0/42;dad:38,0/38	1
2b240de00004	3	132599303	C	T	kid:34,14/48;mom:41,0/41;dad:40,0/40	1
2b240de00004	4	52880277	G	A	kid:18,16/34;mom:38,0/38;dad:33,0/33	0.999993
2b240de00004	4	56588057	C	T	kid:28,12/40;mom:41,0/41;dad:38,0/38	1
2b240de00004	4	73232380	C	T	kid:17,33/50;mom:39,0/39;dad:40,0/40	1
2b240de00004	4	148449402	A	G	kid:27,21/48;mom:35,0/35;dad:34,0/34	0.999999
2b240de00004	5	78911237	A	C	kid:25,21/46;mom:41,0/41;dad:40,0/40	1
2b240de00004	5	139669292	C	T	kid:20,17/37;mom:21,0/21;dad:35,0/35	0.987624
2b240de00004	6	17097088	C	CGT	kid:20,17/37;mom:36,0/36;dad:41,0/41	1
2b240de00004	7	16334723	T	C	kid:20,24/44;mom:44,0/44;dad:39,0/39	0.976756
2b240de00004	8	102072172	G	A	kid:24,34/58;mom:50,0/50;dad:40,0/40	1
2b240de00004	9	96780159	T	G	kid:23,14/37;mom:31,0/31;dad:42,0/42	0.999304
2b240de00004	9	128198132	T	C	kid:19,16/35;mom:32,0/32;dad:37,0/37	0.999996
2b240de00004	12	2012574	G	A	kid:25,28/53;mom:40,0/40;dad:37,0/37	1
2b240de00004	12	103761438	G	A	kid:21,20/41;mom:20,0/20;dad:37,0/37	0.993676
2b240de00004	14	99477493	G	A	kid:27,18/45;mom:30,0/30;dad:42,0/42	0.999975
2b240de00004	16	5889965	G	A	kid:38,16/54;mom:35,0/35;dad:36,0/36	1
2b240de00004	16	81649903	C	T	kid:19,19/38;mom:37,0/37;dad:46,0/46	1
2b240de00004	17	9288444	G	A	kid:19,18/37;mom:30,0/30;dad:27,0/27	0.999776
2b240de00004	17	16759565	G	A	kid:27,22/49;mom:71,0/71;dad:55,0/55	1
2b240de00004	17	60981783	A	G	kid:22,35/57;mom:44,0/44;dad:33,0/33	1
2b240de00004	17	76199975	C	T	kid:15,21/36;mom:27,0/27;dad:36,0/36	0.999804
2b240de00004	17	77478258	C	T	kid:26,14/40;mom:28,0/28;dad:36,0/36	0.999975
2b240de00004	18	33900922	A	C	kid:38,18/56;mom:44,0/44;dad:33,0/33	0.998852
2b240de00004	19	37081828	G	A	kid:12,16/28;mom:44,0/44;dad:30,0/30	0.999942
2b240de00004	20	18587207	C	T	kid:18,22/40;mom:38,0/38;dad:38,0/38	1
2b240de00004	21	44784021	T	C	kid:31,15/46;mom:40,0/40;dad:38,0/38	0.999996
2b240de00004	22	28704904	A	G	kid:34,9/43;mom:40,0/40;dad:34,0/34	0.99753
2b240de00004	22	31321523	C	A	kid:29,26/55;mom:31,0/31;dad:36,0/36	0.999988
2b240de00004	22	32909972	G	A	kid:20,8/28;mom:34,0/34;dad:40,0/40	0.999999
5a3bf6b82a09	1	85690708	A	G	kid:23,29/52;mom:43,0/43;dad:35,0/35	1
5a3bf6b82a09	1	180089560	G	A	kid:24,20/44;mom:45,0/45;dad:28,0/28	0.999778
5a3bf6b82a09	2	11296449	A	G	kid:20,35/55;mom:43,0/43;dad:41,0/41	1
5a3bf6b82a09	2	102802717	G	A	kid:28,21/49;mom:43,0/43;dad:41,0/41	1
5a3bf6b82a09	2	174978761	C	T	kid:23,33/56;mom:38,0/38;dad:36,0/36	1
5a3bf6b82a09	2	233241830	CAA	C	kid:23,12/35;mom:34,0/38;dad:41,0/41	0.999465
5a3bf6b82a09	3	111822317	G	GTA	kid:22,16/38;mom:38,0/38;dad:15,0/31	0.997835
5a3bf6b82a09	4	153157366	C	A	kid:52,15/67;mom:34,0/34;dad:39,0/39	1
5a3bf6b82a09	5	113351734	G	C	kid:26,15/41;mom:44,0/44;dad:44,0/44	1
5a3bf6b82a09	5	138177397	C	T	kid:22,20/42;mom:41,0/41;dad:42,0/42	1
5a3bf6b82a09	6	135209845	C	T	kid:42,28/70;mom:40,0/40;dad:38,0/38	1
5a3bf6b82a09	6	136742263	G	A	kid:21,17/38;mom:45,0/45;dad:36,0/36	1
5a3bf6b82a09	7	23744534	A	G	kid:19,24/43;mom:34,0/34;dad:40,0/40	0.999998
5a3bf6b82a09	7	134216990	G	A	kid:25,20/45;mom:29,0/29;dad:37,0/37	0.999974
5a3bf6b82a09	7	139630980	G	T	kid:34,33/67;mom:41,0/41;dad:39,0/39	1
5a3bf6b82a09	8	15007024	G	T	kid:29,35/64;mom:39,0/39;dad:43,0/43	1
5a3bf6b82a09	8	94399591	T	C	kid:25,18/43;mom:39,0/39;dad:40,0/40	1
5a3bf6b82a09	8	118550529	C	T	kid:35,24/59;mom:37,0/37;dad:40,0/40	1
5a3bf6b82a09	8	118550530	A	G	kid:36,23/59;mom:37,0/37;dad:40,0/40	1
5a3bf6b82a09	8	120484691	C	T	kid:34,35/69;mom:47,0/47;dad:47,0/47	1
5a3bf6b82a09	9	6845326	C	G	kid:28,31/59;mom:39,0/39;dad:40,0/40	1
5a3bf6b82a09	9	130372617	G	C	kid:24,23/47;mom:37,0/37;dad:36,0/36	1
5a3bf6b82a09	10	3095392	G	C	kid:23,15/38;mom:43,0/43;dad:42,0/42	1
5a3bf6b82a09	10	12229563	C	T	kid:31,28/59;mom:38,0/38;dad:38,0/38	1
5a3bf6b82a09	10	110072503	A	C	kid:24,35/59;mom:38,0/38;dad:41,0/41	1
5a3bf6b82a09	11	35518176	G	C	kid:19,25/44;mom:38,0/38;dad:49,0/49	1
5a3bf6b82a09	11	94998537	A	G	kid:30,33/63;mom:44,0/44;dad:38,0/38	1
5a3bf6b82a09	11	108235890	A	G	kid:23,14/37;mom:40,0/40;dad:43,0/43	1
5a3bf6b82a09	12	32260402	T	TATCTG	kid:22,23/45;mom:40,0/40;dad:44,0/44	1
5a3bf6b82a09	12	49982791	C	T	kid:22,23/45;mom:45,0/45;dad:42,0/42	1
5a3bf6b82a09	13	98310710	A	G	kid:17,21/38;mom:40,0/40;dad:45,0/45	1
5a3bf6b82a09	14	67620171	C	A	kid:30,26/56;mom:35,0/35;dad:41,0/41	1
5a3bf6b82a09	17	4454634	T	TG	kid:9,6/18;mom:26,0/27;dad:12,0/21	0.988129
5a3bf6b82a09	17	10697680	C	G	kid:26,25/51;mom:36,0/36;dad:37,0/37	1
5a3bf6b82a09	17	18240072	T	C	kid:26,33/59;mom:39,0/39;dad:39,0/39	1
5a3bf6b82a09	17	61850486	T	G	kid:18,30/48;mom:42,0/42;dad:39,0/39	0.999998
5a3bf6b82a09	17	63555832	T	C	kid:29,28/57;mom:37,0/37;dad:35,0/35	1
5a3bf6b82a09	20	36336536	G	A	kid:47,14/61;mom:42,0/42;dad:36,0/36	0.999975
5a3bf6b82a09	20	37837167	G	T	kid:24,25/49;mom:50,0/50;dad:42,0/42	1
5a3bf6b82a09	21	35863491	T	C	kid:15,18/33;mom:43,0/43;dad:40,0/40	1
9419bf1bbe39	1	39314259	A	G	kid:40,26/66;mom:52,0/52;dad:59,0/59	1
9419bf1bbe39	1	149093319	C	T	kid:29,33/62;mom:52,0/52;dad:37,0/37	1
9419bf1bbe39	1	156349524	T	TA	kid:21,15/36;mom:31,0/31;dad:49,0/49	0.989532
9419bf1bbe39	1	169384159	G	C	kid:38,34/72;mom:58,0/58;dad:40,0/40	1
9419bf1bbe39	2	208850395	A	G	kid:24,29/53;mom:45,0/45;dad:49,0/49	1
9419bf1bbe39	2	216434854	T	TA	kid:21,28/49;mom:46,0/46;dad:0,0/28	0.993831
9419bf1bbe39	2	227814663	C	T	kid:12,33/45;mom:39,0/39;dad:48,0/48	1
9419bf1bbe39	3	23885727	G	T	kid:39,46/85;mom:42,0/42;dad:52,0/52	1
9419bf1bbe39	3	121786206	A	G	kid:11,10/21;mom:44,0/44;dad:21,1/22	0.905803
9419bf1bbe39	3	132125422	C	A	kid:21,33/54;mom:44,0/44;dad:40,0/40	1
9419bf1bbe39	4	82649221	G	C	kid:22,29/51;mom:78,0/78;dad:85,0/85	1
9419bf1bbe39	4	87036759	A	C	kid:25,20/45;mom:47,0/47;dad:50,0/50	1
9419bf1bbe39	4	122392927	A	G	kid:52,20/72;mom:46,0/46;dad:37,0/37	1
9419bf1bbe39	5	36127616	G	A	kid:37,42/79;mom:57,0/57;dad:40,0/40	1
9419bf1bbe39	5	73822822	T	G	kid:55,16/71;mom:36,0/36;dad:42,0/42	0.999983
9419bf1bbe39	5	102398616	C	T	kid:30,15/45;mom:46,0/46;dad:39,0/39	1
9419bf1bbe39	5	119329344	C	A	kid:37,30/67;mom:42,0/42;dad:51,0/51	1
9419bf1bbe39	5	129653603	C	G	kid:44,37/81;mom:46,0/46;dad:44,0/44	1
9419bf1bbe39	5	139426695	G	A	kid:26,37/63;mom:53,0/53;dad:46,0/46	1
9419bf1bbe39	5	158981218	A	G	kid:25,35/60;mom:51,0/51;dad:45,0/45	1
9419bf1bbe39	7	1493570	C	T	kid:29,32/61;mom:51,0/51;dad:54,0/54	1
9419bf1bbe39	7	21640988	G	A	kid:36,26/62;mom:40,0/40;dad:62,0/62	1
9419bf1bbe39	7	31069423	A	C	kid:51,14/65;mom:43,0/43;dad:41,0/41	0.999985
9419bf1bbe39	7	31069424	A	C	kid:51,14/65;mom:43,0/43;dad:41,0/41	0.999987
9419bf1bbe39	7	31088442	A	G	kid:37,33/70;mom:40,0/40;dad:49,0/49	1
9419bf1bbe39	7	64899112	G	A	kid:56,49/105;mom:58,0/58;dad:52,0/52	1
9419bf1bbe39	7	69656849	G	T	kid:23,26/49;mom:44,0/44;dad:41,0/41	1
9419bf1bbe39	7	104719208	TAAG	T	kid:21,29/50;mom:39,0/39;dad:54,0/54	1
9419bf1bbe39	7	116163842	T	G	kid:71,19/90;mom:56,0/56;dad:45,0/45	1
9419bf1bbe39	8	36805905	G	A	kid:42,13/55;mom:43,0/43;dad:43,0/43	0.999999
9419bf1bbe39	8	39673015	A	G	kid:43,32/75;mom:46,0/46;dad:58,0/58	1
9419bf1bbe39	8	42275927	C	T	kid:34,29/63;mom:48,0/48;dad:35,0/35	1
9419bf1bbe39	8	99404425	T	G	kid:58,17/75;mom:61,0/61;dad:46,0/46	0.99993
9419bf1bbe39	9	70958164	G	A	kid:34,52/86;mom:45,0/45;dad:49,0/49	1
9419bf1bbe39	9	121929168	GCGGTGGCTTATGCCTGTAATCC	G	kid:61,28/89;mom:59,0/59;dad:44,0/44	1
9419bf1bbe39	9	128533362	G	A	kid:49,21/70;mom:62,0/62;dad:53,0/53	1
9419bf1bbe39	10	71716403	T	G	kid:48,14/62;mom:39,0/39;dad:44,0/44	0.999399
9419bf1bbe39	10	125008253	G	C	kid:16,30/46;mom:52,0/52;dad:49,0/49	1
9419bf1bbe39	11	120128219	G	A	kid:35,42/77;mom:38,0/38;dad:40,0/40	1
9419bf1bbe39	12	26052028	A	T	kid:42,39/81;mom:55,0/55;dad:53,0/53	1
9419bf1bbe39	12	32747697	C	G	kid:32,38/70;mom:43,0/43;dad:46,0/46	1
9419bf1bbe39	13	28063486	T	A	kid:41,37/78;mom:38,0/38;dad:57,0/57	0.999998
9419bf1bbe39	13	28997791	C	T	kid:22,26/48;mom:42,0/42;dad:42,0/42	1
9419bf1bbe39	14	19004248	AACAAC	A	kid:5,7/12;mom:43,0/43;dad:64,0/64	1
9419bf1bbe39	14	34989806	T	G	kid:24,27/51;mom:43,0/43;dad:41,0/41	1
9419bf1bbe39	15	64669885	C	A	kid:32,31/63;mom:53,0/53;dad:45,0/45	1
9419bf1bbe39	16	2791717	C	CT	kid:45,31/76;mom:46,0/46;dad:42,0/42	1
9419bf1bbe39	16	5396331	AG	A	kid:27,34/61;mom:48,0/48;dad:64,0/64	1
9419bf1bbe39	18	24312425	A	G	kid:27,47/74;mom:56,0/56;dad:35,0/35	1
9419bf1bbe39	18	62746553	A	G	kid:33,33/66;mom:48,0/48;dad:47,0/47	1
9419bf1bbe39	18	80041664	C	T	kid:43,41/84;mom:56,0/56;dad:51,0/51	1
9419bf1bbe39	19	46006850	G	A	kid:54,14/68;mom:51,0/51;dad:46,0/46	1
9419bf1bbe39	21	33031950	C	T	kid:24,25/49;mom:54,0/54;dad:40,0/40	1
9419bf1bbe39	22	39236462	C	T	kid:17,32/49;mom:47,0/47;dad:41,0/41	1
65b03f375fa0	1	6118256	T	C	kid:23,27/50;mom:43,0/43;dad:39,0/39	1
65b03f375fa0	1	41650270	G	A	kid:25,16/41;mom:47,0/47;dad:48,0/48	1
65b03f375fa0	1	56784359	A	G	kid:29,19/48;mom:47,0/47;dad:51,0/51	1
65b03f375fa0	1	162514214	A	G	kid:34,26/60;mom:48,0/48;dad:38,0/38	1
65b03f375fa0	1	169756919	C	T	kid:25,26/51;mom:48,0/48;dad:50,0/50	1
65b03f375fa0	1	237833355	C	CA	kid:13,11/24;mom:21,0/21;dad:24,0/24	1
65b03f375fa0	1	246049488	G	A	kid:23,21/44;mom:38,0/38;dad:42,0/42	1
65b03f375fa0	2	132842126	T	C	kid:22,36/58;mom:49,0/49;dad:40,0/40	1
65b03f375fa0	2	135149223	G	A	kid:33,24/57;mom:47,0/47;dad:40,0/40	1
65b03f375fa0	2	157796458	G	A	kid:25,19/44;mom:37,0/37;dad:38,0/38	1
65b03f375fa0	3	116558402	G	A	kid:30,26/56;mom:43,0/43;dad:44,0/44	1
65b03f375fa0	3	174886015	G	A	kid:22,19/41;mom:51,0/51;dad:41,0/41	0.99999
65b03f375fa0	3	194462117	A	G	kid:25,26/51;mom:37,0/37;dad:42,0/42	1
65b03f375fa0	4	76061420	C	G	kid:34,27/61;mom:44,0/44;dad:42,0/42	1
65b03f375fa0	4	101084663	T	C	kid:52,15/67;mom:39,0/39;dad:50,0/50	0.964989
65b03f375fa0	5	144206642	T	A	kid:29,39/68;mom:38,0/38;dad:46,0/46	1
65b03f375fa0	6	16387671	C	T	kid:25,29/54;mom:38,0/38;dad:43,0/43	1
65b03f375fa0	6	36596376	A	G	kid:32,32/64;mom:38,0/38;dad:42,0/42	1
65b03f375fa0	7	8600178	G	A	kid:37,38/75;mom:41,0/41;dad:38,0/38	1
65b03f375fa0	7	148187502	C	T	kid:50,14/64;mom:43,0/43;dad:54,0/54	1
65b03f375fa0	8	66491694	G	C	kid:51,26/77;mom:41,0/41;dad:37,0/37	1
65b03f375fa0	9	72218977	G	A	kid:39,32/71;mom:39,0/39;dad:42,0/42	1
65b03f375fa0	9	114045578	A	G	kid:39,29/68;mom:49,0/49;dad:47,0/47	1
65b03f375fa0	10	21540383	G	A	kid:17,19/36;mom:43,0/43;dad:56,0/56	0.999975
65b03f375fa0	10	32313390	A	G	kid:27,38/65;mom:36,0/36;dad:38,0/38	1
65b03f375fa0	10	132945368	G	C	kid:20,30/50;mom:38,0/38;dad:40,0/40	1
65b03f375fa0	11	5126180	C	G	kid:31,28/59;mom:34,0/34;dad:33,0/33	0.999996
65b03f375fa0	11	62407312	A	G	kid:23,31/54;mom:44,0/44;dad:41,0/41	1
65b03f375fa0	11	64029430	G	A	kid:32,29/61;mom:38,0/38;dad:49,0/49	1
65b03f375fa0	12	1988446	A	G	kid:39,39/78;mom:35,0/35;dad:50,0/50	1
65b03f375fa0	12	31663736	A	G	kid:24,26/50;mom:56,0/56;dad:47,0/47	1
65b03f375fa0	12	88134836	C	T	kid:27,33/60;mom:41,0/41;dad:44,0/44	1
65b03f375fa0	12	118155005	A	T	kid:26,24/50;mom:39,0/39;dad:59,0/59	1
65b03f375fa0	12	132548651	G	A	kid:34,33/67;mom:52,0/52;dad:52,0/52	1
65b03f375fa0	13	46376065	G	T	kid:31,25/56;mom:35,0/35;dad:45,0/45	1
65b03f375fa0	14	32821278	G	A	kid:33,34/67;mom:43,0/43;dad:45,0/45	1
65b03f375fa0	15	89778052	A	G	kid:21,18/39;mom:38,0/38;dad:36,0/36	1
65b03f375fa0	16	2263919	G	A	kid:32,19/51;mom:51,0/51;dad:36,0/36	1
65b03f375fa0	16	4660293	C	T	kid:39,27/66;mom:36,0/36;dad:47,0/47	1
65b03f375fa0	17	43866469	G	A	kid:29,34/63;mom:34,0/34;dad:41,0/41	1
65b03f375fa0	18	62812574	G	A	kid:32,31/63;mom:47,0/47;dad:42,0/42	1
65b03f375fa0	19	14042490	T	C	kid:31,35/66;mom:40,0/40;dad:46,0/46	1
65b03f375fa0	22	44730135	G	A	kid:23,28/51;mom:37,0/37;dad:54,0/54	1
e9e940b1e78c	1	112940803	T	C	kid:24,20/44;mom:36,0/36;dad:45,0/45	1
e9e940b1e78c	1	157760603	G	A	kid:13,19/32;mom:34,0/34;dad:53,0/53	0.999998
e9e940b1e78c	1	162586376	G	C	kid:26,19/45;mom:38,0/38;dad:51,0/51	1
e9e940b1e78c	1	167918686	C	G	kid:19,14/33;mom:48,0/48;dad:44,0/44	1
e9e940b1e78c	1	186095143	C	G	kid:29,33/62;mom:45,0/45;dad:47,0/47	1
e9e940b1e78c	1	204289555	G	A	kid:28,28/56;mom:37,0/37;dad:45,0/45	1
e9e940b1e78c	1	247811097	G	A	kid:18,23/41;mom:35,0/35;dad:44,0/44	1
e9e940b1e78c	3	108497359	G	T	kid:28,21/49;mom:40,0/40;dad:42,0/42	1
e9e940b1e78c	4	7908642	G	A	kid:31,27/58;mom:38,0/38;dad:41,0/41	1
e9e940b1e78c	4	122315602	G	T	kid:23,25/48;mom:43,0/43;dad:35,0/35	1
e9e940b1e78c	4	168388465	A	G	kid:28,23/51;mom:36,0/36;dad:41,0/41	1
e9e940b1e78c	5	93944338	G	GT	kid:27,17/44;mom:36,0/36;dad:39,0/39	1
e9e940b1e78c	5	150252780	G	A	kid:26,35/61;mom:37,0/37;dad:41,0/41	1
e9e940b1e78c	5	178966723	A	G	kid:27,36/63;mom:39,0/39;dad:44,0/44	1
e9e940b1e78c	6	43032588	G	GT	kid:29,15/47;mom:39,0/39;dad:42,0/42	0.999989
e9e940b1e78c	6	161390981	T	C	kid:33,19/52;mom:36,0/36;dad:44,0/44	1
e9e940b1e78c	7	111079817	T	C	kid:32,20/52;mom:39,0/39;dad:36,0/36	1
e9e940b1e78c	7	127992650	CATT	C	kid:35,25/60;mom:36,0/36;dad:41,0/41	1
e9e940b1e78c	8	19381775	G	A	kid:43,15/58;mom:44,0/44;dad:45,0/45	1
e9e940b1e78c	8	71232368	G	C	kid:29,32/61;mom:40,0/40;dad:51,0/51	1
e9e940b1e78c	8	76679906	T	A	kid:29,17/46;mom:39,0/39;dad:31,0/31	0.999993
e9e940b1e78c	8	103916524	T	C	kid:28,20/48;mom:39,0/39;dad:36,0/36	1
e9e940b1e78c	9	100304512	T	C	kid:40,31/71;mom:39,0/39;dad:43,0/43	1
e9e940b1e78c	9	127903789	A	T	kid:27,23/50;mom:39,0/39;dad:44,0/44	1
e9e940b1e78c	9	127903791	A	G	kid:27,22/49;mom:39,0/39;dad:44,0/44	1
e9e940b1e78c	10	1213574	C	T	kid:31,24/55;mom:41,0/41;dad:53,0/53	1
e9e940b1e78c	10	24993581	C	T	kid:34,32/66;mom:41,0/41;dad:38,0/38	1
e9e940b1e78c	10	104676805	T	C	kid:26,23/49;mom:38,0/38;dad:39,0/39	1
e9e940b1e78c	10	112629621	C	T	kid:23,34/57;mom:44,0/44;dad:43,0/43	1
e9e940b1e78c	11	15173000	T	C	kid:28,29/57;mom:38,0/38;dad:46,0/46	1
e9e940b1e78c	11	70390245	C	T	kid:28,24/52;mom:35,0/35;dad:42,0/42	1
e9e940b1e78c	11	132756060	T	C	kid:33,30/63;mom:39,0/39;dad:44,0/44	1
e9e940b1e78c	14	51644113	T	C	kid:0,23/52;mom:17,0/32;dad:42,0/42	0.892155
e9e940b1e78c	14	52325522	T	C	kid:29,25/54;mom:36,0/36;dad:45,0/45	1
e9e940b1e78c	14	67121184	A	G	kid:27,28/55;mom:40,0/40;dad:43,0/43	1
e9e940b1e78c	14	76192977	A	T	kid:24,29/53;mom:36,0/36;dad:41,0/41	1
e9e940b1e78c	14	88767362	T	A	kid:28,28/56;mom:40,0/40;dad:45,0/45	1
e9e940b1e78c	15	34385811	G	A	kid:17,16/33;mom:34,0/34;dad:18,0/18	1
e9e940b1e78c	15	65762009	ATTG	A	kid:26,11/37;mom:37,0/37;dad:46,0/46	0.999999
e9e940b1e78c	16	564008	G	A	kid:29,32/61;mom:33,0/33;dad:43,0/43	0.999997
e9e940b1e78c	17	66647829	A	T	kid:26,27/53;mom:39,0/39;dad:40,0/40	1
e9e940b1e78c	17	75820573	G	A	kid:24,34/58;mom:42,0/42;dad:54,0/54	1
e9e940b1e78c	19	57223367	T	C	kid:21,32/53;mom:42,0/42;dad:45,0/45	1
e9e940b1e78c	21	41492390	G	A	kid:31,26/57;mom:38,0/38;dad:41,0/41	1
158c501a0da6	1	100891876	T	C	kid:32,26/58;mom:41,0/41;dad:40,0/40	1
158c501a0da6	2	43916296	T	C	kid:33,14/47;mom:37,0/37;dad:49,0/49	1
158c501a0da6	2	115142713	A	G	kid:30,21/51;mom:34,0/34;dad:56,0/56	1
158c501a0da6	2	160358134	T	A	kid:22,18/40;mom:40,0/40;dad:57,0/57	1
158c501a0da6	3	111598957	TTTTTA	T	kid:19,16/35;mom:53,0/53;dad:14,0/33	1
158c501a0da6	4	47355718	G	A	kid:27,20/47;mom:45,0/45;dad:66,0/66	1
158c501a0da6	4	141146983	A	G	kid:28,30/58;mom:45,0/45;dad:50,0/50	1
158c501a0da6	5	60809534	C	T	kid:25,36/61;mom:43,0/43;dad:47,0/47	1
158c501a0da6	5	110551692	A	G	kid:26,35/61;mom:36,0/36;dad:51,0/51	1
158c501a0da6	5	172202069	G	A	kid:28,13/41;mom:37,0/37;dad:50,0/50	1
158c501a0da6	6	56609026	T	C	kid:25,23/48;mom:42,0/42;dad:41,0/41	1
158c501a0da6	7	29445138	A	T	kid:36,28/64;mom:38,0/38;dad:38,0/38	1
158c501a0da6	7	148832400	C	A	kid:26,27/53;mom:41,0/41;dad:60,0/60	1
158c501a0da6	8	18555086	C	A	kid:24,18/42;mom:36,0/36;dad:60,0/60	1
158c501a0da6	10	15064875	TTGAACTCCTGACCTCAGG	T	kid:22,20/42;mom:42,0/42;dad:60,0/60	1
158c501a0da6	12	129362183	C	T	kid:21,30/51;mom:38,0/38;dad:57,0/57	1
158c501a0da6	13	29305236	CA	C	kid:28,29/57;mom:53,0/53;dad:55,0/55	1
158c501a0da6	14	35852756	C	T	kid:23,35/58;mom:41,0/41;dad:57,0/57	1
158c501a0da6	14	78357022	C	T	kid:33,37/70;mom:39,0/39;dad:50,0/50	1
158c501a0da6	15	67174132	C	G	kid:30,18/48;mom:43,0/43;dad:58,0/58	1
158c501a0da6	15	73471673	A	T	kid:31,23/54;mom:43,0/43;dad:51,0/51	1
158c501a0da6	17	64375507	C	T	kid:34,22/56;mom:35,0/35;dad:54,0/54	1
158c501a0da6	18	79447501	C	T	kid:35,30/65;mom:41,0/41;dad:56,0/56	1
158c501a0da6	20	8630212	G	A	kid:26,25/51;mom:37,0/37;dad:48,0/48	1
158c501a0da6	20	13562106	C	T	kid:29,17/46;mom:45,0/45;dad:39,0/39	1
4a28d4c34271	1	12401254	A	G	kid:28,21/49;mom:38,0/38;dad:42,0/42	1
4a28d4c34271	1	56678103	CAG	C	kid:29,19/48;mom:54,0/54;dad:41,0/41	1
4a28d4c34271	1	65196716	T	C	kid:27,19/46;mom:47,0/47;dad:43,0/43	1
4a28d4c34271	1	149456026	G	A	kid:5,14/19;mom:14,0/14;dad:18,0/18	1
4a28d4c34271	1	164777853	C	T	kid:23,19/42;mom:53,0/53;dad:35,0/35	1
4a28d4c34271	1	247413702	T	G	kid:41,28/69;mom:47,0/47;dad:41,0/41	1
4a28d4c34271	2	159060311	C	T	kid:32,19/51;mom:42,0/42;dad:37,0/37	1
4a28d4c34271	2	172434484	G	T	kid:45,26/71;mom:46,0/46;dad:40,0/40	1
4a28d4c34271	2	241583392	G	A	kid:25,25/50;mom:39,0/39;dad:38,0/38	1
4a28d4c34271	3	1402714	A	G	kid:41,21/62;mom:41,0/41;dad:50,0/50	1
4a28d4c34271	3	9235336	G	A	kid:26,38/64;mom:41,0/41;dad:41,0/41	1
4a28d4c34271	3	49059364	TCCCACCTCAG	T	kid:18,17/35;mom:40,0/40;dad:44,0/44	1
4a28d4c34271	3	67440484	AT	A	kid:15,16/31;mom:35,0/35;dad:43,0/43	1
4a28d4c34271	3	68374457	G	T	kid:25,26/51;mom:35,0/35;dad:41,0/41	1
4a28d4c34271	3	97503705	A	G	kid:16,32/48;mom:40,0/40;dad:39,0/39	1
4a28d4c34271	3	151142511	C	T	kid:23,19/42;mom:43,0/43;dad:40,0/40	1
4a28d4c34271	4	6160785	G	A	kid:32,26/58;mom:40,0/40;dad:36,0/36	1
4a28d4c34271	4	56424352	A	C	kid:30,22/52;mom:48,0/48;dad:43,0/43	1
4a28d4c34271	4	143220735	C	T	kid:27,20/47;mom:40,0/40;dad:45,0/45	1
4a28d4c34271	5	64583250	G	A	kid:13,21/34;mom:41,0/41;dad:39,0/39	1
4a28d4c34271	5	81339412	T	C	kid:40,30/70;mom:43,0/43;dad:35,0/35	1
4a28d4c34271	5	95927382	C	CGT	kid:9,15/24;mom:25,0/25;dad:26,0/26	0.999782
4a28d4c34271	5	108992504	G	T	kid:18,10/28;mom:42,0/42;dad:36,0/36	0.999999
4a28d4c34271	5	147384630	T	C	kid:25,30/55;mom:40,0/40;dad:42,0/42	1
4a28d4c34271	5	153571949	G	T	kid:26,24/50;mom:41,0/41;dad:38,0/38	1
4a28d4c34271	6	17669956	G	A	kid:23,23/46;mom:43,0/43;dad:35,0/35	1
4a28d4c34271	6	26275937	C	T	kid:45,26/71;mom:50,0/50;dad:42,0/42	1
4a28d4c34271	6	64097766	G	A	kid:28,20/48;mom:40,0/40;dad:43,0/43	1
4a28d4c34271	6	161406778	C	A	kid:34,39/73;mom:45,0/45;dad:40,0/40	1
4a28d4c34271	8	62710477	C	G	kid:24,27/51;mom:46,0/46;dad:47,0/47	1
4a28d4c34271	8	116686672	T	C	kid:20,27/47;mom:42,0/42;dad:41,0/41	1
4a28d4c34271	10	60241041	C	T	kid:24,17/41;mom:39,0/39;dad:36,0/36	1
4a28d4c34271	10	101532326	A	G	kid:28,42/70;mom:38,0/38;dad:42,0/42	1
4a28d4c34271	11	15109327	GC	G	kid:28,33/61;mom:54,0/54;dad:45,0/45	1
4a28d4c34271	11	73219140	C	T	kid:31,26/57;mom:38,0/38;dad:40,0/40	1
4a28d4c34271	12	21178214	A	T	kid:26,26/52;mom:37,0/37;dad:36,0/36	1
4a28d4c34271	14	24501121	G	T	kid:28,30/58;mom:55,0/55;dad:49,0/49	1
4a28d4c34271	15	48623420	G	A	kid:32,38/70;mom:40,0/40;dad:41,0/41	1
4a28d4c34271	15	52509662	T	A	kid:20,24/44;mom:45,0/45;dad:35,0/35	1
4a28d4c34271	15	77375943	G	A	kid:13,15/28;mom:39,0/39;dad:43,0/43	1
4a28d4c34271	16	3854847	C	A	kid:24,23/47;mom:39,0/39;dad:36,0/36	1
4a28d4c34271	16	53953883	G	A	kid:28,21/49;mom:41,0/41;dad:40,0/40	1
4a28d4c34271	16	81379285	G	A	kid:24,23/47;mom:42,0/42;dad:41,0/41	1
4a28d4c34271	17	69254826	A	G	kid:15,23/38;mom:47,0/47;dad:39,0/39	1
4a28d4c34271	19	7911088	T	C	kid:14,22/36;mom:42,0/42;dad:44,0/44	1
4a28d4c34271	19	7911092	G	T	kid:13,21/34;mom:42,0/42;dad:44,0/44	1
4a28d4c34271	20	41053459	T	A	kid:30,26/56;mom:43,0/43;dad:38,0/38	1
4a28d4c34271	20	47298563	C	G	kid:25,18/43;mom:39,0/39;dad:41,0/41	1
4a28d4c34271	21	18279427	G	A	kid:22,7/29;mom:44,0/44;dad:43,0/43	0.999847
4a28d4c34271	21	31165025	G	A	kid:27,22/49;mom:37,0/37;dad:42,0/42	1
4a28d4c34271	22	33519544	C	T	kid:20,22/42;mom:37,0/37;dad:34,0/34	1
4a28d4c34271	22	35080567	C	T	kid:42,25/67;mom:51,0/51;dad:35,0/35	1
4a28d4c34271	22	41621274	G	GA	kid:16,20/36;mom:48,0/48;dad:46,0/46	1
fc10bdb13bc2	1	201064399	G	A	kid:19,26/45;mom:44,0/44;dad:36,0/36	1
fc10bdb13bc2	1	205910148	G	A	kid:27,17/44;mom:40,0/40;dad:42,0/42	1
fc10bdb13bc2	1	205923151	G	T	kid:25,16/41;mom:36,0/36;dad:37,0/37	1
fc10bdb13bc2	1	218285579	G	T	kid:18,19/37;mom:36,0/36;dad:40,0/40	1
fc10bdb13bc2	2	10119785	C	A	kid:27,22/49;mom:42,0/42;dad:45,0/45	1
fc10bdb13bc2	2	45937664	G	A	kid:37,23/60;mom:35,0/35;dad:40,0/40	1
fc10bdb13bc2	2	48506146	G	A	kid:28,19/47;mom:38,0/38;dad:39,0/39	1
fc10bdb13bc2	2	153868341	A	C	kid:34,27/61;mom:47,0/47;dad:34,0/34	1
fc10bdb13bc2	2	207088525	C	T	kid:29,30/59;mom:40,0/40;dad:34,0/34	1
fc10bdb13bc2	3	21922110	A	G	kid:23,22/45;mom:35,0/35;dad:43,0/43	1
fc10bdb13bc2	3	33855072	C	T	kid:28,18/46;mom:33,0/33;dad:40,0/40	0.999998
fc10bdb13bc2	3	124439187	T	TTC	kid:13,11/24;mom:42,0/42;dad:34,0/34	0.999165
fc10bdb13bc2	3	134169436	T	C	kid:26,25/51;mom:37,0/37;dad:39,0/39	1
fc10bdb13bc2	4	867187	C	A	kid:24,26/50;mom:41,0/41;dad:45,0/45	1
fc10bdb13bc2	4	106065186	T	C	kid:19,26/45;mom:38,0/38;dad:39,0/39	1
fc10bdb13bc2	5	75579987	AAAAG	A	kid:18,24/42;mom:45,0/45;dad:38,0/38	1
fc10bdb13bc2	6	69187224	A	G	kid:32,26/58;mom:32,0/32;dad:33,0/33	0.999999
fc10bdb13bc2	7	2618757	C	T	kid:45,13/58;mom:37,0/37;dad:41,0/41	1
fc10bdb13bc2	7	3764048	G	T	kid:22,25/47;mom:37,0/37;dad:39,0/39	1
fc10bdb13bc2	7	32239541	T	C	kid:31,33/64;mom:37,0/37;dad:42,0/42	1
fc10bdb13bc2	7	55926122	CAACATGGTGA	C	kid:32,19/51;mom:42,0/42;dad:39,0/39	1
fc10bdb13bc2	7	77155676	C	T	kid:24,21/45;mom:29,0/29;dad:39,0/39	0.999972
fc10bdb13bc2	7	94521878	G	A	kid:40,12/52;mom:40,0/40;dad:36,0/36	0.999999
fc10bdb13bc2	7	157894219	G	A	kid:17,22/39;mom:40,0/40;dad:40,0/40	1
fc10bdb13bc2	8	67583673	C	T	kid:25,22/47;mom:47,0/47;dad:41,0/41	1
fc10bdb13bc2	9	27006723	GGAGA	G	kid:14,12/26;mom:34,0/34;dad:43,0/43	0.999974
fc10bdb13bc2	9	76326394	G	A	kid:21,14/35;mom:35,0/35;dad:40,0/40	0.999999
fc10bdb13bc2	9	84714939	A	G	kid:29,26/55;mom:41,0/41;dad:37,0/37	1
fc10bdb13bc2	10	80548533	G	A	kid:25,24/49;mom:34,0/34;dad:38,0/38	1
fc10bdb13bc2	10	132208146	T	C	kid:35,28/63;mom:56,0/56;dad:59,0/59	1
fc10bdb13bc2	11	71132107	G	A	kid:27,31/58;mom:41,0/41;dad:41,0/41	1
fc10bdb13bc2	11	113127792	G	A	kid:29,35/64;mom:37,0/37;dad:36,0/36	1
fc10bdb13bc2	11	117335183	C	T	kid:28,25/53;mom:39,0/39;dad:42,0/42	1
fc10bdb13bc2	12	40222886	A	G	kid:29,35/64;mom:41,0/41;dad:40,0/40	1
fc10bdb13bc2	12	40721125	C	T	kid:28,27/55;mom:38,0/38;dad:41,0/41	0.999999
fc10bdb13bc2	13	70017339	A	G	kid:18,23/41;mom:40,0/40;dad:40,0/40	1
fc10bdb13bc2	14	59615091	T	A	kid:28,14/42;mom:38,0/38;dad:39,0/39	1
fc10bdb13bc2	15	47627501	T	C	kid:30,23/53;mom:40,0/40;dad:40,0/40	1
fc10bdb13bc2	15	76592106	A	G	kid:36,17/53;mom:36,0/36;dad:39,0/39	1
fc10bdb13bc2	16	3616310	A	T	kid:28,33/61;mom:37,0/37;dad:39,0/39	1
fc10bdb13bc2	16	28458358	C	CA	kid:14,5/19;mom:24,0/24;dad:13,0/13	1
fc10bdb13bc2	17	41923690	A	G	kid:15,22/37;mom:40,0/40;dad:36,0/36	1
fc10bdb13bc2	18	21432166	G	A	kid:39,10/49;mom:36,0/36;dad:39,0/39	0.928182
fc10bdb13bc2	19	22663633	A	G	kid:28,16/44;mom:42,0/42;dad:37,0/37	0.999997
fc10bdb13bc2	19	40734936	C	T	kid:19,23/42;mom:39,0/39;dad:38,0/38	1
fc10bdb13bc2	19	41996780	G	A	kid:29,21/50;mom:38,0/38;dad:40,0/40	1
fc10bdb13bc2	20	18572553	C	T	kid:17,22/39;mom:39,0/39;dad:34,0/34	1
fc10bdb13bc2	20	63887443	C	T	kid:42,29/71;mom:36,0/36;dad:53,0/53	1
fc10bdb13bc2	22	29768551	T	C	kid:25,28/53;mom:41,0/41;dad:40,0/40	1
fc10bdb13bc2	22	45370525	GT	G	kid:34,32/66;mom:37,0/37;dad:43,0/43	1
6e3ee083a254	1	21024493	T	G	kid:31,11/42;mom:51,0/51;dad:42,0/42	0.967803
6e3ee083a254	1	55040719	G	A	kid:20,21/41;mom:39,0/39;dad:51,0/51	1
6e3ee083a254	1	180034965	G	A	kid:23,25/48;mom:37,0/37;dad:41,0/41	1
6e3ee083a254	2	124631300	TATC	T	kid:37,31/68;mom:42,0/42;dad:39,0/39	1
6e3ee083a254	2	137549213	G	A	kid:30,22/52;mom:46,0/46;dad:50,0/50	1
6e3ee083a254	2	232080730	A	G	kid:26,23/49;mom:35,0/35;dad:36,0/36	1
6e3ee083a254	3	99826546	A	G	kid:22,35/57;mom:36,0/36;dad:44,0/44	1
6e3ee083a254	3	157393416	G	C	kid:27,32/59;mom:37,0/37;dad:41,0/41	1
6e3ee083a254	3	170401550	G	A	kid:16,35/51;mom:43,0/43;dad:38,0/38	1
6e3ee083a254	4	77019961	T	G	kid:29,21/50;mom:41,0/41;dad:41,0/41	1
6e3ee083a254	4	133161326	G	A	kid:25,40/65;mom:48,0/48;dad:40,0/40	1
6e3ee083a254	5	11842909	C	T	kid:35,31/66;mom:41,0/41;dad:38,0/38	1
6e3ee083a254	5	59794662	A	G	kid:33,30/63;mom:45,0/45;dad:38,0/38	1
6e3ee083a254	6	168448222	C	G	kid:28,18/46;mom:43,0/43;dad:38,0/38	1
6e3ee083a254	7	14310466	AT	A	kid:34,23/57;mom:41,0/41;dad:37,0/37	1
6e3ee083a254	8	17793807	A	C	kid:31,32/63;mom:34,0/34;dad:42,0/42	1
6e3ee083a254	9	5961238	G	A	kid:23,36/59;mom:40,0/40;dad:41,0/41	1
6e3ee083a254	9	97588833	CT	C	kid:22,23/45;mom:42,0/42;dad:40,0/40	1
6e3ee083a254	9	109588997	C	CT	kid:24,23/47;mom:44,0/44;dad:44,0/44	1
6e3ee083a254	10	119245944	C	T	kid:23,17/40;mom:39,0/39;dad:28,0/28	0.999991
6e3ee083a254	10	131168772	C	T	kid:24,33/57;mom:36,0/36;dad:56,0/56	1
6e3ee083a254	11	33429803	C	T	kid:23,31/54;mom:38,0/38;dad:42,0/42	1
6e3ee083a254	11	33453605	G	T	kid:30,25/55;mom:41,0/41;dad:40,0/40	1
6e3ee083a254	11	92880829	G	A	kid:33,18/51;mom:43,0/43;dad:37,0/37	1
6e3ee083a254	12	10307172	G	A	kid:30,28/58;mom:40,0/40;dad:46,0/46	1
6e3ee083a254	12	10308041	G	C	kid:26,30/56;mom:41,0/41;dad:46,0/46	1
6e3ee083a254	12	45915382	G	A	kid:35,35/70;mom:37,0/37;dad:41,0/41	1
6e3ee083a254	12	50690244	G	A	kid:17,15/32;mom:39,0/39;dad:35,0/35	1
6e3ee083a254	12	70286951	T	G	kid:38,30/68;mom:46,0/46;dad:42,0/42	1
6e3ee083a254	13	112586100	G	A	kid:24,24/48;mom:32,0/32;dad:42,0/42	0.999995
6e3ee083a254	14	102623117	T	C	kid:33,26/59;mom:42,0/42;dad:39,0/39	1
6e3ee083a254	15	58241026	G	A	kid:29,30/59;mom:29,0/29;dad:39,0/39	0.999974
6e3ee083a254	16	13233808	C	G	kid:23,34/57;mom:50,0/50;dad:38,0/38	1
6e3ee083a254	17	63327760	A	G	kid:27,17/44;mom:42,0/42;dad:41,0/41	1
6e3ee083a254	17	67688015	C	T	kid:20,9/29;mom:50,0/50;dad:34,0/34	0.999288
6e3ee083a254	18	63711185	A	G	kid:39,27/66;mom:35,0/35;dad:35,0/35	1
6e3ee083a254	20	58309740	T	TGGC	kid:13,25/38;mom:36,0/36;dad:39,0/39	1
6e3ee083a254	22	40214851	G	A	kid:29,30/59;mom:39,0/39;dad:41,0/41	1
6e3ee083a254	22	41877398	G	A	kid:21,21/42;mom:38,0/38;dad:37,0/37	1
961d7cfab809	1	1511968	C	G	kid:12,17/29;mom:43,0/43;dad:34,0/34	0.999999
961d7cfab809	1	92700544	C	T	kid:30,12/42;mom:55,0/55;dad:54,0/54	1
961d7cfab809	1	109749608	T	C	kid:20,24/44;mom:45,0/45;dad:44,0/44	1
961d7cfab809	2	227061688	G	A	kid:43,27/70;mom:36,0/36;dad:42,0/42	1
961d7cfab809	3	54647561	T	C	kid:20,28/48;mom:38,0/38;dad:37,0/37	1
961d7cfab809	3	136893075	G	A	kid:20,13/33;mom:47,0/47;dad:50,0/50	1
961d7cfab809	4	22727415	G	T	kid:19,37/56;mom:38,0/38;dad:38,0/38	1
961d7cfab809	4	26870197	T	G	kid:21,23/44;mom:49,0/49;dad:51,0/51	1
961d7cfab809	4	90400889	A	G	kid:20,19/39;mom:42,0/42;dad:40,0/40	0.999991
961d7cfab809	5	169027677	A	C	kid:23,22/45;mom:50,0/50;dad:42,0/42	1
961d7cfab809	6	16737002	T	C	kid:23,22/45;mom:42,0/42;dad:39,0/39	1
961d7cfab809	6	73177401	G	A	kid:21,23/44;mom:37,0/37;dad:37,0/37	1
961d7cfab809	7	4089536	G	C	kid:21,24/45;mom:41,0/41;dad:39,0/39	1
961d7cfab809	7	8672445	A	G	kid:23,23/46;mom:44,0/44;dad:39,0/39	1
961d7cfab809	7	77706979	A	T	kid:30,15/45;mom:39,0/39;dad:37,0/37	1
961d7cfab809	7	134774576	A	G	kid:33,13/46;mom:41,0/41;dad:45,0/45	0.999997
961d7cfab809	8	141194451	T	C	kid:9,18/27;mom:47,0/47;dad:37,0/37	1
961d7cfab809	9	32553981	A	C	kid:22,16/38;mom:44,0/44;dad:39,0/39	1
961d7cfab809	10	126338003	G	C	kid:37,11/48;mom:51,0/51;dad:48,0/48	0.998766
961d7cfab809	10	126620425	T	A	kid:36,22/58;mom:48,0/48;dad:43,0/43	1
961d7cfab809	11	45125974	T	G	kid:20,25/45;mom:51,0/51;dad:40,0/40	1
961d7cfab809	14	68515366	A	G	kid:43,13/56;mom:48,0/48;dad:43,0/43	1
961d7cfab809	15	85098962	GA	G	kid:17,18/36;mom:46,0/46;dad:45,0/45	1
961d7cfab809	16	11392693	C	T	kid:21,12/33;mom:43,0/43;dad:35,0/35	0.999999
961d7cfab809	17	62418998	G	T	kid:33,24/57;mom:41,0/41;dad:44,0/44	1
961d7cfab809	17	78917169	G	A	kid:17,18/35;mom:38,0/38;dad:49,0/49	1
961d7cfab809	18	23144896	G	A	kid:23,31/54;mom:45,0/45;dad:40,0/40	1
961d7cfab809	20	36841399	G	A	kid:26,25/51;mom:53,0/53;dad:37,0/37	1
e51b285688ba	1	16055841	C	T	kid:33,17/50;mom:40,0/40;dad:36,0/36	1
e51b285688ba	1	43323393	G	A	kid:28,27/55;mom:40,0/40;dad:35,0/35	1
e51b285688ba	1	85279156	A	G	kid:28,22/50;mom:45,0/45;dad:41,0/41	1
e51b285688ba	1	85787688	T	C	kid:22,23/45;mom:42,0/42;dad:39,0/39	1
e51b285688ba	1	99677605	A	G	kid:12,28/40;mom:44,0/44;dad:39,0/39	1
e51b285688ba	1	241631623	C	T	kid:34,31/65;mom:41,0/41;dad:42,0/42	1
e51b285688ba	2	73271815	G	C	kid:31,30/61;mom:40,0/40;dad:41,0/41	1
e51b285688ba	3	46254534	T	A	kid:27,14/41;mom:46,0/46;dad:41,0/41	1
e51b285688ba	3	76429166	GCA	G	kid:22,19/41;mom:40,0/40;dad:40,0/40	0.999995
e51b285688ba	3	159341085	A	G	kid:17,19/36;mom:38,0/38;dad:37,0/37	1
e51b285688ba	4	9886626	G	C	kid:25,25/50;mom:44,0/44;dad:40,0/40	1
e51b285688ba	4	16580461	T	C	kid:19,20/39;mom:38,0/38;dad:37,0/37	1
e51b285688ba	4	37490276	C	T	kid:27,26/53;mom:38,0/38;dad:45,0/45	1
e51b285688ba	5	73510269	A	G	kid:30,29/59;mom:38,0/38;dad:38,0/38	1
e51b285688ba	5	93852886	C	T	kid:27,39/66;mom:37,0/37;dad:42,0/42	1
e51b285688ba	5	95490397	A	AAT	kid:8,11/19;mom:23,0/23;dad:27,0/27	0.999221
e51b285688ba	6	2210352	T	C	kid:27,26/53;mom:39,0/39;dad:40,0/40	1
e51b285688ba	6	48014858	T	C	kid:22,32/54;mom:43,0/43;dad:37,0/37	1
e51b285688ba	6	56877516	G	A	kid:23,28/51;mom:33,0/33;dad:41,0/41	1
e51b285688ba	6	110668620	G	A	kid:26,23/49;mom:44,0/44;dad:41,0/41	1
e51b285688ba	7	3390594	A	G	kid:25,27/52;mom:47,0/47;dad:38,0/38	1
e51b285688ba	7	27646771	T	C	kid:10,18/28;mom:44,0/44;dad:37,0/37	0.999972
e51b285688ba	8	65617098	G	T	kid:21,29/50;mom:40,0/40;dad:36,0/36	1
e51b285688ba	8	140306675	CT	C	kid:29,23/52;mom:42,0/42;dad:36,0/36	1
e51b285688ba	9	76837209	C	A	kid:26,33/59;mom:39,0/39;dad:45,0/45	1
e51b285688ba	10	17760505	A	G	kid:25,22/47;mom:51,0/51;dad:42,0/42	1
e51b285688ba	10	19099690	T	C	kid:28,21/49;mom:36,0/36;dad:37,0/37	1
e51b285688ba	10	66343204	T	C	kid:17,25/42;mom:39,0/39;dad:38,0/38	1
e51b285688ba	10	132296378	G	T	kid:24,22/46;mom:37,0/37;dad:37,0/37	1
e51b285688ba	11	40869905	G	A	kid:13,27/40;mom:43,0/43;dad:35,0/35	1
e51b285688ba	11	46789177	G	A	kid:27,23/50;mom:41,0/41;dad:40,0/40	1
e51b285688ba	11	69150682	GGT	G	kid:22,15/38;mom:31,0/31;dad:48,0/48	0.999984
e51b285688ba	11	82736007	G	A	kid:23,29/52;mom:38,0/38;dad:39,0/39	1
e51b285688ba	11	105330569	G	A	kid:28,29/57;mom:38,0/38;dad:42,0/42	1
e51b285688ba	12	77405497	T	TA	kid:17,20/37;mom:41,0/41;dad:42,0/42	1
e51b285688ba	12	77405498	G	T	kid:18,22/40;mom:41,0/41;dad:42,0/42	1
e51b285688ba	12	77405502	T	A	kid:18,23/41;mom:41,0/41;dad:42,0/42	0.999999
e51b285688ba	12	102864890	C	T	kid:17,22/39;mom:40,0/40;dad:41,0/41	1
e51b285688ba	13	98194528	G	A	kid:29,28/57;mom:46,0/46;dad:43,0/43	1
e51b285688ba	13	99543384	T	C	kid:32,41/73;mom:38,0/38;dad:39,0/39	1
e51b285688ba	15	22876324	C	T	kid:16,30/46;mom:30,0/30;dad:34,0/34	0.999973
e51b285688ba	15	78862107	A	AT	kid:19,17/38;mom:38,0/38;dad:43,0/43	0.999999
e51b285688ba	16	635849	AG	A	kid:27,25/52;mom:40,0/40;dad:40,0/40	1
e51b285688ba	16	85718917	G	A	kid:31,17/48;mom:41,0/41;dad:37,0/37	1
e51b285688ba	17	73036687	C	A	kid:24,18/42;mom:51,0/51;dad:33,0/33	0.999999
e51b285688ba	18	49903584	A	G	kid:32,28/60;mom:39,0/39;dad:37,0/37	1
e51b285688ba	19	3564079	C	G	kid:31,23/54;mom:41,0/41;dad:39,0/39	1
e51b285688ba	19	43785397	AT	A	kid:28,30/58;mom:36,0/36;dad:39,0/39	1
e51b285688ba	21	37690122	G	C	kid:28,25/53;mom:43,0/43;dad:47,0/47	1
ce2620691b33	1	50917793	G	C	kid:22,28/50;mom:49,0/49;dad:50,0/50	1
ce2620691b33	1	150116978	G	A	kid:22,22/44;mom:36,0/36;dad:42,0/42	1
ce2620691b33	2	95319229	G	A	kid:31,22/53;mom:56,0/56;dad:58,0/58	1
ce2620691b33	2	143584627	AAACAAC	A	kid:21,14/35;mom:45,0/45;dad:47,0/47	1
ce2620691b33	2	165263060	C	T	kid:24,32/56;mom:36,0/36;dad:40,0/40	1
ce2620691b33	2	165691562	C	CAT	kid:17,27/44;mom:45,0/45;dad:45,0/45	1
ce2620691b33	5	38587944	T	C	kid:27,31/58;mom:42,0/42;dad:44,0/44	1
ce2620691b33	5	115165286	C	T	kid:25,25/50;mom:47,0/47;dad:45,0/45	1
ce2620691b33	6	100568822	G	A	kid:18,18/36;mom:48,0/48;dad:44,0/44	1
ce2620691b33	6	125760528	C	G	kid:28,25/53;mom:51,0/51;dad:42,0/42	1
ce2620691b33	6	143188519	C	A	kid:27,12/39;mom:44,0/44;dad:38,0/38	1
ce2620691b33	8	71417742	G	C	kid:21,15/36;mom:44,0/44;dad:45,0/45	1
ce2620691b33	8	103641714	G	A	kid:27,35/62;mom:40,0/40;dad:36,0/36	1
ce2620691b33	9	70915480	T	A	kid:18,14/32;mom:45,0/45;dad:39,0/39	1
ce2620691b33	10	88966688	C	A	kid:19,32/51;mom:38,0/38;dad:37,0/37	1
ce2620691b33	11	1830830	G	A	kid:35,36/71;mom:53,0/53;dad:43,0/43	1
ce2620691b33	11	16247449	G	A	kid:22,25/47;mom:47,0/47;dad:46,0/46	1
ce2620691b33	15	55217497	T	TA	kid:0,10/45;mom:31,0/50;dad:21,0/42	0.999193
ce2620691b33	15	86748152	C	G	kid:30,18/48;mom:49,0/49;dad:39,0/39	1
ce2620691b33	15	100533078	G	A	kid:24,19/43;mom:63,0/63;dad:45,0/45	1
ce2620691b33	16	74593296	G	A	kid:29,34/63;mom:58,0/58;dad:50,0/50	1
ce2620691b33	20	21510869	G	A	kid:25,31/56;mom:72,0/72;dad:60,0/60	1
ce2620691b33	20	23500366	G	A	kid:24,23/47;mom:44,0/44;dad:34,0/34	1
ce2620691b33	21	38050936	T	C	kid:14,25/39;mom:52,0/52;dad:44,0/44	1
ce2620691b33	22	19718299	C	G	kid:31,38/69;mom:73,0/73;dad:60,0/60	1
ce2620691b33	22	31533879	T	A	kid:26,23/49;mom:50,0/50;dad:37,0/37	1
bbaaab55ede4	1	39499276	T	A	kid:24,35/59;mom:70,0/70;dad:59,0/59	1
bbaaab55ede4	1	166112194	TCTTA	T	kid:30,22/52;mom:37,0/37;dad:39,0/39	1
bbaaab55ede4	1	210157711	C	T	kid:35,39/74;mom:50,0/50;dad:50,0/50	1
bbaaab55ede4	2	206189329	C	T	kid:31,43/74;mom:53,0/53;dad:46,0/46	1
bbaaab55ede4	3	37781021	C	G	kid:25,39/64;mom:51,0/51;dad:45,0/45	1
bbaaab55ede4	3	89393565	G	C	kid:35,33/68;mom:45,0/45;dad:45,0/45	1
bbaaab55ede4	3	124350966	A	G	kid:25,22/47;mom:39,0/39;dad:49,0/49	1
bbaaab55ede4	3	130722449	A	G	kid:32,39/71;mom:41,0/41;dad:39,0/39	1
bbaaab55ede4	4	107186383	G	A	kid:29,38/67;mom:40,0/40;dad:39,0/39	1
bbaaab55ede4	4	184776314	A	C	kid:34,42/76;mom:50,0/50;dad:59,0/59	1
bbaaab55ede4	5	73925418	A	G	kid:31,27/58;mom:47,0/47;dad:47,0/47	1
bbaaab55ede4	5	118859313	TTAA	T	kid:34,24/58;mom:58,0/58;dad:43,0/43	1
bbaaab55ede4	6	5395698	A	G	kid:39,23/62;mom:57,0/57;dad:66,0/66	1
bbaaab55ede4	6	43181003	G	A	kid:25,30/55;mom:51,0/51;dad:53,0/53	1
bbaaab55ede4	6	69278884	A	T	kid:28,29/57;mom:38,0/38;dad:37,0/37	1
bbaaab55ede4	6	125871890	G	A	kid:21,30/51;mom:50,0/50;dad:46,0/46	1
bbaaab55ede4	6	129647794	G	T	kid:20,34/54;mom:46,0/46;dad:42,0/42	1
bbaaab55ede4	6	138798710	T	C	kid:35,28/63;mom:62,0/62;dad:45,0/45	1
bbaaab55ede4	6	157702164	C	T	kid:24,32/56;mom:49,0/49;dad:44,0/44	1
bbaaab55ede4	7	157006782	T	C	kid:33,28/61;mom:52,0/52;dad:46,0/46	1
bbaaab55ede4	8	4238251	T	C	kid:44,38/82;mom:46,0/46;dad:56,0/56	1
bbaaab55ede4	8	6477568	T	C	kid:39,33/72;mom:57,0/57;dad:40,0/40	1
bbaaab55ede4	8	18928551	A	G	kid:41,41/82;mom:40,0/40;dad:45,0/45	1
bbaaab55ede4	8	84607531	G	T	kid:22,30/52;mom:41,0/41;dad:48,0/48	0.999988
bbaaab55ede4	10	6114819	G	A	kid:33,23/56;mom:40,0/40;dad:45,0/45	1
bbaaab55ede4	10	24587303	C	T	kid:26,41/67;mom:46,0/46;dad:52,0/52	1
bbaaab55ede4	10	50622593	G	A	kid:29,24/53;mom:45,0/45;dad:46,0/46	1
bbaaab55ede4	10	60060548	G	A	kid:27,27/54;mom:44,0/44;dad:50,0/50	1
bbaaab55ede4	10	66159315	A	T	kid:33,21/54;mom:49,0/49;dad:48,0/48	1
bbaaab55ede4	10	68976567	G	A	kid:34,32/66;mom:46,0/46;dad:51,0/51	1
bbaaab55ede4	11	33748605	G	C	kid:35,31/66;mom:44,0/44;dad:42,0/42	1
bbaaab55ede4	11	66003637	C	T	kid:25,31/56;mom:53,0/53;dad:48,0/48	1
bbaaab55ede4	11	83702055	T	C	kid:33,31/64;mom:57,0/57;dad:44,0/44	1
bbaaab55ede4	11	111424401	G	A	kid:33,36/69;mom:53,0/53;dad:49,0/49	1
bbaaab55ede4	12	11021876	G	C	kid:32,24/56;mom:76,0/76;dad:87,0/87	1
bbaaab55ede4	13	21702129	T	C	kid:52,49/101;mom:41,0/41;dad:46,0/46	1
bbaaab55ede4	13	37872405	T	C	kid:34,21/55;mom:46,0/46;dad:55,0/55	1
bbaaab55ede4	13	108968788	C	A	kid:27,28/55;mom:48,0/48;dad:44,0/44	1
bbaaab55ede4	14	22942035	C	T	kid:24,22/46;mom:52,0/52;dad:45,0/45	1
bbaaab55ede4	14	41733695	T	C	kid:34,40/74;mom:43,0/43;dad:49,0/49	1
bbaaab55ede4	14	62737393	C	T	kid:31,30/61;mom:38,0/38;dad:51,0/51	1
bbaaab55ede4	14	99529115	C	T	kid:33,37/70;mom:51,0/51;dad:42,0/42	1
bbaaab55ede4	15	71654066	G	A	kid:36,34/70;mom:52,0/52;dad:59,0/59	1
bbaaab55ede4	19	8004597	C	G	kid:30,32/62;mom:45,0/45;dad:51,0/51	1
bbaaab55ede4	19	15375785	C	T	kid:36,40/76;mom:56,0/56;dad:52,0/52	1
bbaaab55ede4	21	44366849	G	A	kid:34,47/81;mom:50,0/50;dad:54,0/54	1
bbaaab55ede4	22	20976759	T	C	kid:34,30/64;mom:56,0/56;dad:60,0/60	1
4e0121250707	1	54621194	C	T	kid:21,21/42;mom:56,0/56;dad:40,0/40	1
4e0121250707	1	97322258	A	G	kid:21,21/42;mom:30,0/30;dad:25,0/25	0.999992
4e0121250707	1	97322275	G	A	kid:21,22/43;mom:31,0/31;dad:30,0/30	0.999955
4e0121250707	1	114155901	T	C	kid:20,28/48;mom:34,0/34;dad:41,0/41	1
4e0121250707	1	210017518	A	T	kid:29,15/44;mom:37,0/37;dad:38,0/38	1
4e0121250707	2	65025472	G	A	kid:17,14/31;mom:34,0/34;dad:41,0/41	0.99999
4e0121250707	3	23829469	T	C	kid:19,19/38;mom:34,0/34;dad:38,0/38	0.999999
4e0121250707	3	44789065	G	C	kid:26,35/61;mom:38,0/38;dad:39,0/39	1
4e0121250707	3	158117008	A	G	kid:27,33/60;mom:37,0/37;dad:37,0/37	1
4e0121250707	3	158708670	AT	A	kid:23,30/53;mom:41,0/41;dad:55,0/55	1
4e0121250707	3	174482523	A	C	kid:32,29/61;mom:36,0/36;dad:43,0/43	1
4e0121250707	4	120895541	A	G	kid:21,30/51;mom:43,0/43;dad:44,0/44	1
4e0121250707	4	145633922	C	A	kid:27,29/56;mom:39,0/39;dad:44,0/44	1
4e0121250707	5	14340190	C	T	kid:26,26/52;mom:32,0/32;dad:29,0/29	0.999986
4e0121250707	5	60798878	C	T	kid:20,21/41;mom:37,0/37;dad:28,0/28	0.999994
4e0121250707	5	80706692	GAT	G	kid:37,30/67;mom:36,0/36;dad:40,0/40	1
4e0121250707	5	140473287	T	G	kid:22,30/52;mom:42,0/42;dad:32,0/32	0.999998
4e0121250707	5	149833461	C	T	kid:27,35/62;mom:43,0/43;dad:48,0/48	1
4e0121250707	6	56066873	A	T	kid:23,25/48;mom:32,0/32;dad:37,0/37	0.999974
4e0121250707	6	99417899	C	T	kid:19,18/37;mom:21,0/21;dad:20,0/20	0.96239
4e0121250707	6	114285665	G	A	kid:31,31/62;mom:35,0/35;dad:38,0/38	1
4e0121250707	6	155087569	T	G	kid:22,17/39;mom:30,0/30;dad:38,0/38	0.990973
4e0121250707	6	157734567	G	A	kid:20,24/44;mom:38,0/38;dad:31,0/31	0.999998
4e0121250707	6	157919738	CTGTT	C	kid:25,12/37;mom:41,0/41;dad:43,0/43	1
4e0121250707	7	29994275	G	T	kid:26,26/52;mom:42,0/42;dad:39,0/39	0.999901
4e0121250707	7	71947875	G	A	kid:16,27/43;mom:31,0/31;dad:36,0/36	0.999997
4e0121250707	7	74658225	G	C	kid:24,14/38;mom:28,0/28;dad:34,0/34	0.999901
4e0121250707	7	83508718	C	A	kid:32,21/53;mom:38,0/38;dad:38,0/38	1
4e0121250707	9	64365080	C	T	kid:11,5/16;mom:18,0/18;dad:25,0/25	0.88052
4e0121250707	9	124332943	C	A	kid:36,10/46;mom:36,0/36;dad:31,0/31	0.999311
4e0121250707	9	130072552	C	T	kid:24,28/52;mom:41,0/41;dad:50,0/50	0.999999
4e0121250707	10	71286782	C	T	kid:21,18/39;mom:34,0/34;dad:37,0/37	0.999999
4e0121250707	11	18021473	T	A	kid:17,28/45;mom:31,0/31;dad:41,0/41	0.998001
4e0121250707	11	73894181	G	A	kid:25,22/47;mom:43,0/43;dad:37,0/37	0.999999
4e0121250707	11	133307401	C	T	kid:22,29/51;mom:36,0/36;dad:41,0/41	1
4e0121250707	12	12660732	T	C	kid:28,24/52;mom:39,0/39;dad:38,0/38	1
4e0121250707	12	44219953	T	C	kid:20,29/49;mom:39,0/39;dad:41,0/41	1
4e0121250707	12	80462103	T	C	kid:22,18/40;mom:38,0/38;dad:38,0/38	0.99977
4e0121250707	14	79780148	C	CT	kid:26,24/50;mom:37,0/37;dad:40,0/40	1
4e0121250707	15	49602244	AACTT	A	kid:27,26/53;mom:33,0/33;dad:38,0/38	0.999997
4e0121250707	16	12577189	A	G	kid:24,27/51;mom:32,0/32;dad:37,0/37	0.998481
4e0121250707	16	17227117	C	T	kid:25,24/49;mom:35,0/35;dad:37,0/37	1
4e0121250707	16	51576470	G	A	kid:33,23/56;mom:38,0/38;dad:38,0/38	1
4e0121250707	16	67360573	AG	A	kid:27,20/47;mom:34,0/34;dad:41,0/41	1
4e0121250707	16	81937344	C	G	kid:36,34/70;mom:45,0/45;dad:42,0/42	1
4e0121250707	16	81937438	G	C	kid:29,35/64;mom:38,0/38;dad:42,0/42	1
4e0121250707	16	81940459	G	T	kid:22,31/53;mom:17,0/38;dad:39,0/39	0.910422
4e0121250707	16	81941377	G	T	kid:19,29/48;mom:27,0/27;dad:45,0/45	0.999809
4e0121250707	17	3427910	C	T	kid:23,25/48;mom:38,0/38;dad:41,0/41	1
4e0121250707	17	74971597	G	T	kid:35,23/58;mom:34,0/34;dad:43,0/43	0.999792
4e0121250707	18	58633511	G	A	kid:27,24/51;mom:39,0/39;dad:38,0/38	1
4e0121250707	19	12533838	T	A	kid:22,24/46;mom:40,0/40;dad:46,0/46	1
4e0121250707	20	33052123	C	T	kid:27,24/51;mom:43,0/43;dad:26,0/26	0.999805
4e0121250707	21	15876226	A	G	kid:25,25/50;mom:39,0/39;dad:37,0/37	0.999999
4e0121250707	22	31552905	C	G	kid:24,19/43;mom:45,0/45;dad:44,0/44	1
4e0121250707	22	46773806	C	T	kid:19,37/56;mom:44,0/44;dad:42,0/42	1
94c18c45e7e0	1	182385761	T	G	kid:38,37/75;mom:50,0/50;dad:44,0/44	1
94c18c45e7e0	1	230115944	C	T	kid:43,36/79;mom:41,0/41;dad:63,0/63	1
94c18c45e7e0	1	242518969	C	T	kid:36,42/78;mom:39,0/39;dad:42,0/42	1
94c18c45e7e0	2	46767170	T	A	kid:30,27/57;mom:40,0/40;dad:52,0/52	1
94c18c45e7e0	2	179478511	A	G	kid:46,47/93;mom:47,0/47;dad:57,0/57	1
94c18c45e7e0	2	206662763	T	A	kid:40,39/79;mom:38,0/38;dad:41,0/41	1
94c18c45e7e0	3	12055643	T	C	kid:41,31/72;mom:38,0/38;dad:49,0/49	1
94c18c45e7e0	3	53062898	C	T	kid:35,35/70;mom:47,0/47;dad:44,0/44	1
94c18c45e7e0	3	136943924	A	G	kid:30,26/56;mom:48,0/48;dad:51,0/51	1
94c18c45e7e0	4	39950504	G	A	kid:21,40/61;mom:43,0/43;dad:43,0/43	1
94c18c45e7e0	4	125408128	G	A	kid:39,36/75;mom:41,0/41;dad:50,0/50	1
94c18c45e7e0	4	142521861	CATCTG	C	kid:35,29/64;mom:41,0/41;dad:57,0/57	1
94c18c45e7e0	4	162161315	T	G	kid:23,39/62;mom:47,0/47;dad:51,0/51	1
94c18c45e7e0	5	141853660	C	T	kid:39,27/66;mom:54,0/54;dad:57,0/57	1
94c18c45e7e0	5	147588306	C	A	kid:39,33/72;mom:45,0/45;dad:55,0/55	1
94c18c45e7e0	5	154800102	G	A	kid:39,30/69;mom:42,0/42;dad:41,0/41	1
94c18c45e7e0	5	168308836	A	G	kid:36,33/69;mom:43,0/43;dad:43,0/43	1
94c18c45e7e0	5	168311148	C	A	kid:29,30/59;mom:39,0/39;dad:36,0/36	1
94c18c45e7e0	5	178622864	A	G	kid:42,27/69;mom:47,0/47;dad:40,0/40	1
94c18c45e7e0	7	6229564	C	T	kid:22,23/45;mom:47,0/47;dad:42,0/42	1
94c18c45e7e0	9	14278632	G	A	kid:35,42/77;mom:41,0/41;dad:49,0/49	1
94c18c45e7e0	9	17606017	A	AT	kid:28,35/63;mom:46,0/46;dad:40,0/40	1
94c18c45e7e0	10	15689378	C	T	kid:27,31/58;mom:43,0/43;dad:47,0/47	1
94c18c45e7e0	10	101795743	G	A	kid:46,35/81;mom:42,0/42;dad:37,0/37	1
94c18c45e7e0	10	122617642	A	G	kid:47,14/61;mom:39,0/39;dad:35,0/35	1
94c18c45e7e0	11	6319599	C	A	kid:32,39/71;mom:49,0/49;dad:44,0/44	1
94c18c45e7e0	11	70780107	A	T	kid:42,24/66;mom:41,0/41;dad:47,0/47	1
94c18c45e7e0	11	73747043	C	T	kid:61,22/83;mom:50,0/50;dad:49,0/49	1
94c18c45e7e0	11	86324231	G	C	kid:35,28/63;mom:41,0/41;dad:50,0/50	1
94c18c45e7e0	12	10099939	C	T	kid:25,31/56;mom:45,0/45;dad:41,0/41	1
94c18c45e7e0	12	62362779	A	G	kid:34,34/68;mom:41,0/41;dad:41,0/41	1
94c18c45e7e0	14	21205633	C	T	kid:33,37/70;mom:49,0/49;dad:55,0/55	1
94c18c45e7e0	14	62894661	T	C	kid:42,45/87;mom:48,0/48;dad:43,0/43	1
94c18c45e7e0	14	71029477	T	C	kid:40,28/68;mom:46,0/46;dad:48,0/48	1
94c18c45e7e0	15	54013644	T	C	kid:27,36/63;mom:44,0/44;dad:40,0/40	1
94c18c45e7e0	16	81841529	C	T	kid:38,34/72;mom:40,0/40;dad:39,0/39	1
94c18c45e7e0	18	32433939	A	C	kid:29,39/68;mom:40,0/40;dad:41,0/41	1
94c18c45e7e0	19	32479896	A	G	kid:39,40/79;mom:42,0/42;dad:36,0/36	1
94c18c45e7e0	19	56242967	C	T	kid:36,29/65;mom:43,0/43;dad:48,0/48	1
94c18c45e7e0	20	36690098	G	A	kid:45,35/80;mom:44,0/44;dad:42,0/42	1
94c18c45e7e0	22	19130216	TC	T	kid:37,42/79;mom:40,0/40;dad:42,0/42	1
94c18c45e7e0	22	42042243	A	G	kid:30,29/59;mom:43,0/43;dad:43,0/43	1
2639d7144dd1	1	33653153	C	T	kid:26,15/41;mom:34,0/34;dad:29,0/29	0.990965
2639d7144dd1	1	39462462	T	C	kid:12,21/33;mom:20,0/20;dad:40,0/40	0.970738
2639d7144dd1	1	183495609	G	A	kid:12,17/29;mom:34,0/34;dad:30,0/30	0.999998
2639d7144dd1	2	43510987	A	T	kid:13,10/23;mom:36,0/36;dad:33,0/33	0.99998
2639d7144dd1	3	102392534	TCCTC	T	kid:9,10/19;mom:45,0/45;dad:39,0/39	1
2639d7144dd1	3	116762029	TTCTCTCTCTC	T	kid:1,8/15;mom:0,0/15;dad:10,0/17	0.995798
2639d7144dd1	3	150443424	C	A	kid:24,15/47;mom:38,0/38;dad:38,0/38	1
2639d7144dd1	3	192544439	G	C	kid:20,18/38;mom:28,0/28;dad:42,0/42	0.9999
2639d7144dd1	4	113373758	T	A	kid:24,8/32;mom:39,0/39;dad:41,0/41	0.774033
2639d7144dd1	5	59285152	T	C	kid:5,8/13;mom:31,0/31;dad:30,0/30	1
2639d7144dd1	5	74738595	T	C	kid:25,13/38;mom:36,0/36;dad:40,0/40	1
2639d7144dd1	6	107114311	G	A	kid:17,15/32;mom:34,0/34;dad:38,0/38	0.999999
2639d7144dd1	7	22535054	A	C	kid:28,21/49;mom:34,0/34;dad:36,0/36	1
2639d7144dd1	8	103962497	A	G	kid:25,12/37;mom:41,0/41;dad:41,0/41	1
2639d7144dd1	9	35521291	T	C	kid:22,12/34;mom:43,0/43;dad:32,0/32	0.999588
2639d7144dd1	11	21007538	A	G	kid:22,14/36;mom:36,0/36;dad:38,0/38	1
2639d7144dd1	12	119005387	A	T	kid:20,21/41;mom:38,0/38;dad:43,0/43	1
2639d7144dd1	13	37649492	TG	T	kid:16,13/29;mom:21,0/21;dad:36,0/36	0.997027
2639d7144dd1	14	103755742	G	GA	kid:32,10/42;mom:38,0/38;dad:46,0/46	1
2639d7144dd1	15	78010857	C	A	kid:19,12/31;mom:35,0/35;dad:39,0/39	1
2639d7144dd1	15	92464737	G	A	kid:17,17/34;mom:42,0/42;dad:34,0/34	1
2639d7144dd1	16	17146515	G	A	kid:11,30/41;mom:33,0/33;dad:36,0/36	1
2639d7144dd1	17	59180753	G	A	kid:18,20/38;mom:34,0/34;dad:20,0/20	0.987644
2639d7144dd1	17	82046861	C	A	kid:14,16/30;mom:43,0/43;dad:41,0/41	1
2639d7144dd1	19	38046001	T	C	kid:20,10/30;mom:34,0/34;dad:35,0/35	1
2639d7144dd1	20	34095455	G	T	kid:18,25/43;mom:42,0/42;dad:36,0/36	1
2639d7144dd1	22	46940561	T	TAC	kid:6,12/18;mom:56,0/56;dad:49,0/49	1
81cee8995632	1	46359692	A	C	kid:23,28/51;mom:46,0/46;dad:54,0/54	1
81cee8995632	1	72068049	C	T	kid:23,14/37;mom:52,0/52;dad:44,0/44	1
81cee8995632	1	215598439	A	G	kid:27,25/52;mom:49,0/49;dad:38,0/38	1
81cee8995632	2	128142098	C	T	kid:16,23/39;mom:38,0/38;dad:38,0/38	1
81cee8995632	2	218723696	A	T	kid:19,24/43;mom:44,0/44;dad:38,0/38	1
81cee8995632	2	222684240	C	T	kid:27,29/56;mom:39,0/39;dad:39,0/39	1
81cee8995632	2	230769291	A	G	kid:31,28/59;mom:39,0/39;dad:43,0/43	1
81cee8995632	3	42189617	G	A	kid:25,27/52;mom:42,0/42;dad:52,0/52	1
81cee8995632	3	42908474	C	G	kid:25,26/51;mom:37,0/37;dad:42,0/42	1
81cee8995632	3	81766184	A	G	kid:20,19/39;mom:40,0/40;dad:42,0/42	1
81cee8995632	5	5172975	C	T	kid:34,12/46;mom:49,0/49;dad:41,0/41	0.999987
81cee8995632	5	118864405	T	C	kid:22,17/39;mom:42,0/42;dad:41,0/41	1
81cee8995632	6	41026097	G	A	kid:27,21/48;mom:41,0/41;dad:43,0/43	1
81cee8995632	6	101412363	G	A	kid:27,30/57;mom:40,0/40;dad:42,0/42	1
81cee8995632	6	144710033	G	A	kid:36,21/57;mom:40,0/40;dad:45,0/45	1
81cee8995632	7	7415620	G	A	kid:22,29/51;mom:34,0/34;dad:39,0/39	1
81cee8995632	7	48591426	T	C	kid:36,21/57;mom:41,0/41;dad:46,0/46	1
81cee8995632	7	92294335	G	A	kid:21,22/43;mom:39,0/39;dad:41,0/41	1
81cee8995632	7	107989916	G	A	kid:26,34/60;mom:42,0/42;dad:41,0/41	1
81cee8995632	7	127585497	C	A	kid:26,27/53;mom:41,0/41;dad:39,0/39	1
81cee8995632	7	154312474	A	T	kid:29,28/57;mom:52,0/52;dad:49,0/49	1
81cee8995632	8	118413073	C	T	kid:24,29/53;mom:42,0/42;dad:35,0/35	1
81cee8995632	8	141263764	C	T	kid:15,11/26;mom:43,0/43;dad:45,0/45	1
81cee8995632	9	114025745	T	C	kid:27,23/50;mom:40,0/40;dad:43,0/43	0.999976
81cee8995632	9	120907147	C	A	kid:40,29/69;mom:46,0/46;dad:53,0/53	1
81cee8995632	9	130273821	C	T	kid:25,30/55;mom:45,0/45;dad:51,0/51	1
81cee8995632	9	134733247	T	G	kid:29,26/55;mom:40,0/40;dad:57,0/57	1
81cee8995632	10	32299571	T	C	kid:23,22/45;mom:46,0/46;dad:59,0/59	1
81cee8995632	10	54481654	T	C	kid:33,26/59;mom:38,0/38;dad:43,0/43	1
81cee8995632	10	89260567	G	C	kid:26,24/50;mom:40,0/40;dad:37,0/37	1
81cee8995632	11	31054117	C	T	kid:25,29/54;mom:39,0/39;dad:37,0/37	1
81cee8995632	11	82955949	A	G	kid:31,26/57;mom:41,0/41;dad:45,0/45	1
81cee8995632	12	21450409	C	T	kid:27,19/46;mom:40,0/40;dad:41,0/41	1
81cee8995632	12	99259798	A	G	kid:22,25/47;mom:37,0/37;dad:44,0/44	1
81cee8995632	13	71760190	G	T	kid:35,34/69;mom:39,0/39;dad:43,0/43	0.999999
81cee8995632	14	39075541	T	G	kid:20,25/45;mom:46,0/46;dad:42,0/42	1
81cee8995632	14	69082656	T	G	kid:35,28/63;mom:34,0/34;dad:48,0/48	1
81cee8995632	15	27369570	C	T	kid:19,23/42;mom:41,0/41;dad:40,0/40	1
81cee8995632	16	21615289	C	CA	kid:36,19/55;mom:41,0/41;dad:45,0/45	1
81cee8995632	17	17564191	T	C	kid:32,31/63;mom:38,0/38;dad:62,0/62	1
81cee8995632	17	76282042	G	A	kid:26,27/53;mom:38,0/38;dad:49,0/49	1
81cee8995632	17	78776826	T	A	kid:24,27/53;mom:43,0/43;dad:51,0/51	1
81cee8995632	18	3450053	A	G	kid:29,24/53;mom:37,0/37;dad:40,0/40	0.999977
81cee8995632	18	22178834	C	G	kid:28,35/63;mom:39,0/39;dad:43,0/43	1
81cee8995632	18	48238917	C	T	kid:22,24/46;mom:43,0/43;dad:48,0/48	1
81cee8995632	19	11138025	G	A	kid:20,23/43;mom:38,0/38;dad:39,0/39	1
81cee8995632	22	29837487	A	C	kid:23,24/47;mom:38,0/38;dad:46,0/46	1
81cee8995632	22	39574126	C	A	kid:26,28/54;mom:40,0/40;dad:40,0/40	1
9f81aa4cea36	1	69749976	G	T	kid:22,23/45;mom:33,0/33;dad:39,0/39	0.999998
9f81aa4cea36	1	151149150	G	A	kid:29,34/63;mom:41,0/41;dad:45,0/45	1
9f81aa4cea36	2	31373900	G	C	kid:36,35/71;mom:39,0/39;dad:43,0/43	1
9f81aa4cea36	2	164937560	T	C	kid:20,39/59;mom:41,0/41;dad:42,0/42	1
9f81aa4cea36	2	187522521	G	A	kid:30,28/58;mom:37,0/37;dad:43,0/43	1
9f81aa4cea36	2	195647721	C	T	kid:26,24/50;mom:35,0/35;dad:48,0/48	1
9f81aa4cea36	3	8909905	CATCCT	C	kid:25,34/59;mom:37,0/37;dad:44,0/44	1
9f81aa4cea36	3	10531985	G	A	kid:21,23/44;mom:34,0/34;dad:49,0/49	0.999998
9f81aa4cea36	3	81740298	C	A	kid:24,28/56;mom:30,0/30;dad:48,0/48	0.999986
9f81aa4cea36	4	53610414	A	C	kid:25,18/43;mom:42,0/42;dad:40,0/40	0.999994
9f81aa4cea36	4	97637448	T	A	kid:24,19/43;mom:38,0/38;dad:43,0/43	1
9f81aa4cea36	4	106290592	T	C	kid:32,30/62;mom:38,0/38;dad:38,0/38	1
9f81aa4cea36	4	118868063	A	C	kid:21,25/46;mom:24,0/24;dad:38,0/38	0.998442
9f81aa4cea36	5	154293845	G	A	kid:30,31/61;mom:41,0/41;dad:43,0/43	1
9f81aa4cea36	5	157057380	GAGAGAGGAAA	G	kid:15,13/28;mom:33,0/33;dad:37,0/37	0.99996
9f81aa4cea36	6	29668304	T	C	kid:23,24/47;mom:37,0/37;dad:41,0/41	1
9f81aa4cea36	6	134182490	C	T	kid:31,32/63;mom:49,0/49;dad:50,0/50	1
9f81aa4cea36	6	166717003	A	T	kid:44,27/71;mom:39,0/39;dad:59,0/59	1
9f81aa4cea36	7	99493263	T	G	kid:23,30/53;mom:44,0/44;dad:44,0/44	1
9f81aa4cea36	8	521229	C	A	kid:14,17/31;mom:19,0/19;dad:38,0/38	1
9f81aa4cea36	8	11513382	A	G	kid:26,40/66;mom:38,0/38;dad:43,0/43	1
9f81aa4cea36	8	28776011	C	T	kid:25,32/57;mom:40,0/40;dad:42,0/42	1
9f81aa4cea36	8	94130218	A	G	kid:35,32/67;mom:35,0/35;dad:41,0/41	1
9f81aa4cea36	8	109309328	T	C	kid:27,30/57;mom:36,0/36;dad:38,0/38	1
9f81aa4cea36	8	116842817	CAT	C	kid:20,27/47;mom:31,0/31;dad:39,0/39	0.999988
9f81aa4cea36	9	74730220	A	AG	kid:25,30/55;mom:37,0/37;dad:36,0/36	1
9f81aa4cea36	10	85905410	C	T	kid:16,17/33;mom:22,0/22;dad:45,0/45	0.999625
9f81aa4cea36	10	88291813	C	T	kid:23,28/51;mom:36,0/36;dad:44,0/44	1
9f81aa4cea36	12	51027684	C	G	kid:39,25/64;mom:36,0/36;dad:41,0/41	1
9f81aa4cea36	14	61182945	G	A	kid:35,17/52;mom:34,0/34;dad:39,0/39	1
9f81aa4cea36	14	103052985	T	C	kid:33,32/65;mom:41,0/41;dad:58,0/58	1
9f81aa4cea36	16	24720436	C	T	kid:34,28/62;mom:43,0/43;dad:59,0/59	1
9f81aa4cea36	16	89795323	T	TAAATAAAA	kid:28,33/61;mom:47,0/47;dad:57,0/57	1
9f81aa4cea36	17	77493636	A	G	kid:38,52/90;mom:45,0/45;dad:37,0/37	1
9f81aa4cea36	17	81055006	G	A	kid:33,31/64;mom:42,0/42;dad:43,0/43	1
9f81aa4cea36	18	80185618	C	CCA	kid:35,32/67;mom:38,0/38;dad:51,0/51	1
9f81aa4cea36	19	32485761	TCTTA	T	kid:28,39/67;mom:37,0/37;dad:42,0/42	1
9f81aa4cea36	20	13593332	C	A	kid:28,27/55;mom:36,0/36;dad:37,0/37	1
9f81aa4cea36	20	53036243	T	C	kid:47,31/78;mom:43,0/43;dad:51,0/51	1
9f81aa4cea36	22	38073745	C	T	kid:28,21/49;mom:34,0/34;dad:45,0/45	0.999997
0062f922ace0	1	153543125	G	A	kid:32,21/53;mom:39,0/39;dad:35,0/35	1
0062f922ace0	1	160616417	G	A	kid:36,32/68;mom:39,0/39;dad:37,0/37	1
0062f922ace0	1	206063491	G	A	kid:40,30/70;mom:45,0/45;dad:41,0/41	1
0062f922ace0	1	211018542	T	G	kid:33,19/52;mom:40,0/40;dad:43,0/43	1
0062f922ace0	1	220654789	A	G	kid:32,31/63;mom:56,0/56;dad:39,0/39	1
0062f922ace0	1	225074107	C	T	kid:27,24/51;mom:54,0/54;dad:51,0/51	1
0062f922ace0	1	248755176	G	A	kid:21,31/52;mom:47,0/47;dad:33,0/33	0.999999
0062f922ace0	2	31024405	G	T	kid:16,28/44;mom:45,0/45;dad:38,0/38	1
0062f922ace0	2	148428890	C	T	kid:25,34/59;mom:48,0/48;dad:43,0/43	1
0062f922ace0	2	232643574	C	T	kid:25,34/59;mom:46,0/46;dad:40,0/40	0.999999
0062f922ace0	3	7689452	C	T	kid:32,34/66;mom:44,0/44;dad:38,0/38	1
0062f922ace0	3	55825353	A	G	kid:29,34/63;mom:40,0/40;dad:24,0/24	0.999804
0062f922ace0	3	71210321	T	C	kid:20,39/59;mom:44,0/44;dad:34,0/34	1
0062f922ace0	3	73556682	C	A	kid:34,29/63;mom:44,0/44;dad:35,0/35	0.999998
0062f922ace0	3	81750478	GA	G	kid:29,16/45;mom:45,0/45;dad:25,0/25	0.99962
0062f922ace0	3	169379391	G	A	kid:26,25/51;mom:50,0/50;dad:32,0/32	0.999998
0062f922ace0	3	169536805	C	T	kid:23,31/54;mom:44,0/44;dad:37,0/37	1
0062f922ace0	4	17992195	G	A	kid:41,30/71;mom:40,0/40;dad:35,0/35	0.998581
0062f922ace0	4	80056760	A	G	kid:37,31/68;mom:54,0/54;dad:37,0/37	1
0062f922ace0	4	88937510	C	G	kid:25,27/52;mom:38,0/38;dad:35,0/35	1
0062f922ace0	4	173315729	AAC	A	kid:25,22/47;mom:41,0/41;dad:36,0/36	1
0062f922ace0	5	16669052	T	C	kid:37,41/78;mom:48,0/48;dad:35,0/35	0.999999
0062f922ace0	5	137297869	G	A	kid:22,30/52;mom:46,0/46;dad:40,0/40	1
0062f922ace0	6	77456837	C	T	kid:24,28/52;mom:49,0/49;dad:36,0/36	0.999904
0062f922ace0	6	124431260	G	A	kid:22,34/56;mom:41,0/41;dad:36,0/36	1
0062f922ace0	6	146143395	A	G	kid:19,23/42;mom:40,0/40;dad:34,0/34	1
0062f922ace0	7	11018889	G	A	kid:29,27/56;mom:42,0/42;dad:33,0/33	1
0062f922ace0	7	75057975	T	C	kid:13,14/27;mom:25,0/25;dad:16,0/16	0.706671
0062f922ace0	7	97855416	GCTAT	G	kid:44,16/60;mom:45,0/45;dad:34,0/34	1
0062f922ace0	7	158294233	T	C	kid:35,37/72;mom:40,0/40;dad:36,0/36	1
0062f922ace0	9	69366804	C	T	kid:33,32/65;mom:45,0/45;dad:39,0/39	1
0062f922ace0	10	71487619	C	T	kid:28,27/55;mom:45,0/45;dad:38,0/38	1
0062f922ace0	10	103576264	CTAAG	C	kid:26,23/49;mom:47,0/47;dad:41,0/41	1
0062f922ace0	11	9051225	TCTAC	T	kid:25,22/47;mom:34,0/65;dad:37,0/37	0.999997
0062f922ace0	11	31402326	C	T	kid:61,16/77;mom:45,0/45;dad:36,0/36	1
0062f922ace0	11	66690762	C	G	kid:32,22/54;mom:45,0/45;dad:34,0/34	0.999999
0062f922ace0	11	84311532	A	G	kid:30,24/54;mom:38,0/38;dad:35,0/35	1
0062f922ace0	11	121496181	A	G	kid:25,32/57;mom:45,0/45;dad:37,0/37	1
0062f922ace0	12	70607718	A	G	kid:24,25/49;mom:41,0/41;dad:31,0/31	0.999997
0062f922ace0	12	106991649	C	G	kid:26,32/58;mom:44,0/44;dad:36,0/36	1
0062f922ace0	13	49413697	T	A	kid:25,25/50;mom:50,0/50;dad:36,0/36	1
0062f922ace0	13	110718332	C	A	kid:30,25/55;mom:42,0/42;dad:24,0/24	0.998448
0062f922ace0	14	30038457	A	T	kid:37,38/75;mom:46,0/46;dad:37,0/37	1
0062f922ace0	14	55196509	A	G	kid:30,22/52;mom:48,0/48;dad:42,0/42	1
0062f922ace0	15	50554747	T	C	kid:24,17/41;mom:60,0/60;dad:37,0/37	1
0062f922ace0	15	78949757	G	A	kid:31,23/54;mom:48,0/48;dad:47,0/47	1
0062f922ace0	15	90602835	A	G	kid:18,24/42;mom:50,0/50;dad:33,0/33	0.999993
0062f922ace0	17	40474069	G	C	kid:30,17/47;mom:56,0/56;dad:31,0/31	0.999994
0062f922ace0	17	45084668	A	G	kid:15,18/33;mom:33,0/33;dad:34,0/34	0.99998
0062f922ace0	17	50731196	T	TCA	kid:22,14/36;mom:41,0/41;dad:35,0/35	1
0062f922ace0	17	62730212	CAACAA	C	kid:27,22/49;mom:43,0/43;dad:30,0/30	0.999977
0062f922ace0	18	34882376	C	CT	kid:22,27/49;mom:44,0/44;dad:35,0/35	1
0062f922ace0	18	50040192	A	C	kid:20,27/47;mom:47,0/47;dad:36,0/36	0.999999
0062f922ace0	18	62922482	C	T	kid:24,23/47;mom:54,0/54;dad:40,0/40	1
0062f922ace0	19	16373158	C	T	kid:28,33/61;mom:49,0/49;dad:38,0/38	1
0062f922ace0	19	45201458	G	A	kid:35,26/61;mom:58,0/58;dad:34,0/34	1
0062f922ace0	20	43006580	C	T	kid:33,25/58;mom:41,0/41;dad:39,0/39	1
0062f922ace0	22	24823687	C	A	kid:31,22/53;mom:55,0/55;dad:47,0/47	1
0062f922ace0	22	32985461	G	A	kid:28,35/63;mom:36,0/36;dad:40,0/40	1
0062f922ace0	22	48633818	G	A	kid:30,11/41;mom:38,0/38;dad:41,0/41	0.999999
4ecd566b2215	1	52024361	G	A	kid:23,21/44;mom:35,0/35;dad:37,0/37	0.999999
4ecd566b2215	1	118123167	C	T	kid:24,24/48;mom:47,0/47;dad:38,0/38	1
4ecd566b2215	2	104855880	G	T	kid:15,9/24;mom:26,0/26;dad:37,0/37	0.974044
4ecd566b2215	2	161340891	C	G	kid:20,21/41;mom:40,0/40;dad:38,0/38	1
4ecd566b2215	3	89203350	CA	C	kid:13,19/32;mom:42,0/42;dad:39,0/39	1
4ecd566b2215	3	136644301	T	G	kid:25,18/43;mom:38,0/38;dad:36,0/36	1
4ecd566b2215	4	46349141	T	C	kid:21,17/38;mom:37,0/37;dad:34,0/34	0.999971
4ecd566b2215	4	139909279	C	T	kid:17,24/41;mom:33,0/33;dad:41,0/41	0.999994
4ecd566b2215	5	37510086	C	A	kid:28,10/38;mom:22,0/22;dad:41,0/41	0.992981
4ecd566b2215	5	115820153	T	C	kid:19,19/38;mom:38,0/38;dad:42,0/42	1
4ecd566b2215	6	26387083	C	T	kid:28,23/51;mom:39,0/39;dad:44,0/44	1
4ecd566b2215	6	73360533	G	T	kid:14,20/34;mom:34,0/34;dad:45,0/45	0.999997
4ecd566b2215	7	32046362	C	T	kid:23,22/45;mom:42,0/42;dad:39,0/39	1
4ecd566b2215	8	56969759	AC	A	kid:22,24/46;mom:37,0/37;dad:43,0/43	1
4ecd566b2215	8	104550211	G	T	kid:18,13/31;mom:39,0/39;dad:36,0/36	1
4ecd566b2215	9	34018900	T	A	kid:17,22/39;mom:38,0/38;dad:51,0/51	0.999994
4ecd566b2215	9	105744038	CT	C	kid:23,19/42;mom:38,0/38;dad:37,0/37	0.990495
4ecd566b2215	9	125118689	C	T	kid:17,21/38;mom:40,0/40;dad:46,0/46	1
4ecd566b2215	9	131323524	C	T	kid:24,16/40;mom:43,0/43;dad:40,0/40	1
4ecd566b2215	9	137483525	GCTCA	G	kid:13,18/31;mom:45,0/45;dad:35,0/35	0.999999
4ecd566b2215	10	38335183	C	T	kid:23,10/33;mom:38,0/38;dad:40,0/40	1
4ecd566b2215	10	79953279	C	T	kid:19,18/37;mom:39,0/39;dad:39,0/39	1
4ecd566b2215	11	83865593	G	A	kid:27,18/45;mom:51,0/51;dad:40,0/40	0.999991
4ecd566b2215	12	49802128	G	A	kid:13,23/36;mom:36,0/36;dad:37,0/37	1
4ecd566b2215	12	62081150	G	A	kid:22,16/38;mom:38,0/38;dad:37,0/37	1
4ecd566b2215	13	45564640	G	A	kid:20,16/36;mom:42,0/42;dad:43,0/43	1
4ecd566b2215	14	70049896	T	C	kid:20,20/40;mom:48,0/48;dad:42,0/42	1
4ecd566b2215	14	78831319	C	T	kid:16,14/30;mom:36,0/36;dad:45,0/45	1
4ecd566b2215	14	101559302	T	C	kid:15,23/38;mom:37,0/37;dad:29,0/29	0.996878
4ecd566b2215	15	72227763	AAAAAAAAAAAAC	A	kid:1,7/8;mom:36,0/36;dad:43,0/43	0.862472
4ecd566b2215	16	21066720	G	C	kid:23,23/46;mom:36,0/36;dad:33,0/33	1
4ecd566b2215	16	74710585	G	C	kid:22,10/32;mom:43,0/43;dad:38,0/38	1
4ecd566b2215	16	80759423	C	T	kid:20,15/35;mom:45,0/45;dad:37,0/37	1
4ecd566b2215	17	29088591	C	T	kid:19,32/51;mom:38,0/38;dad:40,0/40	0.99999
4ecd566b2215	17	65712045	G	A	kid:20,25/45;mom:42,0/42;dad:41,0/41	1
4ecd566b2215	17	68996987	A	G	kid:28,18/46;mom:35,0/35;dad:37,0/37	0.999999
4ecd566b2215	17	80935321	C	T	kid:19,21/40;mom:39,0/39;dad:38,0/38	1
4ecd566b2215	18	36404723	C	G	kid:21,20/41;mom:38,0/38;dad:45,0/45	1
4ecd566b2215	19	9959524	C	A	kid:27,21/48;mom:43,0/43;dad:30,0/30	0.999972
1b62b2d85c86	1	2166843	T	C	kid:31,23/54;mom:40,0/40;dad:39,0/39	1
1b62b2d85c86	1	24648464	G	A	kid:19,19/38;mom:33,0/33;dad:35,0/35	1
1b62b2d85c86	1	67141816	C	T	kid:25,20/45;mom:35,0/35;dad:41,0/41	1
1b62b2d85c86	1	94433223	C	T	kid:16,26/42;mom:47,0/47;dad:47,0/47	1
1b62b2d85c86	1	145777560	A	C	kid:24,11/35;mom:38,0/38;dad:36,0/36	1
1b62b2d85c86	1	172414184	T	G	kid:26,19/45;mom:39,0/39;dad:41,0/41	1
1b62b2d85c86	1	205109920	C	G	kid:30,12/42;mom:41,0/41;dad:44,0/44	1
1b62b2d85c86	1	246910313	A	G	kid:25,24/49;mom:41,0/41;dad:34,0/34	1
1b62b2d85c86	2	112112011	A	AT	kid:29,22/51;mom:42,0/42;dad:37,0/37	1
1b62b2d85c86	2	114947061	C	T	kid:27,31/58;mom:42,0/42;dad:38,0/38	1
1b62b2d85c86	2	198114863	C	T	kid:41,15/56;mom:41,0/41;dad:43,0/43	1
1b62b2d85c86	2	203490367	T	C	kid:13,16/29;mom:38,0/38;dad:39,0/39	1
1b62b2d85c86	2	206071798	C	G	kid:24,21/45;mom:43,0/43;dad:40,0/40	1
1b62b2d85c86	2	223086040	C	T	kid:21,23/44;mom:38,0/38;dad:38,0/38	1
1b62b2d85c86	3	68019765	A	AAAC	kid:20,22/42;mom:36,0/36;dad:40,0/40	1
1b62b2d85c86	3	93936008	T	C	kid:22,16/38;mom:33,0/33;dad:34,0/34	0.999987
1b62b2d85c86	3	185935130	T	C	kid:24,20/44;mom:38,0/38;dad:37,0/37	1
1b62b2d85c86	4	40748257	T	C	kid:22,19/41;mom:43,0/43;dad:39,0/39	1
1b62b2d85c86	5	57186997	CAGAG	C	kid:23,16/39;mom:39,0/39;dad:39,0/39	1
1b62b2d85c86	5	176661134	C	G	kid:28,26/54;mom:50,0/50;dad:45,0/45	1
1b62b2d85c86	6	42430060	A	C	kid:19,30/49;mom:38,0/38;dad:41,0/41	1
1b62b2d85c86	6	170312758	A	G	kid:27,24/51;mom:38,0/38;dad:42,0/42	1
1b62b2d85c86	7	151724021	G	A	kid:27,25/52;mom:43,0/43;dad:38,0/38	1
1b62b2d85c86	10	1231717	CA	C	kid:23,18/41;mom:36,0/36;dad:40,0/40	1
1b62b2d85c86	10	66967333	CATAT	C	kid:23,18/41;mom:38,0/38;dad:39,0/39	0.999992
1b62b2d85c86	10	125576333	C	A	kid:29,23/52;mom:37,0/37;dad:37,0/37	1
1b62b2d85c86	10	132172436	G	C	kid:17,23/40;mom:44,0/44;dad:40,0/40	1
1b62b2d85c86	11	1025084	C	G	kid:27,36/63;mom:48,0/48;dad:49,0/49	1
1b62b2d85c86	11	14725854	C	T	kid:20,20/40;mom:40,0/40;dad:35,0/35	0.999998
1b62b2d85c86	11	14725855	C	T	kid:21,20/41;mom:40,0/40;dad:35,0/35	0.999998
1b62b2d85c86	11	46965403	T	C	kid:15,13/28;mom:41,0/41;dad:37,0/37	0.999358
1b62b2d85c86	11	64270761	C	T	kid:17,28/45;mom:41,0/41;dad:42,0/42	1
1b62b2d85c86	11	83658538	A	AT	kid:38,29/67;mom:34,0/34;dad:38,0/38	1
1b62b2d85c86	12	78162247	G	C	kid:17,20/37;mom:35,0/35;dad:40,0/40	1
1b62b2d85c86	14	21427959	T	A	kid:29,25/54;mom:38,0/38;dad:37,0/37	1
1b62b2d85c86	14	59952065	A	C	kid:24,20/44;mom:39,0/39;dad:39,0/39	1
1b62b2d85c86	15	88616422	G	A	kid:21,28/49;mom:44,0/44;dad:41,0/41	1
1b62b2d85c86	16	84697571	G	C	kid:22,21/43;mom:38,0/38;dad:38,0/38	0.999999
1b62b2d85c86	17	51903339	T	G	kid:27,29/56;mom:39,0/39;dad:41,0/41	1
1b62b2d85c86	17	81839464	G	A	kid:23,16/39;mom:40,0/40;dad:41,0/41	1
1b62b2d85c86	18	14100955	C	T	kid:23,21/44;mom:38,0/38;dad:40,0/40	1
1b62b2d85c86	18	23654129	G	A	kid:20,21/41;mom:39,0/39;dad:35,0/35	1
1b62b2d85c86	19	2629737	G	A	kid:24,19/43;mom:40,0/40;dad:38,0/38	1
1b62b2d85c86	19	54593955	C	A	kid:26,30/56;mom:37,0/37;dad:47,0/47	1
1b62b2d85c86	20	44516266	C	A	kid:18,22/40;mom:27,0/27;dad:41,0/41	0.835465
1b62b2d85c86	20	62366986	C	G	kid:26,29/55;mom:43,0/43;dad:45,0/45	1
3892e4b2c392	1	19664646	C	T	kid:21,35/56;mom:41,0/41;dad:44,0/44	1
3892e4b2c392	1	35457363	G	A	kid:34,26/60;mom:46,0/46;dad:42,0/42	1
3892e4b2c392	1	37504945	G	A	kid:11,25/36;mom:41,0/41;dad:38,0/38	1
3892e4b2c392	1	51243731	G	T	kid:42,19/61;mom:40,0/40;dad:38,0/38	1
3892e4b2c392	1	97636097	A	G	kid:22,12/34;mom:39,0/39;dad:43,0/43	1
3892e4b2c392	2	68475528	T	C	kid:30,24/54;mom:44,0/44;dad:45,0/45	1
3892e4b2c392	2	76928107	T	C	kid:32,34/66;mom:35,0/35;dad:43,0/43	1
3892e4b2c392	2	213548491	G	A	kid:29,34/63;mom:44,0/44;dad:36,0/36	1
3892e4b2c392	4	1396739	C	A	kid:31,26/57;mom:37,0/37;dad:40,0/40	1
3892e4b2c392	4	1396952	G	T	kid:27,28/55;mom:41,0/41;dad:40,0/40	1
3892e4b2c392	4	144642322	A	C	kid:24,35/59;mom:39,0/39;dad:42,0/42	1
3892e4b2c392	4	175832317	C	A	kid:40,24/64;mom:47,0/47;dad:50,0/50	1
3892e4b2c392	4	185675526	G	A	kid:24,18/42;mom:53,0/53;dad:47,0/47	1
3892e4b2c392	5	167577969	AT	A	kid:24,23/47;mom:44,0/44;dad:38,0/38	1
3892e4b2c392	6	135372706	C	T	kid:25,16/41;mom:43,0/43;dad:41,0/41	1
3892e4b2c392	7	37165166	T	C	kid:22,15/37;mom:37,0/37;dad:46,0/46	1
3892e4b2c392	8	12956685	T	C	kid:28,27/55;mom:41,0/41;dad:47,0/47	1
3892e4b2c392	10	14578373	C	T	kid:33,23/56;mom:50,0/50;dad:51,0/51	1
3892e4b2c392	10	117316078	T	A	kid:26,21/47;mom:46,0/46;dad:53,0/53	1
3892e4b2c392	11	44148606	A	C	kid:23,25/48;mom:38,0/38;dad:43,0/43	1
3892e4b2c392	12	123022650	G	C	kid:25,29/54;mom:39,0/39;dad:42,0/42	1
3892e4b2c392	12	132271554	G	A	kid:27,26/53;mom:41,0/41;dad:37,0/37	1
3892e4b2c392	13	20079147	C	A	kid:30,15/45;mom:40,0/40;dad:53,0/53	1
3892e4b2c392	13	113082080	CGA	C	kid:29,22/51;mom:51,0/51;dad:48,0/48	1
3892e4b2c392	15	43432750	CAT	C	kid:31,15/46;mom:40,0/40;dad:36,0/36	1
3892e4b2c392	15	89763244	T	A	kid:24,18/42;mom:52,0/52;dad:41,0/41	1
3892e4b2c392	16	70791861	C	G	kid:31,21/52;mom:37,0/37;dad:46,0/46	1
3892e4b2c392	16	70796670	A	G	kid:20,23/43;mom:38,0/38;dad:44,0/44	1
3892e4b2c392	17	17523672	G	A	kid:19,16/35;mom:37,0/37;dad:43,0/43	1
3892e4b2c392	17	70128808	G	A	kid:26,21/47;mom:41,0/41;dad:42,0/42	1
3892e4b2c392	18	27146854	A	G	kid:22,25/47;mom:46,0/46;dad:43,0/43	1
3892e4b2c392	19	45327201	C	T	kid:27,23/50;mom:54,0/54;dad:51,0/51	1
3892e4b2c392	21	40794322	G	A	kid:35,9/44;mom:44,0/44;dad:38,0/38	0.9993
3892e4b2c392	22	38105637	C	T	kid:26,27/53;mom:45,0/45;dad:49,0/49	1
e8645da86464	1	14871714	G	A	kid:31,20/51;mom:43,0/43;dad:35,0/35	1
e8645da86464	1	24176348	A	C	kid:33,27/60;mom:36,0/36;dad:39,0/39	1
e8645da86464	1	155182179	G	A	kid:25,28/53;mom:40,0/40;dad:39,0/39	0.999999
e8645da86464	1	162601513	T	A	kid:24,34/58;mom:36,0/36;dad:40,0/40	1
e8645da86464	1	233363026	A	G	kid:24,40/64;mom:37,0/37;dad:36,0/36	1
e8645da86464	2	48452839	A	C	kid:35,16/51;mom:36,0/36;dad:41,0/41	1
e8645da86464	2	112074626	A	C	kid:47,21/68;mom:37,0/37;dad:36,0/36	1
e8645da86464	2	179171226	T	C	kid:38,33/71;mom:34,0/34;dad:36,0/36	1
e8645da86464	2	237624037	TCTC	T	kid:28,24/52;mom:33,0/33;dad:38,0/38	1
e8645da86464	4	118809913	G	A	kid:25,41/66;mom:39,0/39;dad:39,0/39	1
e8645da86464	5	108106529	G	A	kid:38,25/63;mom:38,0/38;dad:36,0/36	1
e8645da86464	6	50766049	G	A	kid:43,29/72;mom:39,0/39;dad:39,0/39	1
e8645da86464	6	142945086	C	A	kid:29,21/50;mom:32,0/32;dad:24,0/24	0.999242
e8645da86464	7	3988123	C	G	kid:20,18/38;mom:43,0/43;dad:34,0/34	1
e8645da86464	7	84107358	G	A	kid:20,28/48;mom:39,0/39;dad:38,0/38	1
e8645da86464	7	102428780	A	G	kid:24,31/55;mom:34,0/34;dad:43,0/43	1
e8645da86464	8	78714840	G	C	kid:29,35/64;mom:41,0/41;dad:37,0/37	0.999998
e8645da86464	9	35650253	G	A	kid:27,23/50;mom:38,0/38;dad:38,0/38	1
e8645da86464	10	74834801	T	C	kid:21,32/53;mom:35,0/35;dad:38,0/38	1
e8645da86464	10	76144772	G	A	kid:45,28/73;mom:39,0/39;dad:35,0/35	1
e8645da86464	10	114211359	T	C	kid:33,22/55;mom:36,0/36;dad:37,0/37	0.999999
e8645da86464	11	41186311	G	C	kid:25,24/49;mom:34,0/34;dad:34,0/34	1
e8645da86464	11	70190771	G	GC	kid:25,28/53;mom:47,0/47;dad:37,0/37	1
e8645da86464	11	70190773	T	G	kid:25,29/54;mom:47,0/47;dad:37,0/37	1
e8645da86464	11	78545842	C	G	kid:19,29/48;mom:45,0/45;dad:34,0/34	1
e8645da86464	11	120428916	T	C	kid:26,22/48;mom:38,0/38;dad:36,0/36	0.999999
e8645da86464	12	26992547	G	T	kid:41,14/55;mom:43,0/43;dad:37,0/37	1
e8645da86464	12	27588602	G	C	kid:33,26/59;mom:36,0/36;dad:36,0/36	1
e8645da86464	12	75098030	A	T	kid:23,31/54;mom:37,0/37;dad:38,0/38	1
e8645da86464	12	109186611	A	T	kid:37,25/62;mom:35,0/35;dad:39,0/39	1
e8645da86464	13	32605462	T	A	kid:30,39/69;mom:36,0/36;dad:37,0/37	0.999994
e8645da86464	13	98227610	A	G	kid:21,29/50;mom:44,0/44;dad:33,0/33	0.999997
e8645da86464	14	44944888	T	G	kid:39,41/80;mom:42,0/42;dad:36,0/36	1
e8645da86464	17	10065838	G	C	kid:32,28/60;mom:41,0/41;dad:41,0/41	1
e8645da86464	17	77984736	T	C	kid:32,27/59;mom:40,0/40;dad:35,0/35	1
e8645da86464	18	9884635	T	TA	kid:36,11/47;mom:36,0/36;dad:35,0/35	0.911711
e8645da86464	18	53416278	C	T	kid:31,25/56;mom:37,0/37;dad:38,0/38	1
e8645da86464	19	2929029	G	A	kid:7,7/14;mom:17,0/17;dad:15,0/15	0.995869
e8645da86464	19	48882179	A	G	kid:40,30/70;mom:39,0/39;dad:39,0/39	1
ef8364a4ba2a	1	157803254	C	A	kid:18,26/44;mom:37,0/37;dad:39,0/39	1
ef8364a4ba2a	1	240510318	A	C	kid:13,9/22;mom:37,0/37;dad:20,0/20	0.999984
ef8364a4ba2a	2	99380206	A	AT	kid:21,14/35;mom:35,0/35;dad:36,0/36	1
ef8364a4ba2a	2	121244362	A	G	kid:23,23/46;mom:48,0/48;dad:37,0/37	1
ef8364a4ba2a	2	168624472	A	G	kid:21,25/46;mom:37,0/37;dad:41,0/41	1
ef8364a4ba2a	2	197929940	CTTT	C	kid:14,22/36;mom:44,0/44;dad:39,0/39	1
ef8364a4ba2a	2	229406615	G	A	kid:24,25/49;mom:41,0/41;dad:40,0/40	1
ef8364a4ba2a	3	19961991	T	A	kid:28,25/53;mom:42,0/42;dad:40,0/40	1
ef8364a4ba2a	3	93989047	C	T	kid:19,29/48;mom:43,0/43;dad:36,0/36	1
ef8364a4ba2a	3	121116987	T	G	kid:31,26/57;mom:42,0/42;dad:34,0/34	1
ef8364a4ba2a	3	183861380	T	C	kid:23,21/44;mom:50,0/50;dad:35,0/35	1
ef8364a4ba2a	5	15625960	A	G	kid:23,20/43;mom:43,0/43;dad:47,0/47	1
ef8364a4ba2a	5	78200432	C	T	kid:11,16/27;mom:42,0/42;dad:33,0/33	0.863934
ef8364a4ba2a	5	78638424	C	T	kid:13,21/34;mom:44,0/44;dad:41,0/41	1
ef8364a4ba2a	5	115856442	T	C	kid:22,27/49;mom:39,0/39;dad:42,0/42	1
ef8364a4ba2a	5	147347295	T	C	kid:20,26/46;mom:41,0/41;dad:41,0/41	1
ef8364a4ba2a	6	65332572	G	A	kid:34,10/44;mom:41,0/41;dad:45,0/45	0.996671
ef8364a4ba2a	7	31977083	T	C	kid:21,16/37;mom:46,0/46;dad:40,0/40	0.999998
ef8364a4ba2a	7	90452906	A	G	kid:21,21/42;mom:39,0/39;dad:39,0/39	1
ef8364a4ba2a	7	137922382	A	ACG	kid:0,10/23;mom:0,0/51;dad:12,0/31	0.988708
ef8364a4ba2a	8	12181528	TC	T	kid:11,10/21;mom:24,0/24;dad:41,0/41	0.999982
ef8364a4ba2a	8	23296800	G	A	kid:13,19/32;mom:35,0/35;dad:35,0/35	1
ef8364a4ba2a	8	142258685	T	A	kid:26,31/57;mom:40,0/40;dad:41,0/41	1
ef8364a4ba2a	9	35554146	C	G	kid:26,20/46;mom:41,0/41;dad:42,0/42	1
ef8364a4ba2a	9	96380035	T	C	kid:32,25/57;mom:45,0/45;dad:45,0/45	1
ef8364a4ba2a	9	105297277	C	A	kid:16,20/36;mom:34,0/34;dad:39,0/39	1
ef8364a4ba2a	9	127759636	G	C	kid:18,13/31;mom:41,0/41;dad:42,0/42	0.999983
ef8364a4ba2a	10	94817886	A	G	kid:19,13/32;mom:63,0/63;dad:49,0/49	1
ef8364a4ba2a	11	102375139	C	G	kid:37,13/50;mom:39,0/39;dad:41,0/41	1
ef8364a4ba2a	12	49427152	T	G	kid:23,23/46;mom:52,0/52;dad:44,0/44	1
ef8364a4ba2a	12	82727242	T	C	kid:17,12/29;mom:46,0/46;dad:43,0/43	1
ef8364a4ba2a	12	125072854	CCCTGGGCATAAAAGT	C	kid:10,28/38;mom:21,0/21;dad:49,0/49	1
ef8364a4ba2a	13	39696484	T	G	kid:14,25/39;mom:41,0/41;dad:39,0/39	1
ef8364a4ba2a	14	72200423	C	T	kid:18,16/34;mom:39,0/39;dad:36,0/36	1
ef8364a4ba2a	15	31534716	G	A	kid:19,24/43;mom:45,0/45;dad:38,0/38	1
ef8364a4ba2a	15	52545696	C	T	kid:31,17/48;mom:42,0/42;dad:42,0/42	1
ef8364a4ba2a	17	47803887	C	T	kid:18,24/42;mom:44,0/44;dad:40,0/40	1
ef8364a4ba2a	22	17866931	C	A	kid:19,21/40;mom:50,0/50;dad:40,0/40	1
4dc99fb59020	1	61273043	G	T	kid:22,35/57;mom:40,0/40;dad:42,0/42	1
4dc99fb59020	1	107341597	C	T	kid:26,25/51;mom:39,0/39;dad:37,0/37	1
4dc99fb59020	2	2203377	G	A	kid:21,27/48;mom:38,0/38;dad:39,0/39	1
4dc99fb59020	2	86328564	G	A	kid:32,23/55;mom:45,0/45;dad:44,0/44	0.980723
4dc99fb59020	3	77368287	G	A	kid:49,18/67;mom:44,0/44;dad:37,0/37	1
4dc99fb59020	3	136479174	C	T	kid:6,8/14;mom:24,0/24;dad:36,0/36	0.999986
4dc99fb59020	4	89709994	G	A	kid:18,22/40;mom:50,0/50;dad:39,0/39	1
4dc99fb59020	4	94616255	A	C	kid:23,27/50;mom:39,0/39;dad:49,0/49	1
4dc99fb59020	5	11773349	T	A	kid:23,19/42;mom:41,0/41;dad:40,0/40	0.999978
4dc99fb59020	5	40962735	G	A	kid:37,12/49;mom:39,0/39;dad:41,0/41	0.973866
4dc99fb59020	5	94583396	C	T	kid:37,27/64;mom:38,0/38;dad:39,0/39	1
4dc99fb59020	5	128572866	T	A	kid:39,33/72;mom:39,0/39;dad:38,0/38	1
4dc99fb59020	6	1801171	A	G	kid:53,15/68;mom:42,0/42;dad:39,0/39	0.999675
4dc99fb59020	6	8010474	C	A	kid:27,34/61;mom:55,0/55;dad:71,0/71	1
4dc99fb59020	6	38518234	C	T	kid:21,29/50;mom:36,0/36;dad:48,0/48	1
4dc99fb59020	6	65202592	GA	G	kid:39,15/54;mom:41,0/41;dad:40,0/40	1
4dc99fb59020	6	119193535	T	G	kid:25,39/64;mom:34,0/34;dad:41,0/41	1
4dc99fb59020	6	124239145	T	TA	kid:25,20/45;mom:52,0/52;dad:50,0/50	1
4dc99fb59020	6	150706788	T	G	kid:25,32/57;mom:53,0/53;dad:44,0/44	1
4dc99fb59020	6	157794963	T	TA	kid:29,12/41;mom:47,0/47;dad:36,0/36	0.99998
4dc99fb59020	7	8150765	T	C	kid:34,26/60;mom:39,0/39;dad:41,0/41	1
4dc99fb59020	7	131286091	C	G	kid:32,25/57;mom:40,0/40;dad:43,0/43	1
4dc99fb59020	8	11835510	C	T	kid:29,32/61;mom:51,0/51;dad:41,0/41	0.999999
4dc99fb59020	8	19908467	TGTG	T	kid:30,33/63;mom:42,0/42;dad:42,0/42	1
4dc99fb59020	8	89997224	C	G	kid:32,18/50;mom:37,0/37;dad:41,0/41	1
4dc99fb59020	9	4727160	C	T	kid:30,18/48;mom:47,0/47;dad:54,0/54	1
4dc99fb59020	9	18607650	A	C	kid:26,24/50;mom:47,0/47;dad:34,0/34	1
4dc99fb59020	9	27509794	G	A	kid:32,22/54;mom:47,0/47;dad:48,0/48	1
4dc99fb59020	9	125106270	TAAA	T	kid:16,6/22;mom:30,0/30;dad:35,0/35	0.85329
4dc99fb59020	9	132522597	G	A	kid:26,25/51;mom:44,0/44;dad:46,0/46	1
4dc99fb59020	10	60656998	AC	A	kid:26,34/60;mom:49,0/49;dad:41,0/41	1
4dc99fb59020	10	68766145	C	T	kid:25,23/48;mom:42,0/42;dad:47,0/47	1
4dc99fb59020	10	69857161	A	G	kid:32,27/59;mom:42,0/42;dad:39,0/39	1
4dc99fb59020	10	87524455	A	G	kid:26,26/52;mom:47,0/47;dad:36,0/36	1
4dc99fb59020	10	104365836	G	A	kid:34,10/44;mom:41,0/41;dad:42,0/42	0.999936
4dc99fb59020	11	33253985	G	C	kid:23,26/49;mom:37,0/37;dad:41,0/41	1
4dc99fb59020	12	31509266	C	T	kid:38,12/50;mom:43,0/43;dad:44,0/44	1
4dc99fb59020	12	49661258	T	C	kid:24,27/51;mom:42,0/42;dad:41,0/41	1
4dc99fb59020	12	85212942	T	TA	kid:14,13/27;mom:40,0/40;dad:42,0/42	1
4dc99fb59020	12	104481404	C	T	kid:17,19/36;mom:37,0/37;dad:43,0/43	1
4dc99fb59020	13	51937341	C	T	kid:27,30/57;mom:45,0/45;dad:38,0/38	1
4dc99fb59020	14	102001081	G	T	kid:30,29/59;mom:44,0/44;dad:38,0/38	1
4dc99fb59020	14	102734639	C	T	kid:39,19/58;mom:44,0/44;dad:44,0/44	1
4dc99fb59020	15	53728985	T	C	kid:22,36/58;mom:44,0/44;dad:44,0/44	1
4dc99fb59020	16	19184653	C	T	kid:29,23/52;mom:44,0/44;dad:41,0/41	1
4dc99fb59020	16	74884119	T	C	kid:29,22/51;mom:38,0/38;dad:43,0/43	1
4dc99fb59020	16	83627784	C	T	kid:21,29/50;mom:36,0/36;dad:43,0/43	1
4dc99fb59020	16	84017180	A	G	kid:33,22/55;mom:41,0/41;dad:39,0/39	1
4dc99fb59020	16	89847032	T	C	kid:31,23/54;mom:42,0/42;dad:43,0/43	1
4dc99fb59020	17	599770	A	C	kid:18,23/41;mom:38,0/38;dad:43,0/43	1
4dc99fb59020	17	33270624	C	T	kid:27,38/65;mom:52,0/52;dad:41,0/41	1
4dc99fb59020	17	35151714	A	C	kid:34,34/68;mom:40,0/40;dad:46,0/46	1
4dc99fb59020	17	44202012	T	A	kid:29,23/52;mom:38,0/38;dad:42,0/42	1
4dc99fb59020	19	3867306	G	GC	kid:28,26/54;mom:38,0/38;dad:33,0/33	1
4dc99fb59020	19	56511093	TTG	T	kid:23,8/31;mom:45,0/45;dad:43,0/43	0.960685
4dc99fb59020	20	49335259	A	C	kid:36,24/60;mom:39,0/39;dad:40,0/40	1
4dc99fb59020	22	42017977	C	T	kid:18,20/38;mom:39,0/39;dad:37,0/37	1
825dc231b6c6	1	59542120	C	T	kid:29,21/50;mom:37,0/37;dad:42,0/42	1
825dc231b6c6	1	197465711	A	G	kid:23,16/39;mom:38,0/38;dad:39,0/39	1
825dc231b6c6	1	237826482	G	A	kid:10,18/28;mom:38,0/38;dad:41,0/41	1
825dc231b6c6	2	121233078	G	A	kid:18,18/36;mom:42,0/42;dad:41,0/41	1
825dc231b6c6	2	124615464	G	A	kid:20,28/48;mom:37,0/37;dad:44,0/44	1
825dc231b6c6	2	191007826	C	G	kid:38,11/49;mom:36,0/36;dad:37,0/37	0.999955
825dc231b6c6	3	119617906	C	T	kid:27,31/58;mom:36,0/36;dad:35,0/35	1
825dc231b6c6	4	56320095	C	G	kid:26,27/53;mom:43,0/43;dad:39,0/39	1
825dc231b6c6	4	94311005	G	A	kid:34,18/52;mom:36,0/36;dad:38,0/38	0.999989
825dc231b6c6	4	109142501	T	C	kid:24,24/48;mom:42,0/42;dad:33,0/33	0.999999
825dc231b6c6	5	56231634	C	T	kid:27,20/47;mom:39,0/39;dad:51,0/51	0.999997
825dc231b6c6	5	79379372	ATTTATATATT	A	kid:20,15/35;mom:42,0/42;dad:33,0/33	1
825dc231b6c6	5	120661602	C	A	kid:17,20/37;mom:40,0/40;dad:39,0/39	1
825dc231b6c6	5	157735198	A	G	kid:21,16/37;mom:35,0/35;dad:36,0/36	1
825dc231b6c6	6	69926517	A	G	kid:22,30/52;mom:39,0/39;dad:40,0/40	1
825dc231b6c6	6	73439221	A	ACTTT	kid:26,16/42;mom:42,0/42;dad:35,0/35	0.999997
825dc231b6c6	6	146725366	G	T	kid:24,16/40;mom:41,0/41;dad:37,0/37	1
825dc231b6c6	6	158477382	G	A	kid:26,30/56;mom:38,0/38;dad:39,0/39	1
825dc231b6c6	7	12623820	AT	A	kid:22,27/49;mom:35,0/35;dad:38,0/38	1
825dc231b6c6	7	42018393	C	T	kid:30,17/47;mom:36,0/36;dad:40,0/40	1
825dc231b6c6	7	135487134	CTA	C	kid:28,30/58;mom:42,0/42;dad:46,0/46	1
825dc231b6c6	9	93310448	A	AAT	kid:18,21/39;mom:42,0/42;dad:49,0/49	1
825dc231b6c6	9	134033167	T	C	kid:21,19/40;mom:42,0/42;dad:35,0/35	1
825dc231b6c6	10	14776789	G	A	kid:26,30/56;mom:38,0/38;dad:35,0/35	1
825dc231b6c6	10	88316839	G	C	kid:12,25/37;mom:41,0/41;dad:39,0/39	1
825dc231b6c6	10	113039105	G	A	kid:22,22/44;mom:40,0/40;dad:39,0/39	1
825dc231b6c6	10	123694943	G	A	kid:22,16/38;mom:38,0/38;dad:37,0/37	1
825dc231b6c6	11	850492	C	T	kid:26,27/53;mom:46,0/46;dad:37,0/37	1
825dc231b6c6	11	60316334	C	T	kid:18,16/34;mom:39,0/39;dad:40,0/40	1
825dc231b6c6	12	15208107	T	C	kid:26,27/53;mom:39,0/39;dad:36,0/36	1
825dc231b6c6	12	32710789	C	T	kid:19,22/41;mom:46,0/46;dad:41,0/41	1
825dc231b6c6	12	52041468	C	G	kid:19,18/37;mom:41,0/41;dad:40,0/40	1
825dc231b6c6	12	121534078	A	G	kid:12,24/36;mom:35,0/35;dad:41,0/41	0.999974
825dc231b6c6	15	52367729	T	C	kid:22,23/45;mom:40,0/40;dad:40,0/40	1
825dc231b6c6	15	85725906	T	A	kid:21,22/43;mom:39,0/39;dad:40,0/40	1
825dc231b6c6	17	9999016	C	T	kid:22,32/54;mom:43,0/43;dad:42,0/42	1
825dc231b6c6	17	34613133	G	A	kid:22,8/30;mom:32,0/32;dad:45,0/45	0.998432
825dc231b6c6	17	51632846	A	G	kid:30,9/39;mom:28,0/28;dad:37,0/37	0.999279
825dc231b6c6	19	5992066	G	A	kid:40,14/54;mom:38,0/38;dad:40,0/40	1
825dc231b6c6	19	15785574	C	A	kid:25,22/47;mom:40,0/40;dad:38,0/38	1
825dc231b6c6	19	46392215	T	C	kid:24,31/55;mom:39,0/39;dad:41,0/41	1
825dc231b6c6	20	47652438	C	T	kid:23,27/50;mom:36,0/36;dad:36,0/36	1
825dc231b6c6	22	41984009	T	G	kid:26,21/47;mom:40,0/40;dad:43,0/43	1
825dc231b6c6	22	48772193	G	T	kid:20,29/49;mom:39,0/39;dad:39,0/39	1
df1fb196e4b9	1	15433387	T	G	kid:23,26/49;mom:40,0/40;dad:48,0/48	1
df1fb196e4b9	1	20651217	CAGTA	C	kid:21,18/39;mom:42,0/42;dad:48,0/48	1
df1fb196e4b9	1	66106512	C	T	kid:12,15/27;mom:30,0/30;dad:43,0/43	0.999993
df1fb196e4b9	1	110365513	G	C	kid:14,34/48;mom:36,0/36;dad:45,0/45	1
df1fb196e4b9	1	182391554	G	A	kid:18,28/46;mom:25,0/25;dad:38,0/38	0.999621
df1fb196e4b9	1	185078344	A	T	kid:24,20/44;mom:41,0/41;dad:38,0/38	1
df1fb196e4b9	2	3724517	C	T	kid:26,24/50;mom:44,0/44;dad:52,0/52	1
df1fb196e4b9	2	230413840	A	G	kid:21,20/41;mom:35,0/35;dad:44,0/44	0.999998
df1fb196e4b9	3	210603	C	T	kid:21,24/45;mom:38,0/38;dad:48,0/48	1
df1fb196e4b9	3	16337482	G	T	kid:21,25/46;mom:38,0/38;dad:47,0/47	1
df1fb196e4b9	3	73425559	T	C	kid:25,22/47;mom:40,0/40;dad:42,0/42	1
df1fb196e4b9	3	85085622	T	TA	kid:20,27/47;mom:40,0/40;dad:44,0/44	1
df1fb196e4b9	3	85860516	C	T	kid:26,24/50;mom:42,0/42;dad:42,0/42	1
df1fb196e4b9	3	175543647	C	T	kid:32,12/44;mom:37,0/37;dad:39,0/39	0.999998
df1fb196e4b9	6	69118040	A	G	kid:36,15/51;mom:39,0/39;dad:45,0/45	1
df1fb196e4b9	6	84218872	C	A	kid:24,21/45;mom:40,0/40;dad:44,0/44	1
df1fb196e4b9	6	130994647	C	T	kid:25,18/43;mom:45,0/45;dad:44,0/44	1
df1fb196e4b9	8	66699598	G	A	kid:20,20/40;mom:41,0/41;dad:41,0/41	1
df1fb196e4b9	9	129965702	G	GCA	kid:16,21/37;mom:35,0/35;dad:26,0/26	0.999999
df1fb196e4b9	10	19717180	C	T	kid:33,29/62;mom:46,0/46;dad:39,0/39	1
df1fb196e4b9	11	17974297	TTTAAGA	T	kid:16,31/47;mom:43,0/43;dad:40,0/40	1
df1fb196e4b9	11	76203457	G	A	kid:24,20/44;mom:40,0/40;dad:46,0/46	1
df1fb196e4b9	11	121515009	G	A	kid:26,24/50;mom:36,0/36;dad:37,0/37	1
df1fb196e4b9	11	132030703	A	T	kid:23,23/46;mom:55,0/55;dad:53,0/53	1
df1fb196e4b9	12	11794575	C	T	kid:22,25/47;mom:43,0/43;dad:39,0/39	1
df1fb196e4b9	12	67307444	A	G	kid:37,24/61;mom:36,0/36;dad:57,0/57	1
df1fb196e4b9	12	110892686	C	A	kid:21,26/47;mom:39,0/39;dad:36,0/36	1
df1fb196e4b9	12	133089240	TCTCA	T	kid:24,23/47;mom:33,0/33;dad:46,0/46	0.999994
df1fb196e4b9	15	27080004	G	A	kid:26,31/57;mom:44,0/44;dad:39,0/39	1
df1fb196e4b9	15	64585484	A	ATTTCTGCTTTG	kid:25,19/44;mom:41,0/41;dad:38,0/38	1
df1fb196e4b9	15	68792763	C	T	kid:20,22/42;mom:37,0/37;dad:45,0/45	1
df1fb196e4b9	15	74597433	C	T	kid:27,17/44;mom:40,0/40;dad:35,0/35	1
df1fb196e4b9	17	44165303	C	T	kid:27,18/45;mom:39,0/39;dad:43,0/43	1
df1fb196e4b9	18	53512179	A	G	kid:22,25/47;mom:33,0/33;dad:37,0/37	1
df1fb196e4b9	19	6226952	C	T	kid:19,14/33;mom:28,0/28;dad:43,0/43	0.999947
df1fb196e4b9	19	44054757	T	C	kid:23,27/50;mom:42,0/42;dad:43,0/43	1
df1fb196e4b9	20	38829115	GA	G	kid:19,23/42;mom:36,0/36;dad:44,0/44	1
df1fb196e4b9	21	29210711	G	A	kid:46,31/77;mom:39,0/39;dad:46,0/46	1
df1fb196e4b9	21	35641164	T	A	kid:23,24/47;mom:40,0/40;dad:51,0/51	1
df1fb196e4b9	21	44335851	C	T	kid:25,21/46;mom:38,0/38;dad:39,0/39	1
df1fb196e4b9	22	32654020	G	A	kid:29,20/49;mom:42,0/42;dad:41,0/41	1
ca9688135a3b	1	164809971	T	C	kid:34,33/67;mom:44,0/44;dad:65,0/65	1
ca9688135a3b	1	213991608	G	GA	kid:25,27/52;mom:43,0/43;dad:66,0/66	1
ca9688135a3b	1	241146862	T	G	kid:30,27/57;mom:36,0/36;dad:44,0/44	1
ca9688135a3b	2	112271097	T	TG	kid:25,31/56;mom:39,0/39;dad:51,0/51	1
ca9688135a3b	3	114852784	A	T	kid:35,33/68;mom:42,0/42;dad:63,0/63	1
ca9688135a3b	3	159815877	C	T	kid:31,22/53;mom:42,0/42;dad:62,0/62	1
ca9688135a3b	4	7444948	C	T	kid:30,17/47;mom:40,0/40;dad:70,0/70	1
ca9688135a3b	4	166033176	C	A	kid:29,26/55;mom:42,0/42;dad:85,0/85	1
ca9688135a3b	5	41331047	G	A	kid:35,18/53;mom:40,0/40;dad:82,0/82	1
ca9688135a3b	5	94091847	G	T	kid:26,28/54;mom:41,0/41;dad:64,0/64	1
ca9688135a3b	5	94091848	C	T	kid:27,29/56;mom:41,0/41;dad:64,0/64	1
ca9688135a3b	5	97158989	TG	T	kid:23,27/50;mom:44,0/44;dad:75,0/75	1
ca9688135a3b	5	147893776	A	G	kid:38,25/63;mom:46,0/46;dad:76,0/76	1
ca9688135a3b	6	89297556	A	C	kid:27,30/57;mom:39,0/39;dad:69,0/69	1
ca9688135a3b	6	162051161	C	T	kid:34,26/60;mom:48,0/48;dad:69,0/69	1
ca9688135a3b	7	74775757	C	T	kid:11,12/23;mom:11,0/11;dad:30,0/30	1
ca9688135a3b	7	84072659	T	C	kid:35,23/58;mom:41,0/41;dad:70,0/70	1
ca9688135a3b	7	111921800	TTC	T	kid:30,26/56;mom:41,0/41;dad:61,0/61	1
ca9688135a3b	7	114995464	A	G	kid:29,18/47;mom:61,0/61;dad:81,0/81	1
ca9688135a3b	8	68516620	CTATT	C	kid:14,23/37;mom:40,0/40;dad:69,0/69	1
ca9688135a3b	8	78533517	T	C	kid:36,34/70;mom:43,0/43;dad:62,0/62	1
ca9688135a3b	8	118012738	C	T	kid:26,31/57;mom:38,0/38;dad:80,0/80	0.999995
ca9688135a3b	9	5510544	G	A	kid:27,38/65;mom:39,0/39;dad:68,0/68	1
ca9688135a3b	9	8834088	G	C	kid:32,36/68;mom:42,0/42;dad:59,0/59	1
ca9688135a3b	9	18643345	A	AT	kid:36,30/66;mom:40,0/40;dad:70,0/70	1
ca9688135a3b	10	12761131	G	A	kid:20,25/45;mom:40,0/40;dad:70,0/70	1
ca9688135a3b	10	124643254	T	C	kid:27,40/67;mom:40,0/40;dad:64,0/64	1
ca9688135a3b	11	87041487	G	C	kid:36,26/62;mom:45,0/45;dad:62,0/62	1
ca9688135a3b	11	115206845	A	G	kid:15,11/26;mom:49,0/49;dad:72,0/72	1
ca9688135a3b	11	120869604	G	A	kid:25,37/62;mom:38,0/38;dad:77,0/77	1
ca9688135a3b	12	491580	C	T	kid:22,32/54;mom:40,0/40;dad:61,0/61	1
ca9688135a3b	12	91062722	C	T	kid:24,31/55;mom:41,0/41;dad:56,0/56	1
ca9688135a3b	13	77001446	A	G	kid:42,39/81;mom:38,0/38;dad:65,0/65	1
ca9688135a3b	14	54626055	TGTGTGCGCGCGCGCGCGC	T	kid:10,10/34;mom:19,0/31;dad:59,0/59	0.999878
ca9688135a3b	14	102296884	C	T	kid:28,28/56;mom:40,0/40;dad:69,0/69	1
ca9688135a3b	15	42953026	C	A	kid:25,27/52;mom:42,0/42;dad:64,0/64	1
ca9688135a3b	16	80361	T	C	kid:35,22/57;mom:40,0/40;dad:82,0/82	0.999999
ca9688135a3b	16	3658254	A	G	kid:28,34/62;mom:41,0/41;dad:49,0/49	0.999999
ca9688135a3b	16	61957999	C	T	kid:33,25/58;mom:39,0/39;dad:75,0/75	1
ca9688135a3b	17	1939940	G	A	kid:26,25/51;mom:27,0/27;dad:74,0/74	0.999893
ca9688135a3b	17	8173558	G	A	kid:22,23/45;mom:49,0/49;dad:97,0/97	1
ca9688135a3b	17	48118778	G	T	kid:27,37/64;mom:41,0/41;dad:76,0/76	1
ca9688135a3b	18	31151249	A	G	kid:39,32/71;mom:41,0/41;dad:74,0/74	1
ca9688135a3b	19	35711062	T	A	kid:21,21/42;mom:40,0/40;dad:74,0/74	1
ca9688135a3b	20	47733007	T	G	kid:36,37/73;mom:39,0/39;dad:78,0/78	1
ca9688135a3b	22	28429300	C	T	kid:32,39/71;mom:46,0/46;dad:55,0/55	1
f0da4a7ad304	1	46178793	C	T	kid:27,17/44;mom:35,0/35;dad:35,0/35	0.999999
f0da4a7ad304	1	103023577	G	A	kid:37,13/50;mom:48,0/48;dad:33,0/33	1
f0da4a7ad304	1	178829670	A	G	kid:32,33/65;mom:42,0/42;dad:35,0/35	1
f0da4a7ad304	2	20206181	C	T	kid:28,38/66;mom:46,0/46;dad:42,0/42	1
f0da4a7ad304	2	169677353	T	C	kid:35,31/66;mom:47,0/47;dad:40,0/40	1
f0da4a7ad304	2	172498754	A	G	kid:23,26/49;mom:49,0/49;dad:42,0/42	1
f0da4a7ad304	2	197475910	C	T	kid:21,25/46;mom:45,0/45;dad:38,0/38	1
f0da4a7ad304	3	16640883	T	G	kid:21,23/44;mom:41,0/41;dad:39,0/39	1
f0da4a7ad304	4	754424	G	A	kid:30,30/60;mom:43,0/43;dad:44,0/44	1
f0da4a7ad304	4	13609489	T	G	kid:28,16/44;mom:46,0/46;dad:34,0/34	0.999998
f0da4a7ad304	6	4820371	G	A	kid:24,31/55;mom:43,0/43;dad:38,0/38	1
f0da4a7ad304	6	69222770	G	A	kid:39,35/74;mom:45,0/45;dad:47,0/47	1
f0da4a7ad304	6	70561055	G	A	kid:22,17/39;mom:40,0/40;dad:40,0/40	1
f0da4a7ad304	6	168040564	TA	T	kid:20,12/32;mom:63,0/63;dad:34,0/34	0.747323
f0da4a7ad304	7	33548454	G	A	kid:12,7/19;mom:22,0/22;dad:20,0/20	0.996007
f0da4a7ad304	7	111790305	G	A	kid:28,27/55;mom:41,0/41;dad:32,0/32	0.999999
f0da4a7ad304	7	122747173	GAGA	G	kid:29,32/61;mom:41,0/41;dad:34,0/34	0.999972
f0da4a7ad304	7	154183818	A	G	kid:33,27/60;mom:47,0/47;dad:36,0/36	1
f0da4a7ad304	8	25239170	T	C	kid:27,23/50;mom:34,0/34;dad:37,0/37	1
f0da4a7ad304	9	15996444	G	A	kid:9,11/20;mom:51,0/51;dad:51,0/51	1
f0da4a7ad304	9	18265884	T	A	kid:25,29/54;mom:43,0/43;dad:42,0/42	1
f0da4a7ad304	9	128980246	CAG	C	kid:36,18/54;mom:39,0/39;dad:39,0/39	1
f0da4a7ad304	10	66832640	AAAGG	A	kid:20,19/39;mom:45,0/45;dad:42,0/42	1
f0da4a7ad304	15	33016144	A	C	kid:28,26/54;mom:55,0/55;dad:45,0/45	1
f0da4a7ad304	15	58366539	C	G	kid:18,20/38;mom:47,0/47;dad:40,0/40	1
f0da4a7ad304	16	776130	C	T	kid:19,30/49;mom:38,0/38;dad:37,0/37	1
f0da4a7ad304	16	72926228	G	C	kid:31,32/63;mom:48,0/48;dad:36,0/36	0.999999
f0da4a7ad304	18	76975987	C	T	kid:20,22/42;mom:38,0/38;dad:38,0/38	1
f0da4a7ad304	20	44434722	A	T	kid:21,17/38;mom:37,0/37;dad:33,0/33	0.999998
f0da4a7ad304	21	38051154	G	A	kid:24,20/44;mom:49,0/49;dad:30,0/30	0.999987
f0da4a7ad304	22	35278327	T	C	kid:21,12/33;mom:39,0/39;dad:40,0/40	1
f0da4a7ad304	22	42886464	C	T	kid:16,17/33;mom:35,0/35;dad:38,0/38	0.99988
71b8d3c6ec24	1	44456834	C	A	kid:22,20/42;mom:51,0/51;dad:39,0/39	1
71b8d3c6ec24	1	121377522	A	C	kid:13,10/23;mom:35,0/35;dad:25,0/25	0.999524
71b8d3c6ec24	1	236369417	G	T	kid:26,32/58;mom:56,0/56;dad:46,0/46	1
71b8d3c6ec24	2	3666760	G	A	kid:24,34/58;mom:60,0/60;dad:53,0/53	1
71b8d3c6ec24	2	44549275	T	C	kid:18,33/51;mom:53,0/53;dad:50,0/50	1
71b8d3c6ec24	2	74417241	C	T	kid:30,22/54;mom:47,0/47;dad:43,0/43	1
71b8d3c6ec24	2	74955524	C	A	kid:35,21/56;mom:53,0/53;dad:49,0/49	1
71b8d3c6ec24	3	183020664	AG	A	kid:27,22/49;mom:58,0/58;dad:58,0/58	1
71b8d3c6ec24	3	194626844	C	T	kid:30,27/57;mom:66,0/66;dad:49,0/49	1
71b8d3c6ec24	4	5841773	C	T	kid:23,30/53;mom:54,0/54;dad:58,0/58	1
71b8d3c6ec24	4	39944965	T	C	kid:33,25/58;mom:59,0/59;dad:39,0/39	1
71b8d3c6ec24	5	78578751	G	A	kid:23,25/48;mom:48,0/48;dad:41,0/41	1
71b8d3c6ec24	5	169235567	C	A	kid:24,29/53;mom:64,0/64;dad:56,0/56	1
71b8d3c6ec24	5	180148592	T	C	kid:30,43/73;mom:54,0/54;dad:47,0/47	1
71b8d3c6ec24	6	47534194	T	C	kid:32,16/48;mom:66,0/66;dad:50,0/50	1
71b8d3c6ec24	6	154399703	C	A	kid:30,24/54;mom:49,0/49;dad:53,0/53	1
71b8d3c6ec24	7	14869045	G	C	kid:45,13/58;mom:63,0/63;dad:54,0/54	0.999996
71b8d3c6ec24	7	112268759	T	C	kid:39,12/51;mom:51,0/51;dad:52,0/52	0.999998
71b8d3c6ec24	7	121294485	T	C	kid:26,23/49;mom:48,0/48;dad:37,0/37	1
71b8d3c6ec24	8	50104596	G	A	kid:28,18/46;mom:66,0/66;dad:56,0/56	1
71b8d3c6ec24	8	54743837	A	G	kid:21,30/51;mom:41,0/41;dad:41,0/41	1
71b8d3c6ec24	8	98863538	C	T	kid:21,16/37;mom:53,0/53;dad:53,0/53	1
71b8d3c6ec24	10	65955094	G	T	kid:26,29/55;mom:68,0/68;dad:43,0/43	1
71b8d3c6ec24	10	77472198	C	CCA	kid:19,19/38;mom:55,0/55;dad:52,0/52	1
71b8d3c6ec24	11	46119534	A	G	kid:20,25/45;mom:69,0/69;dad:60,0/60	1
71b8d3c6ec24	12	49830211	C	G	kid:21,37/58;mom:54,0/54;dad:47,0/47	1
71b8d3c6ec24	15	22885282	G	A	kid:32,37/69;mom:60,0/60;dad:60,0/60	1
71b8d3c6ec24	15	59618051	C	T	kid:30,32/62;mom:50,0/50;dad:44,0/44	1
71b8d3c6ec24	15	64673053	A	G	kid:21,20/41;mom:59,0/59;dad:52,0/52	1
71b8d3c6ec24	15	68779406	TAACAC	T	kid:23,27/50;mom:64,0/64;dad:46,0/46	1
71b8d3c6ec24	16	25956468	A	G	kid:31,29/60;mom:47,0/47;dad:46,0/46	1
71b8d3c6ec24	17	44316013	C	A	kid:21,26/47;mom:51,0/51;dad:48,0/48	1
71b8d3c6ec24	19	18449512	C	T	kid:27,36/63;mom:63,0/63;dad:49,0/49	1
71b8d3c6ec24	19	18495091	C	T	kid:31,27/58;mom:52,0/52;dad:53,0/53	1
59b28b6b81a1	1	2150587	A	AG	kid:11,17/28;mom:35,0/35;dad:37,0/37	0.999999
59b28b6b81a1	1	65254848	T	C	kid:17,20/37;mom:22,0/22;dad:34,0/34	0.996272
59b28b6b81a1	1	164691295	T	A	kid:24,29/53;mom:41,0/41;dad:34,0/34	1
59b28b6b81a1	2	137586367	A	T	kid:16,18/34;mom:33,0/33;dad:41,0/41	0.999995
59b28b6b81a1	3	23252651	C	T	kid:20,21/41;mom:46,0/46;dad:41,0/41	1
59b28b6b81a1	3	27178334	A	G	kid:24,26/50;mom:45,0/45;dad:39,0/39	1
59b28b6b81a1	3	31831045	G	GA	kid:27,20/47;mom:38,0/38;dad:36,0/36	1
59b28b6b81a1	3	52987535	G	A	kid:28,16/44;mom:41,0/41;dad:38,0/38	1
59b28b6b81a1	4	20604431	G	C	kid:19,8/27;mom:42,0/42;dad:33,0/33	0.99809
59b28b6b81a1	4	81446321	C	T	kid:18,15/33;mom:38,0/38;dad:36,0/36	0.999941
59b28b6b81a1	4	95519494	AACTTCAACAGAAAAG	A	kid:22,33/55;mom:42,0/42;dad:33,0/33	0.999997
59b28b6b81a1	5	42523454	A	G	kid:18,18/36;mom:37,0/37;dad:44,0/44	1
59b28b6b81a1	6	4765336	CAAAT	C	kid:19,16/35;mom:40,0/40;dad:38,0/38	1
59b28b6b81a1	6	75688853	A	T	kid:30,31/61;mom:42,0/42;dad:38,0/38	1
59b28b6b81a1	6	136756397	C	T	kid:25,21/46;mom:40,0/40;dad:37,0/37	1
59b28b6b81a1	7	4138606	G	T	kid:19,20/39;mom:37,0/37;dad:35,0/35	0.99978
59b28b6b81a1	7	75702284	T	C	kid:18,17/35;mom:35,0/35;dad:35,0/35	0.999998
59b28b6b81a1	8	14325143	G	T	kid:20,26/46;mom:30,0/30;dad:39,0/39	0.999974
59b28b6b81a1	8	97845236	G	A	kid:18,30/48;mom:37,0/37;dad:34,0/34	0.999998
59b28b6b81a1	9	9640772	A	C	kid:26,15/41;mom:38,0/38;dad:41,0/41	1
59b28b6b81a1	9	38425125	G	A	kid:31,8/39;mom:35,0/35;dad:36,0/36	0.997397
59b28b6b81a1	9	93491240	T	G	kid:15,16/31;mom:40,0/40;dad:39,0/39	0.999989
59b28b6b81a1	10	27098968	T	C	kid:16,20/36;mom:48,0/48;dad:37,0/37	1
59b28b6b81a1	10	116682239	CAG	C	kid:18,17/35;mom:44,0/44;dad:42,0/42	1
59b28b6b81a1	11	77992440	C	A	kid:27,12/39;mom:38,0/38;dad:37,0/37	1
59b28b6b81a1	11	111441904	C	A	kid:11,17/28;mom:38,0/38;dad:41,0/41	0.999921
59b28b6b81a1	11	125224139	C	T	kid:23,20/43;mom:32,0/32;dad:43,0/43	0.999994
59b28b6b81a1	12	81644472	C	A	kid:34,27/61;mom:50,0/50;dad:43,0/43	1
59b28b6b81a1	14	79683317	A	C	kid:29,18/47;mom:38,0/38;dad:38,0/38	1
59b28b6b81a1	17	4305498	T	C	kid:19,17/36;mom:45,0/45;dad:34,0/34	1
59b28b6b81a1	18	63680596	G	A	kid:31,21/52;mom:43,0/43;dad:41,0/41	1
59b28b6b81a1	22	28271002	T	C	kid:25,21/46;mom:45,0/45;dad:43,0/43	1
59b28b6b81a1	22	46256624	G	A	kid:20,31/51;mom:44,0/44;dad:47,0/47	1
2c4a286bc3cf	1	12587066	GA	G	kid:16,17/33;mom:40,0/40;dad:37,0/37	1
2c4a286bc3cf	1	155919261	C	A	kid:24,26/50;mom:36,0/36;dad:47,0/47	1
2c4a286bc3cf	1	222889529	T	G	kid:19,31/50;mom:42,0/42;dad:52,0/52	1
2c4a286bc3cf	2	128114102	A	T	kid:33,16/49;mom:40,0/40;dad:45,0/45	1
2c4a286bc3cf	2	133019647	TG	T	kid:20,23/43;mom:44,0/44;dad:40,0/40	1
2c4a286bc3cf	2	174227016	C	T	kid:18,22/40;mom:38,0/38;dad:46,0/46	1
2c4a286bc3cf	2	204745947	C	T	kid:19,18/37;mom:47,0/47;dad:41,0/41	1
2c4a286bc3cf	3	22216458	C	G	kid:16,27/43;mom:43,0/43;dad:38,0/38	1
2c4a286bc3cf	3	38354450	T	C	kid:32,15/47;mom:40,0/40;dad:49,0/49	1
2c4a286bc3cf	3	62846908	T	C	kid:30,27/57;mom:40,0/40;dad:37,0/37	1
2c4a286bc3cf	4	139299130	C	T	kid:18,25/43;mom:38,0/38;dad:49,0/49	1
2c4a286bc3cf	4	142523001	T	C	kid:26,23/49;mom:36,0/36;dad:38,0/38	1
2c4a286bc3cf	5	19937545	C	A	kid:23,20/43;mom:40,0/40;dad:39,0/39	1
2c4a286bc3cf	5	75076409	T	G	kid:28,14/42;mom:43,0/43;dad:40,0/40	1
2c4a286bc3cf	5	177608976	C	T	kid:18,32/50;mom:38,0/38;dad:37,0/37	0.999999
2c4a286bc3cf	6	40442874	C	T	kid:23,26/49;mom:43,0/43;dad:44,0/44	1
2c4a286bc3cf	7	92838598	GACA	G	kid:26,19/45;mom:42,0/42;dad:40,0/40	1
2c4a286bc3cf	7	135616503	A	G	kid:21,24/45;mom:41,0/41;dad:41,0/41	0.999996
2c4a286bc3cf	7	141244337	G	C	kid:21,17/38;mom:38,0/38;dad:43,0/43	1
2c4a286bc3cf	8	10695299	G	A	kid:20,22/42;mom:36,0/36;dad:48,0/48	1
2c4a286bc3cf	8	11116241	G	A	kid:19,21/40;mom:37,0/37;dad:43,0/43	1
2c4a286bc3cf	8	97840670	T	C	kid:40,11/51;mom:36,0/36;dad:48,0/48	0.9995
2c4a286bc3cf	9	76557266	A	G	kid:13,20/33;mom:42,0/42;dad:49,0/49	1
2c4a286bc3cf	9	87510926	T	G	kid:31,22/53;mom:37,0/37;dad:45,0/45	1
2c4a286bc3cf	10	54079680	A	C	kid:23,15/38;mom:43,0/43;dad:45,0/45	1
2c4a286bc3cf	10	75022108	GGAGGAAGAAGAGGAA	G	kid:12,23/35;mom:35,0/35;dad:40,0/40	0.999999
2c4a286bc3cf	11	11271551	GTC	G	kid:21,21/42;mom:35,0/35;dad:41,0/41	1
2c4a286bc3cf	11	30386735	A	C	kid:30,20/50;mom:38,0/38;dad:39,0/39	1
2c4a286bc3cf	11	124324986	C	T	kid:14,19/33;mom:42,0/42;dad:50,0/50	1
2c4a286bc3cf	12	94330750	A	C	kid:25,28/53;mom:39,0/39;dad:47,0/47	1
2c4a286bc3cf	12	96195334	C	T	kid:23,15/38;mom:42,0/42;dad:43,0/43	1
2c4a286bc3cf	13	45223606	A	G	kid:21,26/47;mom:40,0/40;dad:39,0/39	1
2c4a286bc3cf	13	46055330	G	A	kid:21,19/40;mom:37,0/37;dad:43,0/43	1
2c4a286bc3cf	13	73066638	AT	A	kid:20,26/46;mom:38,0/38;dad:43,0/43	1
2c4a286bc3cf	14	36475793	A	G	kid:27,29/56;mom:37,0/37;dad:63,0/63	1
2c4a286bc3cf	15	56410632	A	AT	kid:18,24/42;mom:41,0/41;dad:40,0/40	1
2c4a286bc3cf	16	1155059	C	T	kid:15,27/42;mom:38,0/38;dad:40,0/40	1
2c4a286bc3cf	16	83452503	C	A	kid:27,23/50;mom:37,0/37;dad:45,0/45	1
2c4a286bc3cf	17	570016	C	T	kid:15,25/40;mom:43,0/43;dad:45,0/45	1
2c4a286bc3cf	17	889647	A	G	kid:25,23/48;mom:40,0/40;dad:49,0/49	1
2c4a286bc3cf	17	33045621	C	T	kid:23,24/47;mom:36,0/36;dad:40,0/40	1
2c4a286bc3cf	17	35979374	C	T	kid:16,23/39;mom:38,0/38;dad:37,0/37	1
2c4a286bc3cf	18	12874237	G	A	kid:10,14/24;mom:32,0/32;dad:33,0/33	0.999998
2c4a286bc3cf	18	48392012	C	G	kid:21,31/52;mom:36,0/36;dad:37,0/37	1
2c4a286bc3cf	18	58271898	AG	A	kid:20,19/39;mom:36,0/36;dad:45,0/45	1
2c4a286bc3cf	19	615763	C	T	kid:23,30/53;mom:39,0/39;dad:40,0/40	1
2c4a286bc3cf	21	36369265	G	A	kid:27,22/49;mom:39,0/39;dad:49,0/49	1
2c4a286bc3cf	22	30156936	T	A	kid:19,27/46;mom:30,0/30;dad:48,0/48	0.999994
2c4a286bc3cf	22	38661050	C	T	kid:25,22/47;mom:48,0/48;dad:43,0/43	1
d481be6aa4fa	1	33829135	C	T	kid:19,21/40;mom:44,0/44;dad:64,0/64	1
d481be6aa4fa	1	58426345	G	A	kid:24,24/48;mom:43,0/43;dad:56,0/56	1
d481be6aa4fa	1	93248012	T	C	kid:3,11/15;mom:51,0/51;dad:56,0/56	1
d481be6aa4fa	1	145630496	G	A	kid:19,7/26;mom:22,0/22;dad:39,0/39	0.992356
d481be6aa4fa	1	215646116	A	G	kid:15,30/45;mom:40,0/40;dad:61,0/61	1
d481be6aa4fa	1	231476232	G	A	kid:30,23/53;mom:37,0/37;dad:40,0/40	1
d481be6aa4fa	2	144372039	C	T	kid:28,28/56;mom:40,0/40;dad:46,0/46	1
d481be6aa4fa	2	161565468	G	A	kid:25,24/49;mom:48,0/48;dad:52,0/52	1
d481be6aa4fa	2	189151532	C	A	kid:17,24/41;mom:39,0/39;dad:44,0/44	1
d481be6aa4fa	2	240742968	G	A	kid:28,36/64;mom:40,0/40;dad:55,0/55	1
d481be6aa4fa	2	240870851	T	A	kid:18,26/44;mom:41,0/41;dad:59,0/59	0.999998
d481be6aa4fa	3	2653093	C	T	kid:22,14/36;mom:40,0/40;dad:39,0/39	1
d481be6aa4fa	3	77295071	G	A	kid:25,19/44;mom:40,0/40;dad:53,0/53	1
d481be6aa4fa	3	157427730	C	T	kid:28,23/51;mom:45,0/45;dad:47,0/47	1
d481be6aa4fa	3	184830675	C	G	kid:35,31/66;mom:40,0/40;dad:59,0/59	1
d481be6aa4fa	4	55957675	C	T	kid:10,25/35;mom:40,0/40;dad:52,0/52	1
d481be6aa4fa	5	152412953	C	A	kid:34,32/66;mom:39,0/39;dad:58,0/58	1
d481be6aa4fa	6	75941366	C	T	kid:44,24/68;mom:40,0/40;dad:49,0/49	1
d481be6aa4fa	6	129195258	C	T	kid:18,25/43;mom:39,0/39;dad:56,0/56	1
d481be6aa4fa	6	167901776	G	A	kid:29,26/55;mom:43,0/43;dad:45,0/45	1
d481be6aa4fa	8	10240841	C	T	kid:26,13/39;mom:49,0/49;dad:32,0/32	1
d481be6aa4fa	8	73090480	G	A	kid:23,26/49;mom:39,0/39;dad:57,0/57	1
d481be6aa4fa	8	92961334	G	A	kid:21,32/53;mom:42,0/42;dad:43,0/43	1
d481be6aa4fa	9	133868283	T	A	kid:44,15/59;mom:44,0/44;dad:74,0/74	1
d481be6aa4fa	10	54205241	C	T	kid:17,30/47;mom:41,0/41;dad:41,0/41	1
d481be6aa4fa	11	3910852	G	A	kid:26,18/44;mom:32,0/32;dad:53,0/53	0.999997
d481be6aa4fa	13	36918562	GCTC	G	kid:19,25/44;mom:41,0/41;dad:49,0/49	1
d481be6aa4fa	13	42314215	T	G	kid:23,26/49;mom:38,0/38;dad:36,0/36	1
d481be6aa4fa	13	101924564	A	G	kid:25,23/48;mom:39,0/39;dad:56,0/56	1
d481be6aa4fa	13	109184605	TTG	T	kid:24,32/56;mom:39,0/39;dad:62,0/62	1
d481be6aa4fa	14	52542756	C	T	kid:22,27/49;mom:40,0/40;dad:46,0/46	1
d481be6aa4fa	14	64974030	G	C	kid:34,19/53;mom:46,0/46;dad:68,0/68	1
d481be6aa4fa	15	31047811	GA	G	kid:23,32/55;mom:44,0/44;dad:44,0/44	1
d481be6aa4fa	15	41993256	G	C	kid:36,29/65;mom:47,0/47;dad:63,0/63	1
d481be6aa4fa	15	59310056	C	T	kid:14,25/39;mom:47,0/47;dad:60,0/60	1
d481be6aa4fa	17	1643171	C	A	kid:23,15/38;mom:51,0/51;dad:33,0/33	1
d481be6aa4fa	17	33444839	T	C	kid:30,23/53;mom:41,0/41;dad:52,0/52	1
d481be6aa4fa	18	49794988	G	GC	kid:18,29/47;mom:42,0/42;dad:46,0/46	1
d481be6aa4fa	20	9436198	T	C	kid:32,29/61;mom:41,0/41;dad:46,0/46	1
49e0d2b9d9b1	1	94970593	T	TGC	kid:12,14/26;mom:28,0/28;dad:39,0/39	0.999905
49e0d2b9d9b1	1	94970598	G	A	kid:12,14/26;mom:28,0/28;dad:39,0/39	0.999967
49e0d2b9d9b1	1	168107511	C	A	kid:21,17/38;mom:18,0/18;dad:31,0/31	0.953078
49e0d2b9d9b1	2	30306587	G	A	kid:13,15/28;mom:39,0/39;dad:36,0/36	0.999999
49e0d2b9d9b1	2	77248188	A	C	kid:21,17/38;mom:37,0/37;dad:37,0/37	1
49e0d2b9d9b1	2	101048740	T	TTA	kid:19,16/35;mom:32,0/32;dad:36,0/36	0.995433
49e0d2b9d9b1	2	205803056	G	C	kid:18,18/36;mom:35,0/35;dad:40,0/40	1
49e0d2b9d9b1	2	227500938	G	A	kid:23,16/39;mom:34,0/34;dad:30,0/30	0.99949
49e0d2b9d9b1	2	227998093	G	A	kid:20,11/31;mom:27,0/27;dad:40,0/40	0.991918
49e0d2b9d9b1	3	16441119	A	AT	kid:20,15/35;mom:38,0/38;dad:32,0/32	0.999993
49e0d2b9d9b1	3	16939545	C	CACAAACACATAAATAAATGTGAAA	kid:27,20/47;mom:27,0/27;dad:39,0/39	0.998146
49e0d2b9d9b1	3	28630493	A	G	kid:19,23/42;mom:39,0/39;dad:32,0/32	0.998768
49e0d2b9d9b1	3	49327138	C	T	kid:29,17/46;mom:36,0/36;dad:39,0/39	1
49e0d2b9d9b1	3	135030024	G	C	kid:17,10/27;mom:30,0/30;dad:27,0/27	0.999998
49e0d2b9d9b1	3	139945816	A	G	kid:17,19/36;mom:37,0/37;dad:33,0/33	0.999998
49e0d2b9d9b1	4	52048373	GGGGGTTCACACCCCA	G	kid:12,20/32;mom:36,0/36;dad:43,0/43	1
49e0d2b9d9b1	5	34664232	G	A	kid:9,20/29;mom:40,0/40;dad:37,0/37	0.999989
49e0d2b9d9b1	5	36608289	C	T	kid:15,19/34;mom:33,0/33;dad:35,0/35	1
49e0d2b9d9b1	5	96994058	C	CT	kid:21,15/36;mom:41,0/41;dad:40,0/40	0.999807
49e0d2b9d9b1	5	102388124	AACTTTT	A	kid:26,15/45;mom:43,0/43;dad:32,0/32	0.999997
49e0d2b9d9b1	5	113039180	C	T	kid:16,17/33;mom:36,0/36;dad:41,0/41	1
49e0d2b9d9b1	5	113054529	G	A	kid:24,19/43;mom:36,0/36;dad:40,0/40	1
49e0d2b9d9b1	6	133483412	G	A	kid:35,9/44;mom:36,0/36;dad:30,0/30	0.702616
49e0d2b9d9b1	7	150851288	T	G	kid:13,11/24;mom:29,0/29;dad:31,0/31	0.999918
49e0d2b9d9b1	7	157645955	C	T	kid:18,24/42;mom:36,0/36;dad:44,0/44	1
49e0d2b9d9b1	8	18781535	G	A	kid:17,23/40;mom:35,0/35;dad:38,0/38	1
49e0d2b9d9b1	8	143821641	T	TCACCAGCACACTCTTGATGCTCTGCTC	kid:14,18/32;mom:40,0/40;dad:50,0/50	0.999978
49e0d2b9d9b1	9	137315453	C	T	kid:20,19/39;mom:43,0/43;dad:43,0/43	1
49e0d2b9d9b1	10	12770397	T	C	kid:16,16/32;mom:36,0/36;dad:35,0/35	1
49e0d2b9d9b1	10	102746651	G	GA	kid:13,11/24;mom:34,0/34;dad:37,0/37	0.999964
49e0d2b9d9b1	10	106646743	G	T	kid:31,12/43;mom:36,0/36;dad:36,0/36	1
49e0d2b9d9b1	11	20478193	GTTATGTTAGAGTGAGGGTCTTTT	G	kid:14,13/27;mom:35,0/35;dad:31,0/31	0.894156
49e0d2b9d9b1	12	31331772	TTTTA	T	kid:24,23/47;mom:39,0/39;dad:42,0/42	1
49e0d2b9d9b1	12	110353669	C	T	kid:22,11/33;mom:24,0/24;dad:36,0/36	0.999218
49e0d2b9d9b1	14	34822944	A	G	kid:20,24/44;mom:37,0/37;dad:39,0/39	1
49e0d2b9d9b1	15	38471426	G	T	kid:27,18/45;mom:35,0/35;dad:39,0/39	0.999999
49e0d2b9d9b1	15	68201924	G	A	kid:25,18/43;mom:41,0/41;dad:34,0/34	1
49e0d2b9d9b1	15	98829757	T	G	kid:23,23/46;mom:38,0/38;dad:36,0/36	1
49e0d2b9d9b1	16	21200568	G	A	kid:23,25/48;mom:34,0/34;dad:26,0/26	0.999604
49e0d2b9d9b1	16	78227956	A	T	kid:15,19/34;mom:31,0/31;dad:39,0/39	0.996575
49e0d2b9d9b1	18	55338013	TA	T	kid:15,22/37;mom:43,0/43;dad:39,0/39	0.978703
49e0d2b9d9b1	19	16192751	C	T	kid:18,16/34;mom:40,0/40;dad:44,0/44	1
49e0d2b9d9b1	22	21230217	A	G	kid:12,6/18;mom:25,0/25;dad:37,0/37	0.999987
5148a8579082	1	9371577	G	A	kid:16,19/35;mom:34,0/34;dad:40,0/40	0.999995
5148a8579082	1	206310260	A	C	kid:23,11/34;mom:35,0/35;dad:33,0/33	0.999999
5148a8579082	1	220580743	A	G	kid:26,28/54;mom:36,0/36;dad:41,0/41	1
5148a8579082	2	1282327	C	T	kid:29,34/63;mom:36,0/36;dad:40,0/40	1
5148a8579082	2	157964417	G	A	kid:26,23/49;mom:36,0/36;dad:33,0/33	0.999999
5148a8579082	2	189580683	G	A	kid:15,15/30;mom:42,0/42;dad:39,0/39	1
5148a8579082	3	21588004	GACT	G	kid:24,18/42;mom:41,0/41;dad:42,0/42	1
5148a8579082	3	65904020	G	A	kid:15,16/31;mom:42,0/42;dad:36,0/36	0.999974
5148a8579082	3	76137861	A	G	kid:21,30/51;mom:39,0/39;dad:36,0/36	1
5148a8579082	3	155852145	A	AAAAC	kid:18,28/46;mom:46,0/46;dad:37,0/37	1
5148a8579082	5	60211573	G	A	kid:14,17/31;mom:41,0/41;dad:32,0/32	0.999999
5148a8579082	5	145811330	C	G	kid:33,18/51;mom:36,0/36;dad:37,0/37	1
5148a8579082	5	154175773	T	C	kid:20,28/48;mom:37,0/37;dad:36,0/36	1
5148a8579082	6	122405668	C	T	kid:13,26/39;mom:35,0/35;dad:37,0/37	1
5148a8579082	7	18910002	AATGATATTTCTACCTAG	A	kid:26,29/55;mom:38,0/38;dad:38,0/38	1
5148a8579082	8	96256880	T	C	kid:33,19/52;mom:41,0/41;dad:38,0/38	1
[truncated: 35,243 more rows]

## Sheet: D3 | De novo rec. AI predictors
# Supplementary Data 3: De novo cohort-level recurrence of missense variants scored with AlphaMissense and PrimateAI3D
# "patient_gene-phenotype_similarity" is the Phrank similarity score between the patient's and gene's HPO terms; a value of 0 means the gene had no annotated HPO terms
gene_name	ensembl_id	known_dd_gene	cauchy_pvalue	patient_diagnosis	patient_gene-phenotype-similarity	gender	var_consequence	var_score	comment	genebayes_qvalue	bonferroni_p	bonferroni_q	fdr_5	fdr_10
BAP1	ENSG00000163930	.	3.75e-06	DIAGNOSIS_MATCH_likely_partial;clinical_CANDIDATE	31.1582	female	missense_variant,upstream_gene_variant	CADD:29.1,SpliceAI_acceptor-loss:0.01,AlphaMissense:0.9999,PrimateAI3D:0.9686339861154559,REVEL:0.984		2.04e-06	.	TRUE	TRUE	TRUE
BAP1	ENSG00000163930	.	3.75e-06	DIAGNOSIS=RNH1_certain	29.9608	female	downstream_gene_variant,missense_variant,upstream_gene_variant	CADD:27.4,SpliceAI_acceptor-loss:0.02,AlphaMissense:0.9891,PrimateAI3D:0.9431607708334923,REVEL:0.586		2.04e-06	.	TRUE	TRUE	TRUE
RHOA	ENSG00000067560	.	7.02e-06	clinical_CANDIDATE	45.0995	male	intron_variant,missense_variant	CADD:25.0,SpliceAI_acceptor-loss:0.02,AlphaMissense:0.9994,PrimateAI3D:0.8565222007036208,REVEL:0.791		2.1e-06	.	TRUE	TRUE	TRUE
RHOA	ENSG00000067560	.	7.02e-06		15.2396	male	missense_variant	CADD:29.9,SpliceAI_donor-gain:0.1,AlphaMissense:0.9458,PrimateAI3D:0.9759580083191397,REVEL:0.867		2.1e-06	.	TRUE	TRUE	TRUE
KIF21A	ENSG00000139116	.	2.04e-06	DIAGNOSIS_MATCH_likely	4.27405	female	missense_variant	CADD:28.4,SpliceAI_acceptor-gain:0.01,AlphaMissense:0.9997,PrimateAI3D:0.9831734827160835,REVEL:0.634		2.87e-06	TRUE	TRUE	TRUE	TRUE
KIF21A	ENSG00000139116	.	2.04e-06	clinical_CANDIDATE	38.5928	male	missense_variant	CADD:25.9,SpliceAI_acceptor-gain:0.01,AlphaMissense:0.9902,PrimateAI3D:0.9754036894440652,REVEL:0.885		2.87e-06	TRUE	TRUE	TRUE	TRUE
CACNA1C	ENSG00000151067	TRUE	1.95e-05	DIAGNOSIS_MATCH_likely_partial	19.9571	female	missense_variant	CADD:23.9,PrimateAI3D:0.8979618759453298,REVEL:0.861		5.83e-06	.	.	TRUE	TRUE
CACNA1C	ENSG00000151067	TRUE	1.95e-05	DIAGNOSIS_MATCH_likely_partial	20.3883	female	missense_variant	CADD:29.3,PrimateAI3D:0.8662361802160741,REVEL:0.901		5.83e-06	.	.	TRUE	TRUE
COL4A1	ENSG00000187498	.	2.25e-05	DIAGNOSIS_MATCH_certain_partial	25.3293	female	missense_variant	CADD:24.4,SpliceAI_donor-loss:0.01,AlphaMissense:0.8974,PrimateAI3D:0.8080649507045743,REVEL:0.933		6.72e-06	.	.	TRUE	TRUE
COL4A1	ENSG00000187498	.	2.25e-05	DIAGNOSIS_MATCH_certain	29.8374	male	missense_variant	CADD:23.9,AlphaMissense:0.9849,PrimateAI3D:0.809943943619728,REVEL:0.919		6.72e-06	.	.	TRUE	TRUE
LRRC7	ENSG00000033122	.	2.29e-05	clinical_CANDIDATE	0	female	5_prime_UTR_variant,missense_variant	CADD:24.5,SpliceAI_donor-loss:0.01,PrimateAI3D:0.7735646741092205,REVEL:0.272		6.85e-06	.	.	TRUE	TRUE
LRRC7	ENSG00000033122	.	2.29e-05	DIAGNOSIS=CAD_tentative	0	male	5_prime_UTR_variant,missense_variant	CADD:28.9,SpliceAI_donor-loss:0.05,PrimateAI3D:0.9627524134516717,REVEL:0.893		6.85e-06	.	.	TRUE	TRUE
NRBP1	ENSG00000115216	.	2.4e-05	clinical_CANDIDATE	0	male	downstream_gene_variant,missense_variant	CADD:28.0,SpliceAI_donor-gain:0.03,AlphaMissense:0.9999,PrimateAI3D:0.7683761085569858,REVEL:0.885		7.17e-06	.	.	TRUE	TRUE
NRBP1	ENSG00000115216	.	2.4e-05		0	female	downstream_gene_variant,missense_variant	CADD:27.9,AlphaMissense:0.8691,PrimateAI3D:0.7198551541566849,REVEL:0.643		7.17e-06	.	.	TRUE	TRUE
MRTFB	ENSG00000186260	.	1.63e-05	DIAGNOSIS_MATCH_certain;clinical_CANDIDATE	0	female	downstream_gene_variant,missense_variant	CADD:25.4,PrimateAI3D:0.9286056208610536,REVEL:0.868	Phenotype similarity score is 0 despite a diagnostic match because there are no HPO terms annotated to gene.	1.63e-05	.	.	TRUE	TRUE
MRTFB	ENSG00000186260	.	1.63e-05	DIAGNOSIS_MATCH_likely	0	male	downstream_gene_variant,missense_variant	CADD:28.9,PrimateAI3D:0.904664115458727,REVEL:0.773	Phenotype similarity score is 0 despite a diagnostic match because there are no HPO terms annotated to gene.	1.63e-05	.	.	TRUE	TRUE
NOTCH1	ENSG00000148400	TRUE	9.87e-05	DIAGNOSIS_MATCH_certain	12.8227	female	missense_variant	CADD:29.8,SpliceAI_acceptor-gain:0.01,SpliceAI_acceptor-loss:0.01,AlphaMissense:0.9882,PrimateAI3D:0.8860977740585805,REVEL:0.813		2.95e-05	.	.	.	TRUE
NOTCH1	ENSG00000148400	TRUE	9.87e-05	clinical_CANDIDATE	18.2714	male	missense_variant	CADD:17.81,AlphaMissense:0.1033,PrimateAI3D:0.714202319085598,REVEL:0.366		2.95e-05	.	.	.	TRUE
EZH1	ENSG00000108799	.	7.28e-05	DIAGNOSIS=SNORD118_certain	30.4313	female	downstream_gene_variant,missense_variant	CADD:25.7,SpliceAI_acceptor-loss:0.01,AlphaMissense:0.5134,PrimateAI3D:0.7136365973949432,REVEL:0.693		6.04e-05	.	.	.	TRUE
EZH1	ENSG00000108799	.	7.28e-05	DIAGNOSIS_MATCH_certain_partial	75.7932	male	missense_variant	CADD:32.0,SpliceAI_acceptor-gain:0.01,AlphaMissense:0.9901,PrimateAI3D:0.9351225502789022,REVEL:0.875		6.04e-05	.	.	.	TRUE
CDK19	ENSG00000155111	.	0.000245794	DIAGNOSIS=MRPL33_tentative_partial	15.5423	female	missense_variant	CADD:22.7,SpliceAI_acceptor-loss:0.1,AlphaMissense:0.1035,PrimateAI3D:0.5868463231623173,REVEL:0.142		7.34e-05	.	.	.	.
CDK19	ENSG00000155111	.	0.000245794	DIAGNOSIS_MATCH_likely_partial	35.7139	female	intron_variant,missense_variant	CADD:26.7,AlphaMissense:0.9998,PrimateAI3D:0.7620366866886615,REVEL:0.829		7.34e-05	.	.	.	.
KMT2B	ENSG00000272333	TRUE	0.000264599	DIAGNOSIS_MATCH_certain	31.9553	male	missense_variant	CADD:30.0,SpliceAI_acceptor-gain:0.01,SpliceAI_acceptor-loss:0.04,AlphaMissense:0.9982,PrimateAI3D:0.917352188974619,REVEL:0.935		7.9e-05	.	.	.	.
KMT2B	ENSG00000272333	TRUE	0.000264599	DIAGNOSIS=FCSK_likely_partial,HCFC1_certain_partial;clinical_CANDIDATE	5.96266	male	missense_variant	CADD:20.4,SpliceAI_acceptor-gain:0.01,AlphaMissense:0.2396,PrimateAI3D:0.5235097935795785,REVEL:0.184		7.9e-05	.	.	.	.
PURA	ENSG00000185129	TRUE	0.000275394	DIAGNOSIS_MATCH_certain	25.1327	female	downstream_gene_variant,missense_variant	CADD:28.8,AlphaMissense:1.0,PrimateAI3D:0.9466622887551785,REVEL:0.924		8.22e-05	.	.	.	.
FOXB1	ENSG00000171956	.	0.000369975		0	female	missense_variant	CADD:28.8,AlphaMissense:0.9994,PrimateAI3D:0.9828700312972067,REVEL:0.931		0.000110468	.	.	.	.
ZNF483	ENSG00000173258	.	0.000139476		0	female	missense_variant	CADD:9.315,SpliceAI_donor-loss:0.04,AlphaMissense:0.1211,PrimateAI3D:0.26865228068083524,REVEL:0.016		0.000115754	.	.	.	.
ZNF483	ENSG00000173258	.	0.000139476	DIAGNOSIS=DOT1L_certain	0	female	downstream_gene_variant,intron_variant,missense_variant	CADD:15.04,AlphaMissense:0.9023,PrimateAI3D:0.40839140333235263,REVEL:0.006		0.000115754	.	.	.	.
ZNF483	ENSG00000173258	.	0.000139476		0	male	downstream_gene_variant,intron_variant,missense_variant	CADD:14.3,AlphaMissense:0.5625,PrimateAI3D:0.2672058330103756,REVEL:0.131		0.000115754	.	.	.	.
RNF2	ENSG00000121481	.	0.00046047	DIAGNOSIS_MATCH_likely;clinical_CANDIDATE	63.4422	female	missense_variant	CADD:30.0,SpliceAI_acceptor-loss:0.01,SpliceAI_donor-loss:0.03,AlphaMissense:0.9996,PrimateAI3D:0.8644739061594009,REVEL:0.77		0.000137489	.	.	.	.
CITED2	ENSG00000164442	.	0.000479708	DIAGNOSIS_MATCH_likely_partial	1.46304	female	missense_variant	CADD:32.0,AlphaMissense:0.9986,PrimateAI3D:0.7896237064898014,REVEL:0.879		0.000143233	.	.	.	.
H4C5	ENSG00000276966	.	0.000159131	DIAGNOSIS_MATCH_certain	0	male	missense_variant	CADD:26.3,PrimateAI3D:0.786350122988224,REVEL:0.589	Phenotype similarity score is 0 despite a diagnostic match because there are no HPO terms annotated to gene.	0.000159131	.	.	.	.
H4C5	ENSG00000276966	.	0.000159131	DIAGNOSIS_MATCH_certain;clinical_CANDIDATE	0	male	missense_variant	CADD:26.9,PrimateAI3D:0.7183670379221437,REVEL:0.317	Phenotype similarity score is 0 despite a diagnostic match because there are no HPO terms annotated to gene.	0.000159131	.	.	.	.
C1R	ENSG00000159403	.	0.000166491	DIAGNOSIS_MATCH_certain	0	male	downstream_gene_variant,missense_variant	CADD:24.6,AlphaMissense:0.9802,PrimateAI3D:0.9169753381609917	Phenotype similarity score is 0 despite a diagnostic match because there are no HPO terms annotated to gene.	0.000166491	.	.	.	.
C1R	ENSG00000159403	.	0.000166491	DIAGNOSIS=RMRP_certain	10.0883	male	downstream_gene_variant,intron_variant,missense_variant	CADD:24.9,AlphaMissense:0.2657,PrimateAI3D:0.587208147868514		0.000166491	.	.	.	.
GSPT1	ENSG00000103342	.	0.000607	DIAGNOSIS=EHMT1_certain	0	male	downstream_gene_variant,missense_variant	CADD:29.1,SpliceAI_acceptor-gain:0.01,SpliceAI_donor-gain:0.01,AlphaMissense:0.9987,PrimateAI3D:0.9543785436451436,REVEL:0.954		0.00018124	.	.	.	.
SF3B2	ENSG00000087365	.	0.000639196	clinical_CANDIDATE	0	male	downstream_gene_variant,missense_variant	CADD:29.7,AlphaMissense:1.0,PrimateAI3D:0.9640163697302342,REVEL:0.501		0.000190853	.	.	.	.
DNAH9	ENSG00000007174	.	0.000191409		3.58626	male	missense_variant	CADD:24.9,AlphaMissense:0.34,PrimateAI3D:0.9609817887842658,REVEL:0.837		0.000191409	.	.	.	.
DNAH9	ENSG00000007174	.	0.000191409		5.64625	male	missense_variant	CADD:24.6,SpliceAI_donor-loss:0.01,AlphaMissense:0.1287,PrimateAI3D:0.5295146192610264,REVEL:0.28		0.000191409	.	.	.	.
NACA	ENSG00000196531	.	0.000740983		0	male	downstream_gene_variant,missense_variant&splice_region_variant	CADD:31.0,AlphaMissense:0.9971,PrimateAI3D:0.9151010300219058,REVEL:0.783		0.000221245	.	.	.	.
RAB3A	ENSG00000105649	.	0.00079139	DIAGNOSIS_MATCH_likely;clinical_CANDIDATE	0	male	5_prime_UTR_variant,missense_variant	CADD:27.0,AlphaMissense:0.9962,PrimateAI3D:0.8899832698702811,REVEL:0.868	Phenotype similarity score is 0 despite a diagnostic match because there are no HPO terms annotated to gene.	0.000236296	.	.	.	.
PSMD1	ENSG00000173692	.	0.000805516	clinical_CANDIDATE	0	male	missense_variant	CADD:32,SpliceAI_acceptor-loss:0.03,AlphaMissense:0.9981,PrimateAI3D:0.9329941803216932,REVEL:0.778		0.000240514	.	.	.	.
GLUL	ENSG00000135821	.	0.000872086		18.4009	male	missense_variant&splice_region_variant	CADD:32,AlphaMissense:0.9931,PrimateAI3D:0.9719182559847834,REVEL:0.26		0.000260391	.	.	.	.
HNRNPK	ENSG00000165119	TRUE	0.000919909	DIAGNOSIS_MATCH_tentative_partial	29.3047	female	missense_variant	CADD:25.3,AlphaMissense:0.999,PrimateAI3D:0.918520442098379,REVEL:0.625		0.00027467	.	.	.	.
ARHGAP45	ENSG00000180448	.	0.000284651		0	female	downstream_gene_variant,missense_variant,upstream_gene_variant	CADD:23.9,SpliceAI_acceptor-loss:0.01,AlphaMissense:0.6061,REVEL:0.209		0.000284651	.	.	.	.
ARHGAP45	ENSG00000180448	.	0.000284651	DIAGNOSIS=CDKL5_certain	0	male	downstream_gene_variant,missense_variant,upstream_gene_variant	CADD:25.3,AlphaMissense:0.7881,REVEL:0.466		0.000284651	.	.	.	.
NCOA2	ENSG00000140396	.	0.000955193	clinical_CANDIDATE	0	female	missense_variant	CADD:26.0,AlphaMissense:0.9988,PrimateAI3D:0.9095232068002226,REVEL:0.559		0.000285205	.	.	.	.
CACNA1A	ENSG00000141837	TRUE	0.000962112	DIAGNOSIS_MATCH_certain	32.436	female	missense_variant	CADD:30.0,SpliceAI_acceptor-gain:0.03,AlphaMissense:0.9971,PrimateAI3D:0.9741844625771048,REVEL:0.947		0.000287271	.	.	.	.
NBEA	ENSG00000172915	TRUE	0.00100043	DIAGNOSIS_MATCH_certain_partial	28.3544	female	missense_variant	CADD:32.0,AlphaMissense:0.9999,PrimateAI3D:0.9269925260543825,REVEL:0.62		0.000298713	.	.	.	.
ANKRD17	ENSG00000132466	.	0.00107813	clinical_CANDIDATE	0.60195	female	intron_variant,missense_variant	CADD:27.2,AlphaMissense:0.9968,PrimateAI3D:0.9278325839340686,REVEL:0.772		0.000321911	.	.	.	.
TNPO2	ENSG00000105576	.	0.00118038	DIAGNOSIS_MATCH_certain	0	male	missense_variant,upstream_gene_variant	CADD:29.9,AlphaMissense:0.9964,PrimateAI3D:0.953275548517704,REVEL:0.713	Phenotype similarity score is 0 despite a diagnostic match because there are no HPO terms annotated to gene.	0.000352442	.	.	.	.
FAM120A	ENSG00000048828	.	0.00119712		0	male	missense_variant	CADD:26.0,SpliceAI_acceptor-gain:0.01,SpliceAI_donor-gain:0.04,AlphaMissense:0.9992,PrimateAI3D:0.9373653370141986,REVEL:0.676		0.00035744	.	.	.	.
GLI3	ENSG00000106571	TRUE	0.00122404	DIAGNOSIS=RMRP_certain	19.0252	male	missense_variant	CADD:27.4,AlphaMissense:0.9984,PrimateAI3D:0.9324575901031494,REVEL:0.523		0.000365479	.	.	.	.
KIF5B	ENSG00000170759	.	0.000706687		0	female	missense_variant	CADD:27.9,AlphaMissense:0.9993,PrimateAI3D:0.9523511952161791,REVEL:0.937		0.000383942	.	.	.	.
SOX6	ENSG00000110693	TRUE	0.00137776	clinical_CANDIDATE	25.7228	male	missense_variant	CADD:27.7,AlphaMissense:0.9994,PrimateAI3D:0.9569960214197637,REVEL:0.607		0.000411378	.	.	.	.
SULF2	ENSG00000196562	.	0.000299264		0	female	intron_variant,missense_variant&splice_region_variant	CADD:32,SpliceAI_acceptor-gain:0.03,SpliceAI_donor-gain:0.05,AlphaMissense:0.1406,PrimateAI3D:0.6281558841466903,REVEL:0.577		0.000420565	.	.	.	.
SULF2	ENSG00000196562	.	0.000299264	DIAGNOSIS=MTTL1_certain	0	male	missense_variant,upstream_gene_variant	CADD:1.045,SpliceAI_acceptor-loss:0.01,AlphaMissense:0.8998,PrimateAI3D:0.7913942323625088,REVEL:0.545		0.000420565	.	.	.	.
HECTD1	ENSG00000092148	.	0.000805726		0	female	missense_variant,upstream_gene_variant	CADD:32,SpliceAI_acceptor-gain:0.01,AlphaMissense:0.9972,PrimateAI3D:0.9766187915205956,REVEL:0.96		0.00043775	.	.	.	.
SPOP	ENSG00000121067	.	0.00154975	DIAGNOSIS_MATCH_likely;clinical_CANDIDATE	121.595	male	missense_variant	CADD:26.6,AlphaMissense:0.9868,PrimateAI3D:0.8137950362265108,REVEL:0.534		0.000462729	.	.	.	.
TSHZ3	ENSG00000121297	.	0.00161843	clinical_CANDIDATE_FAMILY	0	male	missense_variant	CADD:26.2,AlphaMissense:0.9914,PrimateAI3D:0.8912406243383885,REVEL:0.664		0.000483235	.	.	.	.
NCBP1	ENSG00000136937	.	0.00170758		0	male	missense_variant,upstream_gene_variant	CADD:26.7,AlphaMissense:0.983,PrimateAI3D:0.8278736785054207,REVEL:0.328		0.000509856	.	.	.	.
ZNF652	ENSG00000198740	.	0.000984979		0	male	missense_variant	CADD:26.2,AlphaMissense:0.9986,PrimateAI3D:0.859371448159218,REVEL:0.818		0.000535138	.	.	.	.
EBF3	ENSG00000108001	TRUE	0.0018409	DIAGNOSIS_MATCH_certain_partial	6.67801	female	missense_variant	CADD:25,SpliceAI_acceptor-gain:0.04,SpliceAI_acceptor-loss:0.01,AlphaMissense:0.97,PrimateAI3D:0.9367426957190039,REVEL:0.771		0.000549663	.	.	.	.
SEL1L3	ENSG00000091490	.	0.000397727		0	male	missense_variant,upstream_gene_variant	CADD:24.7,AlphaMissense:0.0875,PrimateAI3D:0.6027053342759608,REVEL:0.077		0.00055894	.	.	.	.
SEL1L3	ENSG00000091490	.	0.000397727		0	female	downstream_gene_variant,missense_variant	CADD:28.1,SpliceAI_acceptor-loss:0.01,SpliceAI_donor-loss:0.01,AlphaMissense:0.2591,PrimateAI3D:0.6849465048313144,REVEL:0.328		0.00055894	.	.	.	.
DNAJC6	ENSG00000116675	.	0.00107963		3.94287	female	missense_variant	CADD:28.2,AlphaMissense:0.9992,PrimateAI3D:0.9236604513227938,REVEL:0.974		0.00058656	.	.	.	.
PTPRA	ENSG00000132670	.	0.00108634	DIAGNOSIS=MAP3K20_likely	0	male	missense_variant	CADD:31.0,SpliceAI_acceptor-loss:0.02,AlphaMissense:0.9979,PrimateAI3D:0.9545806902647017,REVEL:0.879		0.000590206	.	.	.	.
EIF3B	ENSG00000106263	.	0.00198344		0	female	missense_variant	CADD:27.2,SpliceAI_acceptor-gain:0.13,AlphaMissense:0.9938,PrimateAI3D:0.7824702925980092,REVEL:0.557		0.000592224	.	.	.	.
KLF7	ENSG00000118263	.	0.00200272	DIAGNOSIS_MATCH_certain_partial	0	female	missense_variant,synonymous_variant	CADD:28.4,SpliceAI_donor-loss:0.03,AlphaMissense:0.9887,PrimateAI3D:0.7563398659229278,REVEL:0.33	Phenotype similarity score is 0 despite a diagnostic match because there are no HPO terms annotated to gene.	0.000597979	.	.	.	.
OSBPL6	ENSG00000079156	.	0.00111446	DIAGNOSIS=MPV17_certain	0	female	missense_variant	CADD:28.2,SpliceAI_donor-gain:0.03,AlphaMissense:0.9955,PrimateAI3D:0.8970669731497767,REVEL:0.38		0.000605488	.	.	.	.
CSNK1A1	ENSG00000113712	.	0.00204266	DIAGNOSIS=PPM1D_certain_partial	0	male	downstream_gene_variant,missense_variant	CADD:24.4,AlphaMissense:0.9198,PrimateAI3D:0.9663254724442958,REVEL:0.535		0.000609906	.	.	.	.
ACTN1	ENSG00000072110	.	0.0011301	DIAGNOSIS=CLTC_likely_partial	2.07124	male	downstream_gene_variant,missense_variant	CADD:29.8,AlphaMissense:0.9938,PrimateAI3D:0.9828626343607899,REVEL:0.783		0.000613983	.	.	.	.
LAMA5	ENSG00000130702	.	0.000447398	DIAGNOSIS=DROSHA_likely	0	male	missense_variant	CADD:26.4,SpliceAI_acceptor-loss:0.01,AlphaMissense:0.1102,PrimateAI3D:0.6349809566885233,REVEL:0.274		0.000628743	.	.	.	.
LAMA5	ENSG00000130702	.	0.000447398		0	female	missense_variant	CADD:28.2,SpliceAI_donor-gain:0.18,AlphaMissense:0.4035,PrimateAI3D:0.6415111842751503,REVEL:0.442		0.000628743	.	.	.	.
EXT1	ENSG00000182197	TRUE	0.00119488		1.23563	female	missense_variant	CADD:32.0,AlphaMissense:0.9874,PrimateAI3D:0.9469194911420346,REVEL:0.835		0.000649177	.	.	.	.
SSRP1	ENSG00000149136	.	0.00120387		0	female	downstream_gene_variant,missense_variant,upstream_gene_variant	CADD:32,SpliceAI_donor-gain:0.03,AlphaMissense:0.9986,PrimateAI3D:0.860584192276001,REVEL:0.68		0.00065406	.	.	.	.
TRIP12	ENSG00000153827	TRUE	0.00223358	clinical_CANDIDATE	12.174	male	missense_variant	CADD:25.7,SpliceAI_acceptor-gain:0.05,AlphaMissense:0.9914,PrimateAI3D:0.9458570712804792,REVEL:0.35		0.00066691	.	.	.	.
SPTSSA	ENSG00000165389	.	0.000809164	DIAGNOSIS_MATCH_likely_partial	0	female	missense_variant	CADD:26.8,SpliceAI_acceptor-gain:0.01,SpliceAI_acceptor-loss:0.08,AlphaMissense:0.9791,PrimateAI3D:0.750259462594986,REVEL:0.629	Phenotype similarity score is 0 despite a diagnostic match because there are no HPO terms annotated to gene.	0.000671542	.	.	.	.
HNRNPUL1	ENSG00000105323	.	0.00239049		0	male	downstream_gene_variant,intron_variant,missense_variant&splice_region_variant	CADD:33,AlphaMissense:0.9926,PrimateAI3D:0.8490554912388326,REVEL:0.8		0.00071376	.	.	.	.
ERICH3	ENSG00000178965	.	0.000724497		0	female	missense_variant&splice_region_variant	CADD:27.2,SpliceAI_acceptor-gain:0.05,SpliceAI_acceptor-loss:0.03,AlphaMissense:0.9967,PrimateAI3D:0.8867032948136332,REVEL:0.774		0.000724497	.	.	.	.
CNNM2	ENSG00000148842	.	0.00137705		6.95675	male	missense_variant	CADD:28.4,AlphaMissense:0.9968,PrimateAI3D:0.9329580686986446,REVEL:0.897		0.000748152	.	.	.	.
KLF10	ENSG00000155090	.	0.000533716		0	male	missense_variant	CADD:31,AlphaMissense:0.9998,PrimateAI3D:0.825283228009939,REVEL:0.882		0.000750049	.	.	.	.
ATRNL1	ENSG00000107518	.	0.000945909	clinical_CANDIDATE	0	male	missense_variant	CADD:28.2,AlphaMissense:0.999,PrimateAI3D:0.9597072051465515,REVEL:0.766		0.00078503	.	.	.	.
NF1	ENSG00000196712	TRUE	0.000947724		6.85259	female	missense_variant	CADD:32,SpliceAI_acceptor-loss:0.14,AlphaMissense:0.9967,PrimateAI3D:0.9771654771268368,REVEL:0.814		0.000786536	.	.	.	.
PDE2A	ENSG00000186642	.	0.00145216	clinical_CANDIDATE	17.5152	female	missense_variant&splice_region_variant,upstream_gene_variant	CADD:33.0,AlphaMissense:0.9941,PrimateAI3D:0.8757946553826331,REVEL:0.708		0.000788957	.	.	.	.
ATP2C2	ENSG00000064270	.	0.000793841		0	female	missense_variant	CADD:24.6,AlphaMissense:0.113,PrimateAI3D:0.6752556562423708,REVEL:0.805		0.000793841	.	.	.	.
ATP2C2	ENSG00000064270	.	0.000793841	DIAGNOSIS=AHDC1_certain_partial	0	male	missense_variant	CADD:32,SpliceAI_acceptor-gain:0.35,SpliceAI_donor-gain:0.94,SpliceAI_donor-loss:0.12,AlphaMissense:0.2385,PrimateAI3D:0.7269285234808922,REVEL:0.79		0.000793841	.	.	.	.
CBL	ENSG00000110395	TRUE	0.000963758	DIAGNOSIS_MATCH_likely_partial;clinical_CANDIDATE	20.1233	male	missense_variant	CADD:28.8,AlphaMissense:0.9999,PrimateAI3D:0.9424630990624425,REVEL:0.946		0.000799843	.	.	.	.
PTCH1	ENSG00000185920	TRUE	0.00268148	clinical_CANDIDATE	70.1158	female	missense_variant	CADD:22.9,AlphaMissense:0.9666,PrimateAI3D:0.884638056755066,REVEL:0.522		0.000800645	.	.	.	.
ZNF236	ENSG00000130856	.	0.00148276		0	male	missense_variant	CADD:25.5,AlphaMissense:0.9956,PrimateAI3D:0.9308328658342362,REVEL:0.448		0.000805583	.	.	.	.
ADCY5	ENSG00000173175	TRUE	0.00156622		8.74981	female	missense_variant	CADD:27.3,AlphaMissense:0.9961,PrimateAI3D:0.8724806249141691,REVEL:0.892		0.000850924	.	.	.	.
UBXN7	ENSG00000163960	.	0.00289541	DIAGNOSIS=MTTL1_certain	0	male	intron_variant,missense_variant	CADD:23.1,SpliceAI_acceptor-gain:0.02,AlphaMissense:0.9625,PrimateAI3D:0.732982823997736,REVEL:0.17		0.000864521	.	.	.	.
ADCY9	ENSG00000162104	.	0.00106667	clinical_CANDIDATE	0	male	intron_variant,missense_variant	CADD:26.7,SpliceAI_donor-loss:0.01,AlphaMissense:0.9988,PrimateAI3D:0.8771391873061658,REVEL:0.624		0.000885255	.	.	.	.
PLCG1	ENSG00000124181	.	0.00107539	clinical_CANDIDATE	0	female	missense_variant,upstream_gene_variant	CADD:25.6,SpliceAI_acceptor-gain:0.05,AlphaMissense:0.9999,PrimateAI3D:0.9823291037976741,REVEL:0.874		0.000892489	.	.	.	.
IQGAP1	ENSG00000140575	.	0.00109372	DIAGNOSIS_MATCH_likely_partial;clinical_CANDIDATE	0	female	intron_variant,missense_variant	CADD:25.8,AlphaMissense:0.9963,PrimateAI3D:0.8512624457478525,REVEL:0.522	Phenotype similarity score is 0 despite a diagnostic match because there are no HPO terms annotated to gene.	0.000907705	.	.	.	.
ANO1	ENSG00000131620	.	0.00109924	DIAGNOSIS=PURA_certain	0	female	missense_variant	CADD:24.6,AlphaMissense:0.9959,PrimateAI3D:0.978148652613163,REVEL:0.692		0.000912283	.	.	.	.
FBH1	ENSG00000134452	.	0.000992161	clinical_CANDIDATE	0	male	missense_variant	CADD:24.0,SpliceAI_acceptor-loss:0.02,AlphaMissense:0.8944,PrimateAI3D:0.6264269518852235,REVEL:0.307		0.000992161	.	.	.	.
FBH1	ENSG00000134452	.	0.000992161		0	male	missense_variant	CADD:28.4,SpliceAI_acceptor-gain:0.01,AlphaMissense:0.1974,PrimateAI3D:0.6138818687945603,REVEL:0.677		0.000992161	.	.	.	.
TUBA1B	ENSG00000123416	.	0.00344692	clinical_CANDIDATE	0	female	downstream_gene_variant,intron_variant,missense_variant	CADD:26.3,AlphaMissense:0.9779,PrimateAI3D:0.8654524536430838,REVEL:0.713		0.00102919	.	.	.	.
ATP5F1A	ENSG00000152234	.	0.00103557	DIAGNOSIS_MATCH_likely	3.60819	male	downstream_gene_variant,missense_variant	CADD:25.6,SpliceAI_acceptor-gain:0.02,AlphaMissense:0.9988,PrimateAI3D:0.8114365173876286,REVEL:0.878		0.00103557	.	.	.	.
MAP2K7	ENSG00000076984	.	0.00192833	clinical_CANDIDATE	0	male	missense_variant	CADD:28.6,AlphaMissense:0.9998,PrimateAI3D:0.9241896030306815,REVEL:0.863		0.00104766	.	.	.	.
TRIM37	ENSG00000108395	.	0.000757068		20.1443	male	intron_variant,missense_variant	CADD:28.8,AlphaMissense:0.9997,PrimateAI3D:0.9661718532443049,REVEL:0.574		0.00104993	.	.	.	.
LRRC8A	ENSG00000136802	.	0.00202642		8.14796	male	missense_variant	CADD:28.6,AlphaMissense:0.9998,PrimateAI3D:0.8264049424231054,REVEL:0.533		0.00110095	.	.	.	.
PRKAR1B	ENSG00000188191	.	0.00133611	DIAGNOSIS_MATCH_certain	0	male	missense_variant	CADD:25.9,AlphaMissense:0.9959,PrimateAI3D:0.9491813561320308,REVEL:0.918	Phenotype similarity score is 0 despite a diagnostic match because there are no HPO terms annotated to gene.	0.00110887	.	.	.	.
RIMS2	ENSG00000176406	.	0.00138932	clinical_CANDIDATE	10.0378	male	missense_variant	CADD:29.4,PrimateAI3D:0.9736101442575457,REVEL:0.582		0.00115302	.	.	.	.
SF3B3	ENSG00000189091	.	0.00410361		0	female	downstream_gene_variant,missense_variant	CADD:32.0,SpliceAI_acceptor-gain:0.06,SpliceAI_acceptor-loss:0.03,AlphaMissense:0.7899,PrimateAI3D:0.9451815912127495,REVEL:0.48		0.00122527	.	.	.	.
RUNX1T1	ENSG00000079102	.	0.00416767	DIAGNOSIS=RAC3_certain	0	female	missense_variant	CADD:32.0,SpliceAI_donor-loss:0.01,AlphaMissense:0.933,PrimateAI3D:0.9239742888510227,REVEL:0.625		0.0012444	.	.	.	.
AMBRA1	ENSG00000110497	.	0.00436429		0	female	missense_variant	CADD:23.9,AlphaMissense:0.7565,PrimateAI3D:0.920438627153635,REVEL:0.193		0.00130311	.	.	.	.
TNFAIP3	ENSG00000118503	.	0.00438471	DIAGNOSIS=CHD2_tentative_partial,CITED2_likely_partial;clinical_CANDIDATE	17.6999	female	downstream_gene_variant,missense_variant	CADD:23.2,AlphaMissense:0.8893,PrimateAI3D:0.902617724388838,REVEL:0.565		0.0013092	.	.	.	.
TNFAIP3	ENSG00000118503	.	0.00438471	DIAGNOSIS=CITED2_likely_partial,CHD2_tentative_partial;clinical_CANDIDATE	17.6999	female	downstream_gene_variant,missense_variant	CADD:23.2,AlphaMissense:0.8893,PrimateAI3D:0.902617724388838,REVEL:0.565		0.0013092	.	.	.	.
KLHL7	ENSG00000122550	.	0.000971659		2.3839	female	missense_variant	CADD:29.2,SpliceAI_donor-gain:0.03,AlphaMissense:0.9995,PrimateAI3D:0.789779305458069,REVEL:0.898		0.00134754	.	.	.	.
LONP1	ENSG00000196365	.	0.00162578	DIAGNOSIS_MATCH_likely_partial	26.3084	female	downstream_gene_variant,missense_variant,upstream_gene_variant	CADD:25.5,AlphaMissense:0.9989,PrimateAI3D:0.9261850570142268,REVEL:0.927		0.00134927	.	.	.	.
KLHL8	ENSG00000145332	.	0.000985123	clinical_CANDIDATE	0	male	missense_variant	CADD:27.4,SpliceAI_acceptor-loss:0.1,AlphaMissense:0.9912,PrimateAI3D:0.7681781730055808,REVEL:0.572		0.00136621	.	.	.	.
ZNF800	ENSG00000048405	.	0.00458876		0	female	downstream_gene_variant,missense_variant	CADD:26.1,AlphaMissense:0.9368,PrimateAI3D:0.8493475994467733,REVEL:0.432		0.00137013	.	.	.	.
TEK	ENSG00000120156	TRUE	0.0025253		1.39766	male	3_prime_UTR_variant,missense_variant	CADD:32,SpliceAI_acceptor-loss:0.04,AlphaMissense:0.9722,PrimateAI3D:0.8931696258485318,REVEL:0.782		0.00137199	.	.	.	.
ALS2	ENSG00000003393	.	0.000990157	DIAGNOSIS=EBF3_certain_partial	4.75316	female	downstream_gene_variant,missense_variant	CADD:25.3,AlphaMissense:0.994,PrimateAI3D:0.9487562227249147,REVEL:0.863		0.0013915	.	.	.	.
CMTR1	ENSG00000137200	.	0.00181431		0	male	missense_variant,upstream_gene_variant	CADD:27.6,AlphaMissense:0.9879,PrimateAI3D:0.8659125594794752,REVEL:0.837		0.00150574	.	.	.	.
SEC23A	ENSG00000100934	.	0.00110479	DIAGNOSIS_MATCH_certain;clinical_CANDIDATE	15.8021	male	missense_variant	CADD:29.1,AlphaMissense:0.9955,PrimateAI3D:0.9355551618337632,REVEL:0.962		0.00153217	.	.	.	.
CACNA1E	ENSG00000198216	TRUE	0.00522719	DIAGNOSIS_MATCH_certain_partial	10.5594	male	missense_variant	CADD:26.3,SpliceAI_acceptor-gain:0.01,SpliceAI_acceptor-loss:0.07,SpliceAI_donor-loss:0.04,AlphaMissense:0.9428,PrimateAI3D:0.8745028036832807,REVEL:0.827		0.00156075	.	.	.	.
GABRB2	ENSG00000145864	TRUE	0.00535862	DIAGNOSIS_MATCH_certain	42.6584	female	missense_variant	CADD:26.2,AlphaMissense:0.9452,PrimateAI3D:0.8215618360042573,REVEL:0.881		0.0016	.	.	.	.
HERC1	ENSG00000103657	.	0.00193943	DIAGNOSIS=MCCC2_certain_partial	20.1456	female	missense_variant	CADD:28.3,AlphaMissense:0.9641,PrimateAI3D:0.9279835160076619,REVEL:0.624		0.00160958	.	.	.	.
WDR37	ENSG00000047056	TRUE	0.00205937	DIAGNOSIS_MATCH_certain;clinical_CANDIDATE	71.1202	male	missense_variant	CADD:25.7,AlphaMissense:0.9973,PrimateAI3D:0.8403681252896786,REVEL:0.43		0.00170911	.	.	.	.
MYBPC1	ENSG00000196091	.	0.00123842	DIAGNOSIS_MATCH_likely	10.188	male	downstream_gene_variant,missense_variant	CADD:32.0,AlphaMissense:0.8579,PrimateAI3D:0.9705065418779849,REVEL:0.781		0.0017175	.	.	.	.
CLCN7	ENSG00000103249	.	0.00208394	DIAGNOSIS_MATCH_tentative_partial;clinical_CANDIDATE	38.7136	female	missense_variant	CADD:29.7,SpliceAI_acceptor-loss:0.01,AlphaMissense:0.9888,PrimateAI3D:0.9265852525830269,REVEL:0.767		0.00172951	.	.	.	.
KCNC2	ENSG00000166006	.	0.00123902	DIAGNOSIS_MATCH_certain	0	male	missense_variant	CADD:25.3,AlphaMissense:0.9914,PrimateAI3D:0.8342977783083916,REVEL:0.904	Phenotype similarity score is 0 despite a diagnostic match because there are no HPO terms annotated to gene.	0.00174124	.	.	.	.
CFAP53	ENSG00000172361	.	0.00176291	DIAGNOSIS=CACNA1C_likely_partial	2.82135	female	missense_variant	CADD:29.2,AlphaMissense:0.7609,PrimateAI3D:0.7969936828315258,REVEL:0.252		0.00176291	.	.	.	.
ADAMTS2	ENSG00000087116	.	0.00126749		59.2376	female	missense_variant	CADD:24.9,SpliceAI_donor-gain:0.01,AlphaMissense:0.9984,PrimateAI3D:0.9535269297659399,REVEL:0.915		0.00178124	.	.	.	.
SNRNP200	ENSG00000144028	.	0.0060848	DIAGNOSIS=KLHL15_tentative_partial	0.00098	male	missense_variant	CADD:27.1,AlphaMissense:0.8956,PrimateAI3D:0.8801057183742522,REVEL:0.551		0.00181682	.	.	.	.
RAC3	ENSG00000169750	TRUE	0.00132991	DIAGNOSIS_MATCH_certain	20.3015	female	missense_variant&splice_region_variant,upstream_gene_variant	CADD:25.2,SpliceAI_donor-loss:0.04,AlphaMissense:0.997,PrimateAI3D:0.7610764017701148,REVEL:0.638		0.00184438	.	.	.	.
ABCA3	ENSG00000167972	.	0.00134572		8.2878	male	missense_variant	CADD:29.4,AlphaMissense:0.9938,PrimateAI3D:0.9036358043551445,REVEL:0.978		0.00189118	.	.	.	.
PDE6H	ENSG00000139053	.	0.000724344		0.72012	female	missense_variant	CADD:32.0,SpliceAI_donor-loss:0.21,AlphaMissense:0.9796,PrimateAI3D:0.9240972934663295,REVEL:0.328		0.00190865	.	.	.	.
RABEP1	ENSG00000029725	.	0.00355374	DIAGNOSIS=LAMP3_tentative_partial	0	female	missense_variant,upstream_gene_variant	CADD:24.5,SpliceAI_acceptor-gain:0.01,SpliceAI_acceptor-loss:0.01,AlphaMissense:0.942,PrimateAI3D:0.7592629654705526,REVEL:0.196		0.00193074	.	.	.	.
SNRK	ENSG00000163788	.	0.00651576		0	male	missense_variant	CADD:29.1,AlphaMissense:0.9076,PrimateAI3D:0.8167823791503906,REVEL:0.339		0.0019455	.	.	.	.
PTPRB	ENSG00000127329	.	0.00235228		0	female	missense_variant	CADD:23.8,PrimateAI3D:0.947447091042996,REVEL:0.427		0.00195221	.	.	.	.
BHLHE22	ENSG00000180828	.	0.00195691	clinical_CANDIDATE	0	female	missense_variant	CADD:27.1,SpliceAI_acceptor-loss:0.01,AlphaMissense:0.9848,PrimateAI3D:0.8130724717676638,REVEL:0.924		0.00195691	.	.	.	.
MADD	ENSG00000110514	.	0.00195695	DIAGNOSIS=LMNA_certain;clinical_CANDIDATE	11.6084	male	downstream_gene_variant,missense_variant	CADD:29.9,AlphaMissense:0.9757,PrimateAI3D:0.9395491835474967,REVEL:0.577		0.00195695	.	.	.	.
MCM6	ENSG00000076003	.	0.0024484	DIAGNOSIS_MATCH_tentative_partial;clinical_CANDIDATE	16.2827	female	missense_variant	CADD:27.6,AlphaMissense:0.9647,PrimateAI3D:0.8612352274358273,REVEL:0.747		0.00203198	.	.	.	.
TSC2	ENSG00000103197	TRUE	0.0070017		8.78634	female	downstream_gene_variant,missense_variant	CADD:23.4,AlphaMissense:0.9637,PrimateAI3D:0.7261073021590709,REVEL:0.518		0.00209059	.	.	.	.
POGLUT1	ENSG00000163389	.	0.000884228		8.21447	male	missense_variant	CADD:32.0,AlphaMissense:0.9869,PrimateAI3D:0.8850169676542279,REVEL:0.699		0.00211813	.	.	.	.
RSPO4	ENSG00000101282	.	0.000822197	DIAGNOSIS=NF1_certain	2.95603	male	missense_variant	CADD:23.4,SpliceAI_donor-gain:0.02,SpliceAI_donor-loss:0.07,AlphaMissense:0.9951,PrimateAI3D:0.6662795470654965,REVEL:0.599		0.00216649	.	.	.	.
RHOBTB2	ENSG00000008853	TRUE	0.00154429		12.8986	male	missense_variant	CADD:32.0,SpliceAI_donor-loss:0.01,AlphaMissense:0.9934,PrimateAI3D:0.9527568899095058,REVEL:0.652		0.00217024	.	.	.	.
XPO1	ENSG00000082898	.	0.00728132	clinical_CANDIDATE	0	female	missense_variant	CADD:24.1,AlphaMissense:0.54,PrimateAI3D:0.9042249517142771,REVEL:0.485		0.00217408	.	.	.	.
RPS15	ENSG00000115268	.	0.00748102		0	male	downstream_gene_variant,missense_variant	CADD:22.6,SpliceAI_acceptor-loss:0.02,AlphaMissense:0.8563,PrimateAI3D:0.7139305594563486,REVEL:0.193		0.00223371	.	.	.	.
DTNA	ENSG00000134769	.	0.001658		14.2176	male	missense_variant	CADD:33.0,SpliceAI_acceptor-loss:0.33,AlphaMissense:0.9684,REVEL:0.815		0.00233005	.	.	.	.
EPHA4	ENSG00000116106	.	0.00793286		0	male	downstream_gene_variant,intron_variant,missense_variant	CADD:28.6,SpliceAI_donor-gain:0.59,AlphaMissense:0.4082,PrimateAI3D:0.8900189688801765,REVEL:0.467		0.00236862	.	.	.	.
BCAS3	ENSG00000141376	.	0.00285965		0	female	downstream_gene_variant,missense_variant	CADD:31.0,AlphaMissense:0.9766,PrimateAI3D:0.9029452380537984,REVEL:0.451		0.00237328	.	.	.	.
PRKCI	ENSG00000163558	.	0.00293082		0	male	missense_variant	CADD:26.3,SpliceAI_acceptor-loss:0.05,AlphaMissense:0.9834,PrimateAI3D:0.8601721569895743,REVEL:0.274		0.00243235	.	.	.	.
BMS1	ENSG00000165733	.	0.00179572		1.4849	female	missense_variant	CADD:24.3,AlphaMissense:0.9761,PrimateAI3D:0.8620488749444487,REVEL:0.367		0.00252359	.	.	.	.
TFAP4	ENSG00000090447	.	0.00863929		0	female	missense_variant	CADD:24.1,AlphaMissense:0.9182,PrimateAI3D:0.619138114526868,REVEL:0.674		0.00257955	.	.	.	.
MED13L	ENSG00000123066	TRUE	0.00872582		7.70789	male	missense_variant	CADD:28.0,AlphaMissense:0.8282,PrimateAI3D:0.7420295898616314,REVEL:0.457		0.00260539	.	.	.	.
CADM3	ENSG00000162706	.	0.00488286	DIAGNOSIS_MATCH_likely	0	male	downstream_gene_variant,missense_variant	CADD:31,AlphaMissense:0.9249,PrimateAI3D:0.8603404623270036,REVEL:0.693	Phenotype similarity score is 0 despite a diagnostic match because there are no HPO terms annotated to gene.	0.00265285	.	.	.	.
AQP7	ENSG00000165269	.	0.000942734		0	female	intron_variant,missense_variant	CADD:24.3,AlphaMissense:0.9748,PrimateAI3D:0.9196671640872953,REVEL:0.274		0.00268552	.	.	.	.
SYT10	ENSG00000110975	.	0.001131	DIAGNOSIS=EZH1_certain_partial	0	male	missense_variant	CADD:28.4,AlphaMissense:0.9895,PrimateAI3D:0.8888953910768033,REVEL:0.762		0.00270927	.	.	.	.
SELL	ENSG00000188404	.	0.002757	clinical_CANDIDATE	0	male	missense_variant	CADD:25.9,AlphaMissense:0.9465,PrimateAI3D:0.7533929479122163,REVEL:0.463		0.002757	.	.	.	.
STT3A	ENSG00000134910	.	0.00196914	DIAGNOSIS_MATCH_certain	5.03688	male	downstream_gene_variant,missense_variant	CADD:26.0,AlphaMissense:0.9852,PrimateAI3D:0.8315875616669656,REVEL:0.853		0.0027673	.	.	.	.
NMD3	ENSG00000169251	.	0.00135953		0	female	missense_variant	CADD:29.0,SpliceAI_donor-loss:0.04,AlphaMissense:0.9685,REVEL:0.741		0.00286588	.	.	.	.
EGLN1	ENSG00000135766	.	0.00531397		0.00098	female	missense_variant	CADD:32,AlphaMissense:0.9334,PrimateAI3D:0.848285593986511,REVEL:0.919		0.00288707	.	.	.	.
CHD8	ENSG00000100888	TRUE	0.0100664		0.00098	female	downstream_gene_variant,missense_variant	CADD:26.3,AlphaMissense:0.8046,PrimateAI3D:0.7138632281124593,REVEL:0.177		0.00300567	.	.	.	.
ZNF292	ENSG00000188994	TRUE	0.0101817	DIAGNOSIS_MATCH_likely_partial;clinical_CANDIDATE	25.0385	female	3_prime_UTR_variant,intron_variant,missense_variant	CADD:24.5,AlphaMissense:0.562,PrimateAI3D:0.841573373526335,REVEL:0.132		0.00304009	.	.	.	.
TCHP	ENSG00000139437	.	0.00304415		0	female	missense_variant	CADD:24.3,AlphaMissense:0.8232,PrimateAI3D:0.7453006438910961,REVEL:0.163		0.00304415	.	.	.	.
SLC18A3	ENSG00000187714	.	0.00309238		59.2408	male	missense_variant	CADD:24.5,AlphaMissense:0.9618,PrimateAI3D:0.7126444400846957,REVEL:0.889		0.00309238	.	.	.	.
NUDC	ENSG00000090273	.	0.00569732		0	female	downstream_gene_variant,missense_variant	CADD:25.0,AlphaMissense:0.9633,PrimateAI3D:0.8022111415863036,REVEL:0.641		0.00309535	.	.	.	.
NRXN2	ENSG00000110076	TRUE	0.0056985		0	male	missense_variant	CADD:24,AlphaMissense:0.9361,PrimateAI3D:0.7642840078473092,REVEL:0.51		0.00309599	.	.	.	.
KIF1A	ENSG00000130294	TRUE	0.0109747		6.85862	female	downstream_gene_variant,missense_variant	CADD:32,SpliceAI_acceptor-loss:0.02,SpliceAI_donor-loss:0.01,AlphaMissense:0.2819,PrimateAI3D:0.8310521115362646,REVEL:0.529		0.00327686	.	.	.	.
SCAF8	ENSG00000213079	.	0.0112731	DIAGNOSIS=CHD7_certain	0	male	missense_variant	CADD:24.3,SpliceAI_acceptor-loss:0.03,AlphaMissense:0.6305,PrimateAI3D:0.7918984571099281,REVEL:0.267		0.00336595	.	.	.	.
MGA	ENSG00000174197	.	0.0116041	DIAGNOSIS=Mitochondrial_Disorder_of_Unknown_Etiology_certain;clinical_CANDIDATE	0	male	downstream_gene_variant,missense_variant,upstream_gene_variant	CADD:20.9,AlphaMissense:0.1594,PrimateAI3D:0.5535888080298899,REVEL:0.264		0.00346478	.	.	.	.
MGA	ENSG00000174197	.	0.0116041	DIAGNOSIS=NPHP1_certain	0	male	incomplete_terminal_codon_variant&coding_sequence_variant,missense_variant	CADD:19.96,AlphaMissense:0.1731,PrimateAI3D:0.590890933200717,REVEL:0.292		0.00346478	.	.	.	.
KSR2	ENSG00000171435	.	0.0116913		0	male	missense_variant	CADD:24.3,AlphaMissense:0.7055,PrimateAI3D:0.7559305779635905,REVEL:0.344		0.00349082	.	.	.	.
GDF11	ENSG00000135414	.	0.0118998	DIAGNOSIS_MATCH_likely_partial;clinical_CANDIDATE	26.5714	female	missense_variant	CADD:25.8,AlphaMissense:0.8918,PrimateAI3D:0.7190911500155928,REVEL:0.365		0.00355309	.	.	.	.
MYBL1	ENSG00000185697	.	0.0119992		0	male	missense_variant	CADD:27.1,SpliceAI_donor-loss:0.01,AlphaMissense:0.6832,PrimateAI3D:0.7516807352006436,REVEL:0.293		0.00358276	.	.	.	.
SHPRH	ENSG00000146414	.	0.00257674	DIAGNOSIS=UNC93B1_likely_partial	0	female	3_prime_UTR_variant,missense_variant	CADD:31.0,SpliceAI_donor-gain:0.1,SpliceAI_donor-loss:0.04,AlphaMissense:0.8353,PrimateAI3D:0.9561743138730525,REVEL:0.548		0.00362118	.	.	.	.
CALM1	ENSG00000198668	.	0.0126679	clinical_CANDIDATE	0.00098	female	downstream_gene_variant,missense_variant&splice_region_variant	CADD:35.0,SpliceAI_donor-gain:0.98,SpliceAI_donor-loss:0.24,PrimateAI3D:0.7996627028286458,REVEL:0.379		0.00378244	.	.	.	.
SMC3	ENSG00000108055	TRUE	0.013253	clinical_CANDIDATE	85.8389	male	missense_variant	CADD:24.9,SpliceAI_acceptor-loss:0.12,AlphaMissense:0.3323,PrimateAI3D:0.8100286102294924,REVEL:0.504		0.00395713	.	.	.	.
STK35	ENSG00000125834	.	0.0132924	DIAGNOSIS=KMT2B_certain_partial	0	male	missense_variant	CADD:25.4,AlphaMissense:0.7326,PrimateAI3D:0.6615791223943231,REVEL:0.288		0.00396888	.	.	.	.
EXOC6	ENSG00000138190	.	0.00286654		0	female	missense_variant	CADD:24.0,SpliceAI_acceptor-loss:0.02,AlphaMissense:0.9154,PrimateAI3D:0.9018513065576552,REVEL:0.322		0.00397544	.	.	.	.
PPP2R1A	ENSG00000105568	TRUE	0.00741682	DIAGNOSIS_MATCH_likely_partial;clinical_CANDIDATE	25.7618	female	5_prime_UTR_variant,downstream_gene_variant,missense_variant	CADD:21.8,AlphaMissense:0.9231,PrimateAI3D:0.7905247035622598,REVEL:0.246		0.00402955	.	.	.	.
CDH2	ENSG00000170558	TRUE	0.0075524	DIAGNOSIS_MATCH_certain_partial;clinical_CANDIDATE	27.3613	male	missense_variant	CADD:29.3,SpliceAI_acceptor-loss:0.07,AlphaMissense:0.8775,PrimateAI3D:0.7794044037163259,REVEL:0.785		0.00410321	.	.	.	.
PPP2R3A	ENSG00000073711	.	0.00293964		0	female	missense_variant&splice_region_variant	CADD:33.0,AlphaMissense:0.9346,PrimateAI3D:0.9152928537130357,REVEL:0.611		0.00413118	.	.	.	.
FAT4	ENSG00000196159	.	0.00769257	clinical_CANDIDATE	53.8811	female	missense_variant	CADD:23.6,AlphaMissense:0.2333,PrimateAI3D:0.8877188344299791,REVEL:0.307		0.00417937	.	.	.	.
BANP	ENSG00000172530	.	0.0140023		0	female	missense_variant	CADD:19.78,AlphaMissense:0.8733,PrimateAI3D:0.6904240512847901,REVEL:0.177		0.00418087	.	.	.	.
SPEN	ENSG00000065526	TRUE	0.0140686	DIAGNOSIS_MATCH_tentative_partial	14.2066	female	downstream_gene_variant,missense_variant	CADD:24.8,SpliceAI_donor-loss:0.03,AlphaMissense:0.7588,PrimateAI3D:0.5540034010261297,REVEL:0.15		0.00420064	.	.	.	.
TLE2	ENSG00000065717	.	0.00303582	DIAGNOSIS=HADHA_certain	0	male	downstream_gene_variant,intron_variant,missense_variant&splice_region_variant	CADD:34.0,SpliceAI_donor-gain:0.12,SpliceAI_donor-loss:0.33,AlphaMissense:0.9386,PrimateAI3D:0.9341071951389315,REVEL:0.215		0.0042102	.	.	.	.
HCAR2	ENSG00000182782	.	0.00310703		0	female	missense_variant	CADD:25.9,AlphaMissense:0.8949,PrimateAI3D:0.7790934158861639,REVEL:0.461		0.00430896	.	.	.	.
GAN	ENSG00000261609	.	0.00307841		62.6589	female	missense_variant	CADD:25.5,AlphaMissense:0.9879,PrimateAI3D:0.8573869858682158,REVEL:0.655		0.0043262	.	.	.	.
PCP4L1	ENSG00000248485	.	0.00181729	DIAGNOSIS=DCX_certain	0	male	missense_variant	CADD:25.8,AlphaMissense:0.9516,PrimateAI3D:0.7634097410738468,REVEL:0.528		0.00435324	.	.	.	.
DAAM2	ENSG00000146122	.	0.0146808	DIAGNOSIS=PHACTR1_likely_partial	0.00098	female	missense_variant	CADD:26.8,SpliceAI_donor-loss:0.02,AlphaMissense:0.2444,PrimateAI3D:0.7769118656218053,REVEL:0.6		0.00438344	.	.	.	.
SHLD1	ENSG00000171984	.	0.00439287		0	male	missense_variant	CADD:26.3,AlphaMissense:0.5302,PrimateAI3D:0.6983070933818818,REVEL:0.42		0.00439287	.	.	.	.
DSCAML1	ENSG00000177103	.	0.00821055		0	male	missense_variant	CADD:25.2,AlphaMissense:0.2669,PrimateAI3D:0.8700652538239956,REVEL:0.32		0.00446078	.	.	.	.
KCNMA1	ENSG00000156113	.	0.008415	DIAGNOSIS_MATCH_certain	22.6301	female	missense_variant	CADD:26.3,AlphaMissense:0.6857,PrimateAI3D:0.8633405864238737,REVEL:0.71		0.00457186	.	.	.	.
ZNF438	ENSG00000183621	.	0.00252152	clinical_CANDIDATE	0	male	missense_variant	CADD:24.6,AlphaMissense:0.9191,PrimateAI3D:0.8840549325942992,REVEL:0.599		0.0045822	.	.	.	.
PSMB8	ENSG00000204264	.	0.0019344	clinical_CANDIDATE	39.1894	male	missense_variant	CADD:29.6,AlphaMissense:0.9725,PrimateAI3D:0.8565022568404673,REVEL:0.682		0.00463376	.	.	.	.
HSPH1	ENSG00000120694	.	0.00861879	DIAGNOSIS=RAI1_certain	0	female	intron_variant,missense_variant	CADD:22.5,AlphaMissense:0.6449,PrimateAI3D:0.8854379647970196,REVEL:0.439		0.00468258	.	.	.	.
AMFR	ENSG00000159461	.	0.00342471		0	female	downstream_gene_variant,missense_variant	CADD:31.0,AlphaMissense:0.959,PrimateAI3D:0.9198841933906076,REVEL:0.331		0.00474953	.	.	.	.
NEB	ENSG00000183091	.	0.00481214	DIAGNOSIS=ACTN2_certain	18.1304	male	downstream_gene_variant,missense_variant	CADD:32.0,SpliceAI_donor-loss:0.06,AlphaMissense:0.3039,PrimateAI3D:0.8877459672093388,REVEL:0.323		0.00481214	.	.	.	.
FBXO28	ENSG00000143756	.	0.0161602	DIAGNOSIS=ADGRV1_certain	0	female	missense_variant	CADD:25.9,AlphaMissense:0.476,PrimateAI3D:0.6664507034420966,REVEL:0.228		0.00482517	.	.	.	.
NUP85	ENSG00000125450	.	0.0088922	DIAGNOSIS=MRTFB_certain	4.34629	female	missense_variant,upstream_gene_variant	CADD:22.4,SpliceAI_acceptor-gain:0.03,AlphaMissense:0.1235,PrimateAI3D:0.5272594284266235,REVEL:0.163		0.00483112	.	.	.	.
NUP85	ENSG00000125450	.	0.0088922	DIAGNOSIS=RMRP_certain	3.46398	male	3_prime_UTR_variant,downstream_gene_variant,missense_variant	CADD:25.1,AlphaMissense:0.1533,PrimateAI3D:0.6165013225376607,REVEL:0.253		0.00483112	.	.	.	.
DPH7	ENSG00000148399	.	0.00183935	clinical_CANDIDATE	0	female	missense_variant	CADD:23.9,AlphaMissense:0.9719,PrimateAI3D:0.9089566704630851,REVEL:0.462		0.0048467	.	.	.	.
MAP1B	ENSG00000131711	.	0.0169483	DIAGNOSIS=PAH_certain	0.00098	male	downstream_gene_variant,missense_variant	CADD:16.13,AlphaMissense:0.0675,PrimateAI3D:0.5601848859339953,REVEL:0.131		0.00506049	.	.	.	.
CAPN15	ENSG00000103326	.	0.00371651		2.3839	male	downstream_gene_variant,missense_variant,synonymous_variant,upstream_gene_variant	CADD:7.291,AlphaMissense:0.0681,PrimateAI3D:0.33226567309349775,REVEL:0.172		0.00522294	.	.	.	.
CAPN15	ENSG00000103326	.	0.00371651		21.1014	female	downstream_gene_variant,missense_variant	CADD:27.0,SpliceAI_acceptor-loss:0.01,AlphaMissense:0.9765,PrimateAI3D:0.8100404725968838,REVEL:0.637		0.00522294	.	.	.	.
G3BP2	ENSG00000138757	.	0.0175718		0	male	downstream_gene_variant,missense_variant	CADD:26.0,AlphaMissense:0.2213,PrimateAI3D:0.7839826080203054,REVEL:0.443		0.00524664	.	.	.	.
AOAH	ENSG00000136250	.	0.00538709	DIAGNOSIS=IGHMBP2_certain	0	female	missense_variant	CADD:27.2,SpliceAI_donor-gain:0.01,AlphaMissense:0.783,PrimateAI3D:0.8531310629844666,REVEL:0.432		0.00538709	.	.	.	.
IFT122	ENSG00000163913	.	0.00256102	DIAGNOSIS=ASXL3_certain	58.675	female	5_prime_UTR_variant,intron_variant,missense_variant,upstream_gene_variant	CADD:27.8,AlphaMissense:0.974,PrimateAI3D:0.893877020031214,REVEL:0.141		0.00539862	.	.	.	.
HEATR1	ENSG00000119285	.	0.00998428		0	female	missense_variant	CADD:28.1,AlphaMissense:0.437,PrimateAI3D:0.8651588270068167,REVEL:0.663		0.00542445	.	.	.	.
RYR1	ENSG00000196218	.	0.00392327		23.2892	male	missense_variant	CADD:32,AlphaMissense:0.8829,PrimateAI3D:0.930906267762184,REVEL:0.785		0.00544096	.	.	.	.
BIRC6	ENSG00000115760	.	0.0182349		0	female	missense_variant	CADD:22.5,AlphaMissense:0.0984,PrimateAI3D:0.5772026105225085,REVEL:0.249		0.00544465	.	.	.	.
PCF11	ENSG00000165494	.	0.018274		0	male	downstream_gene_variant,missense_variant,upstream_gene_variant	CADD:25.3,SpliceAI_donor-loss:0.02,AlphaMissense:0.3645,PrimateAI3D:0.6915255457162858,REVEL:0.189		0.00545632	.	.	.	.
NTRK2	ENSG00000148053	TRUE	0.0184581	DIAGNOSIS_MATCH_certain	31.3505	female	missense_variant	CADD:26.3,AlphaMissense:0.2875,PrimateAI3D:0.6868329724669455,REVEL:0.59		0.00551128	.	.	.	.
KMT2D	ENSG00000167548	TRUE	0.0186178	clinical_CANDIDATE	14.8504	male	missense_variant	CADD:8.516,AlphaMissense:0.6956,PrimateAI3D:0.4514474632218481,REVEL:0.356		0.00555898	.	.	.	.
RIMS1	ENSG00000079841	.	0.019076		0.00098	male	intron_variant,missense_variant	CADD:26.7,SpliceAI_donor-loss:0.06,AlphaMissense:0.1765,PrimateAI3D:0.7391819182038307,REVEL:0.106		0.00569577	.	.	.	.
SNX11	ENSG00000002919	.	0.00240094		0	female	5_prime_UTR_variant,missense_variant	CADD:27.9,SpliceAI_donor-gain:0.01,SpliceAI_donor-loss:0.04,AlphaMissense:0.9593,PrimateAI3D:0.7526585502922536,REVEL:0.712		0.00575134	.	.	.	.
AFG3L2	ENSG00000141385	.	0.00416206	clinical_CANDIDATE	18.8213	female	missense_variant	CADD:26.0,AlphaMissense:0.9292,PrimateAI3D:0.7521806709468366,REVEL:0.795		0.00577212	.	.	.	.
TMEM240	ENSG00000205090	.	0.00587491	DIAGNOSIS=WDR26_likely	0	female	missense_variant	CADD:24.3,SpliceAI_donor-gain:0.01,AlphaMissense:0.9511,PrimateAI3D:0.6881240588426591,REVEL:0.295		0.00587491	.	.	.	.
CLDN11	ENSG00000013297	.	0.0196762		13.4588	male	missense_variant	CADD:24.5,AlphaMissense:0.2788,PrimateAI3D:0.6052910085022452,REVEL:0.449		0.00587499	.	.	.	.
C20orf194	ENSG00000088854	.	0.00599525		0	male	missense_variant	CADD:25.7,SpliceAI_acceptor-gain:0.04,SpliceAI_acceptor-loss:0.03,AlphaMissense:0.9019,PrimateAI3D:0.7009642949700355,REVEL:0.361		0.00599525	.	.	.	.
ITGAX	ENSG00000140678	.	0.00329958	DIAGNOSIS=ATP13A2_certain_partial	0	male	missense_variant	CADD:24.4,AlphaMissense:0.9311,PrimateAI3D:0.7973610101640225,REVEL:0.636		0.00599613	.	.	.	.
WARS1	ENSG00000140105	.	0.00601507	clinical_CANDIDATE	7.40282	male	downstream_gene_variant,missense_variant	CADD:29.1,SpliceAI_donor-loss:0.03,AlphaMissense:0.855,PrimateAI3D:0.8870374126732349,REVEL:0.717		0.00601507	.	.	.	.
CDC42BPB	ENSG00000198752	.	0.0201614	DIAGNOSIS=WWC3_tentative_partial	0	male	missense_variant	CADD:22.4,AlphaMissense:0.1815,PrimateAI3D:0.6732122856378555,REVEL:0.161		0.00601987	.	.	.	.
SNRPC	ENSG00000124562	.	0.0203039		0	male	missense_variant	CADD:23.7,AlphaMissense:0.1168,PrimateAI3D:0.683754536062479,REVEL:0.314		0.00606242	.	.	.	.
COL5A1	ENSG00000130635	.	0.0205467		25.2871	male	missense_variant&splice_region_variant	CADD:26.4,AlphaMissense:0.1599,PrimateAI3D:0.7082825082540513,REVEL:0.36		0.00613491	.	.	.	.
MGAT1	ENSG00000131446	.	0.020653		0	female	missense_variant	CADD:24.6,AlphaMissense:0.4608,PrimateAI3D:0.7798769140243529,REVEL:0.756		0.00616665	.	.	.	.
TAT	ENSG00000198650	.	0.00446124		7.5767	female	missense_variant	CADD:28.3,SpliceAI_acceptor-gain:0.21,SpliceAI_donor-loss:0.02,AlphaMissense:0.877,PrimateAI3D:0.944268362671137,REVEL:0.958		0.00618704	.	.	.	.
SLC38A3	ENSG00000188338	.	0.00623868	DIAGNOSIS=COL2A1_certain_partial	0	female	downstream_gene_variant,missense_variant	CADD:26.4,SpliceAI_acceptor-gain:0.02,SpliceAI_acceptor-loss:0.02,AlphaMissense:0.7258,PrimateAI3D:0.9003901456296444		0.00623868	.	.	.	.
UNC93B1	ENSG00000110057	.	0.00634755	DIAGNOSIS_MATCH_likely_partial;clinical_CANDIDATE	3.50865	female	downstream_gene_variant,missense_variant	CADD:32.0,SpliceAI_acceptor-gain:0.07,AlphaMissense:0.6258,PrimateAI3D:0.9160093875229356,REVEL:0.241		0.00634755	.	.	.	.
CAND1	ENSG00000111530	.	0.0217221	DIAGNOSIS=ANK3_likely_partial	0	female	missense_variant	CADD:23.8,AlphaMissense:0.2639,PrimateAI3D:0.6531338542699813,REVEL:0.167		0.00648586	.	.	.	.
NLRP11	ENSG00000179873	.	0.00273666		0	female	missense_variant	CADD:22.8,SpliceAI_donor-gain:0.01,AlphaMissense:0.9416,PrimateAI3D:0.7924537867307662,REVEL:0.349		0.00655555	.	.	.	.
H3-3A	ENSG00000163041	.	0.00662196	DIAGNOSIS=H33A_certain	0	male	3_prime_UTR_variant,downstream_gene_variant,missense_variant	CADD:24.0,PrimateAI3D:0.7766781829297542,REVEL:0.515		0.00662196	.	.	.	.
RNF40	ENSG00000103549	.	0.0121992	clinical_CANDIDATE	0	female	missense_variant	CADD:32.0,SpliceAI_acceptor-gain:0.03,SpliceAI_acceptor-loss:0.03,AlphaMissense:0.4853,PrimateAI3D:0.8289430399239066,REVEL:0.171		0.00662783	.	.	.	.
ZNF687	ENSG00000143373	.	0.0124686		13.7871	female	downstream_gene_variant,missense_variant,upstream_gene_variant	CADD:24.6,SpliceAI_acceptor-loss:0.04,AlphaMissense:0.8559,PrimateAI3D:0.6561858867108822,REVEL:0.204		0.00677415	.	.	.	.
COG4	ENSG00000103051	TRUE	0.00488619		38.7748	male	missense_variant	CADD:32,PrimateAI3D:0.8817596377432346,REVEL:0.311		0.00677637	.	.	.	.
MYO9B	ENSG00000099331	.	0.012484		0	male	missense_variant	CADD:26.8,AlphaMissense:0.2301,PrimateAI3D:0.7973183465003967,REVEL:0.677		0.00678254	.	.	.	.
CPEB4	ENSG00000113742	.	0.0126179	DIAGNOSIS=MIR145_certain	0	male	missense_variant,upstream_gene_variant	CADD:22.8,SpliceAI_acceptor-loss:0.03,AlphaMissense:0.0806,PrimateAI3D:0.6918429972231389,REVEL:0.085		0.00685527	.	.	.	.
EBF4	ENSG00000088881	.	0.00686608		0	male	missense_variant	CADD:28.7,SpliceAI_acceptor-loss:0.01,SpliceAI_donor-loss:0.01,AlphaMissense:0.9571,PrimateAI3D:0.8480599592626092,REVEL:0.192		0.00686608	.	.	.	.
FUS	ENSG00000089280	.	0.0232247	DIAGNOSIS=CACNA1A_likely_partial	5.19895	female	missense_variant	CADD:22.8,SpliceAI_donor-gain:0.01,AlphaMissense:0.777,PrimateAI3D:0.6339563500881195,REVEL:0.763		0.00693451	.	.	.	.
DHX9	ENSG00000135829	.	0.0236609	DIAGNOSIS_MATCH_likely	0	male	missense_variant	CADD:22.7,AlphaMissense:0.1073,PrimateAI3D:0.6477664199471473,REVEL:0.267	Phenotype similarity score is 0 despite a diagnostic match because there are no HPO terms annotated to gene.	0.00706474	.	.	.	.
FSD1L	ENSG00000106701	.	0.00716684		0	female	downstream_gene_variant,missense_variant	CADD:25.8,SpliceAI_acceptor-gain:0.19,AlphaMissense:0.7813,PrimateAI3D:0.8178682227432728,REVEL:0.274		0.00716684	.	.	.	.
MBD6	ENSG00000166987	.	0.0243608	DIAGNOSIS=PPP2R1A_likely_partial;clinical_CANDIDATE	0	female	downstream_gene_variant,intron_variant,missense_variant,upstream_gene_variant	CADD:22.4,AlphaMissense:0.2854,PrimateAI3D:0.609626453667879,REVEL:0.32		0.00727373	.	.	.	.
MYO10	ENSG00000145555	.	0.00518442	DIAGNOSIS=ADGRV1_certain	0	female	missense_variant	CADD:32.0,SpliceAI_acceptor-gain:0.11,AlphaMissense:0.6041,PrimateAI3D:0.9163168250024315,REVEL:0.777		0.00728584	.	.	.	.
MED13	ENSG00000108510	TRUE	0.0251871	DIAGNOSIS=IQCB1_certain	3.35244	male	missense_variant	CADD:23.8,SpliceAI_acceptor-loss:0.01,AlphaMissense:0.155,PrimateAI3D:0.5954889620095491,REVEL:0.338		0.00752044	.	.	.	.
SCAMP1	ENSG00000085365	.	0.0139149		0	female	downstream_gene_variant,missense_variant	CADD:22.6,SpliceAI_acceptor-loss:0.18,AlphaMissense:0.6284,PrimateAI3D:0.6636151298880575		0.00755995	.	.	.	.
PPP4R1	ENSG00000154845	.	0.0140189		0	male	missense_variant	CADD:28.9,SpliceAI_acceptor-loss:0.02,AlphaMissense:0.5733,PrimateAI3D:0.7569157336652279,REVEL:0.326		0.00761646	.	.	.	.
ICE2	ENSG00000128915	.	0.00771863	DIAGNOSIS=ARMC9_certain	0	male	downstream_gene_variant,missense_variant	CADD:32.0,SpliceAI_acceptor-gain:0.02,AlphaMissense:0.3728,PrimateAI3D:0.8318135032057763,REVEL:0.565		0.00771863	.	.	.	.
GABRG2	ENSG00000113327	TRUE	0.0143973	DIAGNOSIS_MATCH_certain_partial	17.2237	female	intron_variant,missense_variant	CADD:19.34,AlphaMissense:0.5746,PrimateAI3D:0.7711875739693641,REVEL:0.313		0.00782202	.	.	.	.
KCNH3	ENSG00000135519	.	0.00943121	clinical_CANDIDATE	0	male	missense_variant	CADD:32.0,SpliceAI_acceptor-gain:0.13,AlphaMissense:0.4155,PrimateAI3D:0.8520182587206364,REVEL:0.939		0.00782716	.	.	.	.
SLC38A8	ENSG00000166558	.	0.0079327	DIAGNOSIS_MATCH_certain_partial	3.01318	male	missense_variant	CADD:32.0,SpliceAI_acceptor-loss:0.09,SpliceAI_donor-loss:0.05,AlphaMissense:0.7983,PrimateAI3D:0.8937768276035787,REVEL:0.48		0.0079327	.	.	.	.
MYEF2	ENSG00000104177	.	0.00801524		0	male	3_prime_UTR_variant,missense_variant,upstream_gene_variant	CADD:26.9,SpliceAI_acceptor-gain:0.01,AlphaMissense:0.823,PrimateAI3D:0.7976448982954027,REVEL:0.566		0.00801524	.	.	.	.
TCOF1	ENSG00000070814	TRUE	0.0148353		5.90691	female	downstream_gene_variant,intron_variant,missense_variant	CADD:21.0,AlphaMissense:0.1328,PrimateAI3D:0.36379156649112704,REVEL:0.341		0.00806002	.	.	.	.
TCOF1	ENSG00000070814	TRUE	0.0148353		9.72625	female	intron_variant,missense_variant	CADD:18.34,AlphaMissense:0.3632,PrimateAI3D:0.3943614095449447,REVEL:0.284		0.00806002	.	.	.	.
MON2	ENSG00000061987	.	0.00979779	DIAGNOSIS=ADGRV1_certain	0	female	missense_variant	CADD:28.8,SpliceAI_acceptor-gain:0.01,AlphaMissense:0.3792,PrimateAI3D:0.849780202805996,REVEL:0.511		0.0081314	.	.	.	.
FCGR2B	ENSG00000072694	.	0.00579344		0.72012	male	missense_variant	CADD:12.59,SpliceAI_acceptor-loss:0.01,AlphaMissense:0.102,PrimateAI3D:0.4078662656247616,REVEL:0.04		0.00814171	.	.	.	.
TENM3	ENSG00000218336	.	0.009856	DIAGNOSIS=NEUROG3_certain	1.8202	female	missense_variant	CADD:23.7,SpliceAI_acceptor-gain:0.01,AlphaMissense:0.7476,PrimateAI3D:0.8332942280173302,REVEL:0.696		0.0081797	.	.	.	.
KMT2A	ENSG00000118058	TRUE	0.0275478		24.9412	male	missense_variant,upstream_gene_variant	CADD:23.8,AlphaMissense:0.4807,REVEL:0.19		0.00822531	.	.	.	.
DUSP4	ENSG00000120875	.	0.00992036	DIAGNOSIS=MAGEL2_certain	0	female	missense_variant	CADD:17.28,SpliceAI_acceptor-loss:0.02,AlphaMissense:0.902,PrimateAI3D:0.7091497121751307,REVEL:0.342		0.00823312	.	.	.	.
CHSY1	ENSG00000131873	.	0.0153979		9.84182	male	missense_variant	CADD:25.4,AlphaMissense:0.4458,PrimateAI3D:0.7314498835802079,REVEL:0.51		0.00836569	.	.	.	.
AMMECR1L	ENSG00000144233	.	0.0284375	clinical_CANDIDATE	0	male	missense_variant	CADD:21.8,AlphaMissense:0.1089,PrimateAI3D:0.5161449871212244,REVEL:0.12		0.00849097	.	.	.	.
DGKH	ENSG00000102780	.	0.0102315		0	male	missense_variant	CADD:23.5,SpliceAI_acceptor-loss:0.03,AlphaMissense:0.5444,PrimateAI3D:0.8383205510675911,REVEL:0.331		0.0084913	.	.	.	.
SIRPB2	ENSG00000196209	.	0.0032558	DIAGNOSIS=KCNC2_certain	0	male	missense_variant	CADD:27.1,AlphaMissense:0.6482,PrimateAI3D:0.8074531604349614,REVEL:0.763		0.00857905	.	.	.	.
BTRC	ENSG00000166167	.	0.0061249		0	male	missense_variant	CADD:24.7,SpliceAI_acceptor-loss:0.01,AlphaMissense:0.8828,PrimateAI3D:0.8350377544760702,REVEL:0.298		0.00860753	.	.	.	.
ZMYM4	ENSG00000146463	.	0.0290853		0	female	downstream_gene_variant,missense_variant,upstream_gene_variant	CADD:14.51,SpliceAI_donor-loss:0.01,AlphaMissense:0.0775,PrimateAI3D:0.32917214360088104,REVEL:0.046		0.0086844	.	.	.	.
DSC2	ENSG00000134755	.	0.00418841	DIAGNOSIS=H4C5_certain	7.88256	male	missense_variant	CADD:25.1,AlphaMissense:0.9318,PrimateAI3D:0.8331559659540652,REVEL:0.713		0.00882916	.	.	.	.
ANAPC4	ENSG00000053900	.	0.00628364	clinical_CANDIDATE	0	female	missense_variant	CADD:24.2,SpliceAI_acceptor-gain:0.05,SpliceAI_donor-gain:0.14,AlphaMissense:0.7501,PrimateAI3D:0.8705000656843185,REVEL:0.35		0.00883061	.	.	.	.
UNC5B	ENSG00000107731	.	0.0063817	clinical_CANDIDATE	0	male	missense_variant	CADD:26.5,SpliceAI_acceptor-loss:0.01,AlphaMissense:0.44,PrimateAI3D:0.9136354887485503,REVEL:0.654		0.00885041	.	.	.	.
SRBD1	ENSG00000068784	.	0.00377566		0	male	missense_variant	CADD:25.2,SpliceAI_donor-gain:0.01,AlphaMissense:0.9277,PrimateAI3D:0.902105732560158,REVEL:0.491		0.00904442	.	.	.	.
NAPRT	ENSG00000147813	.	0.00923432		0	female	missense_variant	CADD:26.9,SpliceAI_acceptor-gain:0.03,AlphaMissense:0.5706,PrimateAI3D:0.8134929896891118,REVEL:0.871		0.00923432	.	.	.	.
SECISBP2L	ENSG00000138593	.	0.0112974	clinical_CANDIDATE	0	male	missense_variant,upstream_gene_variant	CADD:26.3,SpliceAI_acceptor-gain:0.02,SpliceAI_acceptor-loss:0.02,AlphaMissense:0.4472,PrimateAI3D:0.8254879839718342,REVEL:0.384		0.00937593	.	.	.	.
USP3	ENSG00000140455	.	0.0174805	DIAGNOSIS=UNC45A_certain	0	male	missense_variant	CADD:25.4,SpliceAI_acceptor-loss:0.02,AlphaMissense:0.519,PrimateAI3D:0.6872843122482301,REVEL:0.17		0.00949716	.	.	.	.
CHKA	ENSG00000110721	.	0.00677084		0	female	missense_variant	CADD:26.4,SpliceAI_donor-gain:0.04,AlphaMissense:0.8594,PrimateAI3D:0.7306186190247537,REVEL:0.441		0.00951529	.	.	.	.
PRKACA	ENSG00000072062	.	0.0175361	DIAGNOSIS=GLYR1_likely	6.73801	female	intron_variant,missense_variant	CADD:24.6,SpliceAI_acceptor-gain:0.07,AlphaMissense:0.2727,PrimateAI3D:0.7636266410350799,REVEL:0.203		0.00952732	.	.	.	.
LRRC27	ENSG00000148814	.	0.00957569	clinical_CANDIDATE	0	male	missense_variant	CADD:23.4,AlphaMissense:0.5306,PrimateAI3D:0.6423074667900801,REVEL:0.315		0.00957569	.	.	.	.
PIGQ	ENSG00000007541	.	0.00402149		9.83312	female	missense_variant,upstream_gene_variant	CADD:25.2,AlphaMissense:0.9299,PrimateAI3D:0.9186212469637397,REVEL:0.724		0.0096333	.	.	.	.
PLCB1	ENSG00000182621	.	0.0116563		1.74425	male	missense_variant	CADD:24.9,SpliceAI_acceptor-loss:0.05,SpliceAI_donor-loss:0.01,AlphaMissense:0.7637,PrimateAI3D:0.6724892213940621,REVEL:0.338		0.00967378	.	.	.	.
AGAP1	ENSG00000157985	.	0.0178328	DIAGNOSIS=H33A_certain	0	male	missense_variant	CADD:23.9,AlphaMissense:0.6196,PrimateAI3D:0.7334913092851637,REVEL:0.454		0.00968853	.	.	.	.
EPHA7	ENSG00000135333	.	0.018228	clinical_CANDIDATE	0	male	missense_variant	CADD:25.3,SpliceAI_acceptor-gain:0.01,AlphaMissense:0.3605,PrimateAI3D:0.7107303413748741,REVEL:0.304		0.00990326	.	.	.	.
MTTP	ENSG00000138823	.	0.00718743	clinical_CANDIDATE	15.5167	female	missense_variant	CADD:28.6,AlphaMissense:0.7993,PrimateAI3D:0.7784490744769574,REVEL:0.321		0.00996784	.	.	.	.
DCHS1	ENSG00000166341	.	0.0184079	DIAGNOSIS=Crohn_disease_certain_partial	7.92748	male	missense_variant	CADD:22.6,AlphaMissense:0.087,PrimateAI3D:0.5050614827126265,REVEL:0.102		0.010001	.	.	.	.
MRPS12	ENSG00000128626	.	0.00417562	clinical_CANDIDATE	13.1996	female	missense_variant	CADD:25.2,SpliceAI_donor-loss:0.01,AlphaMissense:0.836,PrimateAI3D:0.8802664971351625,REVEL:0.713		0.0100025	.	.	.	.
ASXL3	ENSG00000141431	TRUE	0.0185514		7.96401	female	downstream_gene_variant,missense_variant	CADD:26.4,AlphaMissense:0.3296,PrimateAI3D:0.7465989688038823,REVEL:0.154		0.010079	.	.	.	.
CYP27B1	ENSG00000111012	.	0.00431867	DIAGNOSIS=TTN_likely	25.2185	female	downstream_gene_variant,missense_variant	CADD:32.0,SpliceAI_acceptor-gain:0.1,AlphaMissense:0.7371,PrimateAI3D:0.9040731672942636,REVEL:0.919		0.0103452	.	.	.	.
TNRC18	ENSG00000182095	.	0.0105006		0	male	downstream_gene_variant,missense_variant	CADD:24.4,SpliceAI_acceptor-gain:0.02,SpliceAI_acceptor-loss:0.02,AlphaMissense:0.8228,PrimateAI3D:0.8789649520814418,REVEL:0.363		0.0105006	.	.	.	.
THOC1	ENSG00000079134	.	0.0194896	DIAGNOSIS=STT3A_certain	0	male	3_prime_UTR_variant,downstream_gene_variant,missense_variant	CADD:22.1,SpliceAI_acceptor-loss:0.01,AlphaMissense:0.0791,PrimateAI3D:0.5602923583239316,REVEL:0.116		0.0105887	.	.	.	.
FCSK	ENSG00000157353	.	0.0106464	DIAGNOSIS=KagamiOgata_Syndrome_certain	10.6708	female	missense_variant	CADD:24.2,AlphaMissense:0.5302,PrimateAI3D:0.8285813736915587,REVEL:0.179		0.0106464	.	.	.	.
MXD1	ENSG00000059728	.	0.0200761	DIAGNOSIS=NTRK2_certain	0	female	missense_variant	CADD:32.0,AlphaMissense:0.4107,PrimateAI3D:0.7755160640180112,REVEL:0.37		0.0109073	.	.	.	.
REM1	ENSG00000088320	.	0.00601853	DIAGNOSIS=DROSHA_likely	0	male	missense_variant	CADD:32.0,SpliceAI_acceptor-gain:0.34,SpliceAI_acceptor-loss:0.03,AlphaMissense:0.902,PrimateAI3D:0.8109998336434365,REVEL:0.928		0.0109371	.	.	.	.
MTMR9	ENSG00000104643	.	0.00784181		0	male	missense_variant	CADD:26.0,AlphaMissense:0.8472,PrimateAI3D:0.8752258339524269,REVEL:0.928		0.0110204	.	.	.	.
MED12L	ENSG00000144893	.	0.0203942	DIAGNOSIS=Xq28_related_immunodeficiency_likely	0.00098	male	missense_variant	CADD:23.5,AlphaMissense:0.3638,PrimateAI3D:0.6415190701186658,REVEL:0.133		0.0110802	.	.	.	.
PLK4	ENSG00000142731	.	0.00800163		1.98559	male	missense_variant	CADD:24.3,AlphaMissense:0.8101,PrimateAI3D:0.6683784885704517,REVEL:0.333		0.011097	.	.	.	.
DNAJC7	ENSG00000168259	.	0.0206063	DIAGNOSIS=Mosaic_6p221q141_copy_number_gain_tentative;clinical_CANDIDATE	0	female	missense_variant	CADD:14.15,SpliceAI_donor-gain:0.04,SpliceAI_donor-loss:0.29,AlphaMissense:0.2042,PrimateAI3D:0.7263345763087274,REVEL:0.403		0.0111954	.	.	.	.
GJC3	ENSG00000176402	.	0.00425269	DIAGNOSIS=SON_certain	0	male	missense_variant	CADD:31,AlphaMissense:0.4905,PrimateAI3D:0.844484912753105,REVEL:0.825		0.0112058	.	.	.	.
OPA1	ENSG00000198836	.	0.013552		36.3452	male	missense_variant	CADD:22.3,SpliceAI_acceptor-gain:0.02,AlphaMissense:0.5534,PrimateAI3D:0.782441451996565,REVEL:0.72		0.0112471	.	.	.	.
SZT2	ENSG00000198198	.	0.00801604		8.15517	female	missense_variant	CADD:29.3,AlphaMissense:0.8502,PrimateAI3D:0.7254576671123505,REVEL:0.366		0.0112652	.	.	.	.
ADGRV1	ENSG00000164199	.	0.0113184	DIAGNOSIS_MATCH_certain	9.6092	female	missense_variant	CADD:26.1,SpliceAI_donor-loss:0.03,AlphaMissense:0.7035,REVEL:0.342		0.0113184	.	.	.	.
ELMOD1	ENSG00000110675	.	0.00805704		0	male	missense_variant	CADD:22.8,SpliceAI_acceptor-gain:0.03,SpliceAI_acceptor-loss:0.01,SpliceAI_donor-loss:0.01,AlphaMissense:0.8686,PrimateAI3D:0.759866287559271,REVEL:0.134		0.0113228	.	.	.	.
LCK	ENSG00000182866	.	0.0209091	DIAGNOSIS=SLC35A2_certain	18.7242	female	downstream_gene_variant,missense_variant	CADD:28.6,SpliceAI_acceptor-gain:0.01,AlphaMissense:0.6349,PrimateAI3D:0.597217532247305,REVEL:0.428		0.0113599	.	.	.	.
PGM1	ENSG00000079739	.	0.0115404		16.5236	female	3_prime_UTR_variant,missense_variant	CADD:29.1,AlphaMissense:0.4983,PrimateAI3D:0.8297138901054858,REVEL:0.45		0.0115404	.	.	.	.
PTPN4	ENSG00000088179	.	0.0139539		0	female	missense_variant	CADD:26.3,SpliceAI_donor-gain:0.06,SpliceAI_donor-loss:0.01,AlphaMissense:0.3649,PrimateAI3D:0.7344415213167668,REVEL:0.412		0.0115807	.	.	.	.
OXSM	ENSG00000151093	.	0.00645156	DIAGNOSIS=MAP3K20_likely	0	male	intron_variant,missense_variant	CADD:27.5,AlphaMissense:0.8105,PrimateAI3D:0.8283746393024922,REVEL:0.63		0.011724	.	.	.	.
NISCH	ENSG00000010322	.	0.0141936		0	male	missense_variant	CADD:28.1,SpliceAI_acceptor-loss:0.06,AlphaMissense:0.2384,PrimateAI3D:0.7651189324259757,REVEL:0.277		0.0117796	.	.	.	.
USP37	ENSG00000135913	.	0.0217535	clinical_CANDIDATE	0	male	5_prime_UTR_variant,missense_variant	CADD:23.4,AlphaMissense:0.2111,PrimateAI3D:0.599046594053507,REVEL:0.123		0.0118187	.	.	.	.
MEP1A	ENSG00000112818	.	0.00653561		0	female	missense_variant	CADD:24.8,SpliceAI_acceptor-loss:0.06,AlphaMissense:0.8325,PrimateAI3D:0.8048451174795627,REVEL:0.723		0.0118768	.	.	.	.
PTCHD4	ENSG00000244694	.	0.00857423		0	male	missense_variant	CADD:24.7,AlphaMissense:0.8309,PrimateAI3D:0.7808960755169394,REVEL:0.821		0.0118911	.	.	.	.
ARHGAP33	ENSG00000004777	.	0.0144429	DIAGNOSIS=Mosaic_6p221q141_copy_number_gain_tentative	0	female	missense_variant,upstream_gene_variant	CADD:22.7,PrimateAI3D:0.7879183509945868,REVEL:0.263		0.0119865	.	.	.	.
SOX9	ENSG00000125398	TRUE	0.0401639	DIAGNOSIS=SETD5_certain	16.0685	male	missense_variant	CADD:22.3,AlphaMissense:0.0694,PrimateAI3D:0.39809484347701063,REVEL:0.188		0.0119923	.	.	.	.
ZBTB2	ENSG00000181472	.	0.0403547		0	male	missense_variant	CADD:12.1,AlphaMissense:0.0666,PrimateAI3D:0.31168545231223105,REVEL:0.099		0.0120492	.	.	.	.
SCN5A	ENSG00000183873	.	0.00862755	DIAGNOSIS=AHDC1_certain_partial	0.60195	male	missense_variant	CADD:23.7,AlphaMissense:0.6915,PrimateAI3D:0.7661650502681734,REVEL:0.952		0.0121246	.	.	.	.
SCN5A	ENSG00000183873	.	0.00862755		2.7284	female	missense_variant	CADD:5.68,AlphaMissense:0.0674,PrimateAI3D:0.33230357516556974,REVEL:0.566		0.0121246	.	.	.	.
KLHL32	ENSG00000186231	.	0.00874831	clinical_CANDIDATE	0	male	downstream_gene_variant,intron_variant,missense_variant	CADD:23.0,AlphaMissense:0.8587,PrimateAI3D:0.7470664666593073,REVEL:0.537		0.0121325	.	.	.	.
CEP44	ENSG00000164118	.	0.00668732		0	male	missense_variant	CADD:28.7,AlphaMissense:0.8905,PrimateAI3D:0.7503478714823724,REVEL:0.451		0.0121525	.	.	.	.
FAM209A	ENSG00000124103	.	0.00672391		0	male	missense_variant	CADD:11.78,AlphaMissense:0.1415,PrimateAI3D:0.4822908280789851,REVEL:0.065		0.012219	.	.	.	.
STAP2	ENSG00000178078	.	0.0123456	clinical_CANDIDATE	0	female	intron_variant,missense_variant,upstream_gene_variant	CADD:24,AlphaMissense:0.6619,PrimateAI3D:0.4976906023174523,REVEL:0.142		0.0123456	.	.	.	.
ASPH	ENSG00000198363	.	0.00517078	DIAGNOSIS=SETD3_tentative_partial	1.26645	female	downstream_gene_variant,missense_variant	CADD:25.5,AlphaMissense:0.9149,PrimateAI3D:0.791928221583366,REVEL:0.181		0.0123864	.	.	.	.
TET2	ENSG00000168769	.	0.0124342	DIAGNOSIS=CAPN1_certain	0.72012	male	downstream_gene_variant,missense_variant	CADD:32.0,AlphaMissense:0.7277,PrimateAI3D:0.7768031561374664,REVEL:0.506		0.0124342	.	.	.	.
EPB41L2	ENSG00000079819	.	0.0150848	DIAGNOSIS=CDKL5_certain	0	female	missense_variant	CADD:29.1,AlphaMissense:0.4484,PrimateAI3D:0.7973592658340932,REVEL:0.963		0.0125192	.	.	.	.
TMEM132D	ENSG00000151952	.	0.0232084		0	female	missense_variant	CADD:24.0,AlphaMissense:0.2357,PrimateAI3D:0.5470152087509631,REVEL:0.143		0.0126091	.	.	.	.
BRINP2	ENSG00000198797	.	0.0246141	clinical_CANDIDATE	0	male	missense_variant	CADD:22.8,SpliceAI_acceptor-gain:0.02,AlphaMissense:0.0833,PrimateAI3D:0.47642371639609343,REVEL:0.079		0.0133728	.	.	.	.
NBEAL2	ENSG00000160796	.	0.0163018		0	male	intron_variant,missense_variant,upstream_gene_variant	CADD:22.5,SpliceAI_acceptor-gain:0.01,SpliceAI_acceptor-loss:0.01,AlphaMissense:0.0937,PrimateAI3D:0.5473370495438574,REVEL:0.203		0.0135292	.	.	.	.
TCF25	ENSG00000141002	.	0.00966911		0	male	5_prime_UTR_variant,downstream_gene_variant,intron_variant,missense_variant,splice_donor_variant	CADD:33,SpliceAI_acceptor-gain:0.07,SpliceAI_donor-gain:0.18,SpliceAI_donor-loss:0.13,AlphaMissense:0.8718,PrimateAI3D:0.813264848589897,REVEL:0.456		0.0135883	.	.	.	.
CROCC	ENSG00000058453	.	0.0136557		0	male	intron_variant,stop_gained	CADD:34.0		0.0136557	.	.	.	.
ACAD10	ENSG00000111271	.	0.0138709	DIAGNOSIS=Chromosome_7_paracentric_inversion_likely	0	female	intron_variant,missense_variant	CADD:29.2,SpliceAI_acceptor-loss:0.01,AlphaMissense:0.1838,PrimateAI3D:0.7654231998324394,REVEL:0.207		0.0138709	.	.	.	.
BRCA2	ENSG00000139618	.	0.00658834		11.115	female	missense_variant	CADD:29.3,SpliceAI_acceptor-gain:0.01,AlphaMissense:0.6098,PrimateAI3D:0.8960105122625827,REVEL:0.903		0.0138882	.	.	.	.
EP400	ENSG00000183495	.	0.0258268		0	female	missense_variant	CADD:21.1,PrimateAI3D:0.34291046377271417,REVEL:0.323		0.0140317	.	.	.	.
BMPR2	ENSG00000204217	.	0.0260139		15.4038	female	missense_variant	CADD:22.6,AlphaMissense:0.101,PrimateAI3D:0.5737574347853659,REVEL:0.332		0.0141333	.	.	.	.
TMEM175	ENSG00000127419	.	0.00536926		0	male	downstream_gene_variant,missense_variant	CADD:25.3,AlphaMissense:0.8476,PrimateAI3D:0.8646395601332187,REVEL:0.355		0.014148	.	.	.	.
RGS2	ENSG00000116741	.	0.0059094		9.35481	female	missense_variant	CADD:28.0,AlphaMissense:0.8554,PrimateAI3D:0.7812619742751121,REVEL:0.733		0.0141557	.	.	.	.
DCAF4	ENSG00000119599	.	0.00592082		0	male	5_prime_UTR_variant,missense_variant	CADD:32,SpliceAI_acceptor-loss:0.15,AlphaMissense:0.7194,PrimateAI3D:0.8597660055756569,REVEL:0.663		0.0141831	.	.	.	.
PDE4DIP	ENSG00000178104	.	0.0142004		0	male	intron_variant,missense_variant&splice_region_variant	CADD:22.6,SpliceAI_acceptor-gain:0.02,SpliceAI_acceptor-loss:0.01,SpliceAI_donor-loss:0.05,AlphaMissense:0.2712,PrimateAI3D:0.6021427587419749		0.0142004	.	.	.	.
ADAMTS10	ENSG00000142303	.	0.0172703		36.3745	male	missense_variant,upstream_gene_variant	CADD:24.2,SpliceAI_acceptor-gain:0.01,AlphaMissense:0.0799,PrimateAI3D:0.5651261661201714,REVEL:0.366		0.014333	.	.	.	.
BACH2	ENSG00000112182	.	0.0480411		9.92575	female	frameshift_variant	CADD:25.7		0.0143443	.	.	.	.
SEC24C	ENSG00000176986	.	0.0264188		0	female	downstream_gene_variant,missense_variant	CADD:22.7,AlphaMissense:0.1066,PrimateAI3D:0.6083229742944242,REVEL:0.342		0.0143533	.	.	.	.
ADCY7	ENSG00000121281	.	0.0103612		0	male	downstream_gene_variant,missense_variant	CADD:29.9,SpliceAI_acceptor-loss:0.01,AlphaMissense:0.7619,PrimateAI3D:0.801076120734215,REVEL:0.594		0.0143693	.	.	.	.
B4GALT7	ENSG00000027847	.	0.007929		3.79275	female	downstream_gene_variant,missense_variant	CADD:27.8,AlphaMissense:0.8447,PrimateAI3D:0.870161559134722,REVEL:0.529		0.0144089	.	.	.	.
HES2	ENSG00000069812	.	0.0145012		0	male	3_prime_UTR_variant,intron_variant,missense_variant	CADD:23.1,AlphaMissense:0.284,PrimateAI3D:0.4853560885041953,REVEL:0.088		0.0145012	.	.	.	.
OLFM3	ENSG00000118733	.	0.0103219		0	female	3_prime_UTR_variant,missense_variant	CADD:25.9,AlphaMissense:0.6581,PrimateAI3D:0.8218860836327077,REVEL:0.795		0.0145057	.	.	.	.
NRXN1	ENSG00000179915	TRUE	0.0279366		4.45779	male	missense_variant	CADD:18.16,AlphaMissense:0.0646,PrimateAI3D:0.4815908334404231,REVEL:0.165		0.0151779	.	.	.	.
KCNC3	ENSG00000131398	TRUE	0.01844		4.77054	female	intron_variant,missense_variant	CADD:23,AlphaMissense:0.7214,PrimateAI3D:0.5667433245480062,REVEL:0.529		0.0153037	.	.	.	.
TNC	ENSG00000041982	.	0.0111644	DIAGNOSIS=Functional_Neurologic_Disorder_likely	0.00098	male	missense_variant&splice_region_variant	CADD:33.0,SpliceAI_donor-gain:0.03,SpliceAI_donor-loss:0.02,AlphaMissense:0.5263,PrimateAI3D:0.7720049971342086,REVEL:0.353		0.0154833	.	.	.	.
C1orf146	ENSG00000203910	.	0.0155769		0	male	5_prime_UTR_variant,missense_variant	CADD:16.96,SpliceAI_acceptor-gain:0.03,AlphaMissense:0.1159,PrimateAI3D:0.47998478293418867,REVEL:0.035		0.0155769	.	.	.	.
SORT1	ENSG00000134243	.	0.028674		0	male	missense_variant,upstream_gene_variant	CADD:27.8,SpliceAI_donor-gain:0.03,AlphaMissense:0.1566,PrimateAI3D:0.4985340681672096,REVEL:0.169		0.0155786	.	.	.	.
PTPN23	ENSG00000076201	.	0.0188441		8.4508	female	missense_variant	CADD:17.24,SpliceAI_donor-loss:0.01,AlphaMissense:0.0832,PrimateAI3D:0.5472217551618814,REVEL:0.04		0.0156391	.	.	.	.
ATXN1L	ENSG00000224470	.	0.0156911		0	female	missense_variant	CADD:24.9,SpliceAI_donor-gain:0.01,AlphaMissense:0.7464,PrimateAI3D:0.6264497482776641,REVEL:0.263		0.0156911	.	.	.	.
SUCNR1	ENSG00000198829	.	0.0086569		0	female	missense_variant	CADD:23.1,AlphaMissense:0.805,PrimateAI3D:0.7137131772935391,REVEL:0.495		0.0157317	.	.	.	.
OR2H1	ENSG00000204688	.	0.00867457	DIAGNOSIS=SCN9A_likely_partial	0	female	missense_variant	CADD:12.81,AlphaMissense:0.2022,PrimateAI3D:0.47618768364191055,REVEL:0.057		0.0157638	.	.	.	.
ST8SIA3	ENSG00000177511	.	0.0112191	clinical_CANDIDATE	0	male	missense_variant	CADD:23.9,AlphaMissense:0.6539,PrimateAI3D:0.6953511944413187,REVEL:0.396		0.0157666	.	.	.	.
TACC1	ENSG00000147526	.	0.0113915		0	male	missense_variant	CADD:29.6,AlphaMissense:0.629,PrimateAI3D:0.788500641733408,REVEL:0.447		0.0157982	.	.	.	.
FBN2	ENSG00000138829	TRUE	0.0190794		16.9266	female	missense_variant	CADD:25.1,AlphaMissense:0.5268,PrimateAI3D:0.7002011232823133,REVEL:0.802		0.0158344	.	.	.	.
NOP53	ENSG00000105373	.	0.0160254		0	female	missense_variant,splice_region_variant&intron_variant	CADD:22.0,SpliceAI_acceptor-loss:0.01,SpliceAI_donor-gain:0.01,AlphaMissense:0.591,PrimateAI3D:0.6052794449031353,REVEL:0.363		0.0160254	.	.	.	.
STK24	ENSG00000102572	.	0.0114039		0	female	missense_variant	CADD:29.9,AlphaMissense:0.5514,PrimateAI3D:0.854993921369314,REVEL:0.569		0.0160263	.	.	.	.
C17orf98	ENSG00000275489	.	0.0162992	DIAGNOSIS=MIR145_certain	0	male	missense_variant	CADD:22.3,SpliceAI_acceptor-gain:0.01,AlphaMissense:0.129,PrimateAI3D:0.5773510973155499,REVEL:0.114		0.0162992	.	.	.	.
OR52E6	ENSG00000205409	.	0.00572906		0	female	missense_variant	CADD:22.4,SpliceAI_acceptor-gain:0.02,SpliceAI_donor-gain:0.03,SpliceAI_donor-loss:0.05,AlphaMissense:0.1452,PrimateAI3D:0.6891882951557634,REVEL:0.125		0.0163201	.	.	.	.
HCN4	ENSG00000138622	.	0.0303049		3.98435	female	missense_variant	CADD:22.4,AlphaMissense:0.1326,PrimateAI3D:0.47830673880875113,REVEL:0.29		0.0164646	.	.	.	.
PPP4R3B	ENSG00000275052	.	0.016599		0	male	missense_variant	CADD:22.5,SpliceAI_acceptor-gain:0.02,SpliceAI_acceptor-loss:0.06,AlphaMissense:0.5112,PrimateAI3D:0.7780270823836327,REVEL:0.172		0.016599	.	.	.	.
PROSER1	ENSG00000120685	.	0.0202486		0	female	missense_variant	CADD:19.91,SpliceAI_donor-loss:0.01,AlphaMissense:0.1954,PrimateAI3D:0.6215798345208168,REVEL:0.156		0.0168047	.	.	.	.
PPP6R1	ENSG00000105063	.	0.0310476		0	female	downstream_gene_variant,missense_variant	CADD:1.956,AlphaMissense:0.065,PrimateAI3D:0.39832446619868284,REVEL:0.042		0.0168681	.	.	.	.
KIAA1109	ENSG00000138688	.	0.0120182		25.263	male	missense_variant	CADD:30.0,AlphaMissense:0.7277,REVEL:0.309		0.0168896	.	.	.	.
GPR180	ENSG00000152749	.	0.00932384		0	female	missense_variant&splice_region_variant	CADD:33,SpliceAI_donor-gain:0.19,SpliceAI_donor-loss:0.02,AlphaMissense:0.6002,PrimateAI3D:0.7834326450526713,REVEL:0.318		0.0169437	.	.	.	.
MEI4	ENSG00000269964	.	0.0170598	DIAGNOSIS=UGP2_certain	0	female	missense_variant	CADD:19.35,AlphaMissense:0.1204,PrimateAI3D:0.4606216469407081		0.0170598	.	.	.	.
IFNA21	ENSG00000137080	.	0.00599169		0	male	missense_variant	CADD:21.9,SpliceAI_acceptor-gain:0.04,SpliceAI_donor-gain:0.01,AlphaMissense:0.3481,PrimateAI3D:0.4682372593134641,REVEL:0.128		0.0170682	.	.	.	.
GRHL2	ENSG00000083307	.	0.0317563		9.98261	male	5_prime_UTR_variant,missense_variant	CADD:17.69,AlphaMissense:0.1595,PrimateAI3D:0.45089887551963326,REVEL:0.079		0.0172532	.	.	.	.
CFAP58	ENSG00000120051	.	0.0173731	DIAGNOSIS=MME_certain_partial,SLC38A8_certain_partial,F5_certain_partial	1.47849	male	missense_variant	CADD:20.8,AlphaMissense:0.078,PrimateAI3D:0.4904475682973861,REVEL:0.086		0.0173731	.	.	.	.
MORC3	ENSG00000159256	.	0.0320424		0	female	missense_variant	CADD:19.83,AlphaMissense:0.0753,PrimateAI3D:0.3490592660009861,REVEL:0.082		0.0174086	.	.	.	.
C17orf50	ENSG00000270806	.	0.0176137		0	female	missense_variant,synonymous_variant	CADD:22.1,SpliceAI_donor-gain:0.03,AlphaMissense:0.1442,PrimateAI3D:0.39576202273368843,REVEL:0.178		0.0176137	.	.	.	.
SRGAP1	ENSG00000196935	.	0.0213251		0.00098	female	missense_variant	CADD:15.05,AlphaMissense:0.1852,PrimateAI3D:0.6229295374453067,REVEL:0.104		0.0176981	.	.	.	.
NRAP	ENSG00000197893	.	0.017702		0	female	missense_variant	CADD:27.0,AlphaMissense:0.2545,PrimateAI3D:0.6039550992846487,REVEL:0.249		0.017702	.	.	.	.
SYT16	ENSG00000139973	.	0.012787	DIAGNOSIS=CDKL5_certain	0	female	missense_variant	CADD:28.8,SpliceAI_acceptor-gain:0.04,SpliceAI_donor-loss:0.02,AlphaMissense:0.4597,PrimateAI3D:0.7873804093897341,REVEL:0.68		0.0177336	.	.	.	.
PHLDA2	ENSG00000181649	.	0.00742788		0	female	missense_variant	CADD:24.8,AlphaMissense:0.8041,PrimateAI3D:0.5450026819109918,REVEL:0.163		0.0177931	.	.	.	.
ZNF160	ENSG00000170949	.	0.00846601		0	female	downstream_gene_variant,missense_variant	CADD:0.024,AlphaMissense:0.3486,PrimateAI3D:0.33147075932472936,REVEL:0.021		0.0178464	.	.	.	.
MINDY3	ENSG00000148481	.	0.0178739		0	female	missense_variant	CADD:24.8,AlphaMissense:0.0622,PrimateAI3D:0.6467343947291374,REVEL:0.07		0.0178739	.	.	.	.
PTPRS	ENSG00000105426	.	0.0332686		0	male	intron_variant,missense_variant	CADD:21.5,SpliceAI_acceptor-gain:0.01,SpliceAI_donor-gain:0.01,AlphaMissense:0.0834,PrimateAI3D:0.37222675457596777,REVEL:0.023		0.0180748	.	.	.	.
FOXK2	ENSG00000141568	.	0.0128744		0	male	missense_variant,upstream_gene_variant	CADD:24.8,SpliceAI_donor-loss:0.01,AlphaMissense:0.5658,PrimateAI3D:0.8271406285464764,REVEL:0.51		0.0180928	.	.	.	.
ENPP2	ENSG00000136960	.	0.0129085	DIAGNOSIS=Chronic_Inflammatory_demyelinating_polyneuropathy_likely	0	male	missense_variant	CADD:29.1,AlphaMissense:0.4342,PrimateAI3D:0.7869458317756653,REVEL:0.687		0.0181408	.	.	.	.
CHMP1A	ENSG00000131165	.	0.0131544		0.95799	male	5_prime_UTR_variant,intron_variant,missense_variant	CADD:32.0,SpliceAI_acceptor-gain:0.04,SpliceAI_acceptor-loss:0.01,AlphaMissense:0.5068,PrimateAI3D:0.7911784483492375,REVEL:0.712		0.0182431	.	.	.	.
MROH1	ENSG00000179832	.	0.0183293		0	female	missense_variant	CADD:23.6,AlphaMissense:0.2565,PrimateAI3D:0.6440705864131451,REVEL:0.56		0.0183293	.	.	.	.
SLC12A2	ENSG00000064651	.	0.0221843	clinical_CANDIDATE	18.518	male	intron_variant,missense_variant	CADD:24.1,SpliceAI_acceptor-loss:0.11,SpliceAI_donor-loss:0.19,AlphaMissense:0.1996,PrimateAI3D:0.6402891997992992,REVEL:0.379		0.0184113	.	.	.	.
ACTN3	ENSG00000248746	.	0.0184396	DIAGNOSIS=RNU4ATAC_certain_partial	0	female	missense_variant	CADD:27.5,SpliceAI_acceptor-gain:0.09,SpliceAI_acceptor-loss:0.02,AlphaMissense:0.1178,PrimateAI3D:0.6948589612543583		0.0184396	.	.	.	.
FLG	ENSG00000143631	.	0.0184689	DIAGNOSIS=KMT2B_certain	7.5879	male	missense_variant	CADD:1.347,SpliceAI_donor-loss:0.01,AlphaMissense:0.0697,PrimateAI3D:0.3317418598756194,REVEL:0.024		0.0184689	.	.	.	.
PPFIBP2	ENSG00000166387	.	0.0102155	DIAGNOSIS=CLTC_likely_partial	0	male	downstream_gene_variant,missense_variant,upstream_gene_variant	CADD:25.8,AlphaMissense:0.84,PrimateAI3D:0.7118040059506892,REVEL:0.338		0.018564	.	.	.	.
MUC5B	ENSG00000117983	.	0.0224104		7.44037	male	missense_variant	CADD:13.81,AlphaMissense:0.1553,PrimateAI3D:0.5971736188977957,REVEL:0.082		0.0185989	.	.	.	.
LRRC36	ENSG00000159708	.	0.0186843		0	female	missense_variant	CADD:20.8,AlphaMissense:0.0901,PrimateAI3D:0.4157387963682414,REVEL:0.037		0.0186843	.	.	.	.
CEP131	ENSG00000141577	.	0.0187025		0	female	missense_variant	CADD:24.8,AlphaMissense:0.1456,PrimateAI3D:0.6990240386128426,REVEL:0.297		0.0187025	.	.	.	.
ADGRE5	ENSG00000123146	.	0.0189434	clinical_CANDIDATE	0	female	downstream_gene_variant,missense_variant	CADD:22.6,SpliceAI_donor-gain:0.01,AlphaMissense:0.5298,PrimateAI3D:0.5353450885415076,REVEL:0.349		0.0189434	.	.	.	.
TP53	ENSG00000141510	.	0.0228425	clinical_CANDIDATE	11.9823	female	5_prime_UTR_variant,downstream_gene_variant,missense_variant,upstream_gene_variant	CADD:24.2,AlphaMissense:0.3559,PrimateAI3D:0.7251002456247806,REVEL:0.878		0.0189575	.	.	.	.
PLXND1	ENSG00000004399	.	0.0349187		0	female	downstream_gene_variant,missense_variant	CADD:0.405,SpliceAI_acceptor-gain:0.01,AlphaMissense:0.2026,PrimateAI3D:0.3443337975814938,REVEL:0.049		0.0189713	.	.	.	.
VPS13C	ENSG00000129003	.	0.0189823		2.31701	male	missense_variant	CADD:27,SpliceAI_donor-gain:0.02,AlphaMissense:0.2024,PrimateAI3D:0.6592183812707664,REVEL:0.251		0.0189823	.	.	.	.
POLN	ENSG00000130997	.	0.0190446		0	female	missense_variant	CADD:20.9,AlphaMissense:0.0835,PrimateAI3D:0.5012519507110119,REVEL:0.06		0.0190446	.	.	.	.
KDM7A	ENSG00000006459	.	0.0192501	DIAGNOSIS=MTND1_likely	0	male	missense_variant	CADD:24.2,AlphaMissense:0.4284,PrimateAI3D:0.6618890464305878,REVEL:0.158		0.0192501	.	.	.	.
PPARGC1B	ENSG00000155846	.	0.0234042	clinical_CANDIDATE	0	male	missense_variant	CADD:24.3,AlphaMissense:0.1244,PrimateAI3D:0.5538827245682478,REVEL:0.078		0.0194236	.	.	.	.
WDFY4	ENSG00000128815	.	0.0198846		0	male	missense_variant	CADD:24.5,SpliceAI_acceptor-gain:0.41,SpliceAI_acceptor-loss:0.19,AlphaMissense:0.0719,PrimateAI3D:0.4735953924059867,REVEL:0.23		0.0198846	.	.	.	.
SCN7A	ENSG00000136546	.	0.0200058		0	female	missense_variant	CADD:22.9,AlphaMissense:0.2338,PrimateAI3D:0.5634988936781884,REVEL:0.627		0.0200058	.	.	.	.
FN1	ENSG00000115414	TRUE	0.0241273		4.12275	female	missense_variant	CADD:25.5,SpliceAI_acceptor-loss:0.05,AlphaMissense:0.1195,PrimateAI3D:0.5434395729750395,REVEL:0.262		0.0200238	.	.	.	.
NRCAM	ENSG00000091129	.	0.0244183		0	male	downstream_gene_variant,missense_variant	CADD:23,SpliceAI_acceptor-loss:0.02,SpliceAI_donor-loss:0.03,AlphaMissense:0.2061,PrimateAI3D:0.5709499043226243,REVEL:0.082		0.0202653	.	.	.	.
RAD17	ENSG00000152942	.	0.0144389		0	female	missense_variant	CADD:24.9,AlphaMissense:0.449,PrimateAI3D:0.6860904990136624,REVEL:0.161		0.0202915	.	.	.	.
FAT1	ENSG00000083857	.	0.0145138		0	male	downstream_gene_variant,missense_variant	CADD:26.1,AlphaMissense:0.278,PrimateAI3D:0.7407041697204112,REVEL:0.215		0.0203967	.	.	.	.
ENGASE	ENSG00000167280	.	0.0204599	clinical_CANDIDATE	0	female	downstream_gene_variant,missense_variant	CADD:18.6,SpliceAI_acceptor-gain:0.13,SpliceAI_donor-loss:0.01,AlphaMissense:0.4078,PrimateAI3D:0.6435629373788833,REVEL:0.217		0.0204599	.	.	.	.
RUNDC1	ENSG00000198863	.	0.0147656		0	female	missense_variant	CADD:26.3,AlphaMissense:0.5521,PrimateAI3D:0.6784278634190559,REVEL:0.539		0.0204775	.	.	.	.
ZNF749	ENSG00000186230	.	0.0205202		0	female	downstream_gene_variant,missense_variant	CADD:0.542,AlphaMissense:0.1121,PrimateAI3D:0.27689911399036643,REVEL:0.012		0.0205202	.	.	.	.
ZBED8	ENSG00000221886	.	0.0205865	DIAGNOSIS=H4C5_certain	0	male	missense_variant	CADD:10.03,AlphaMissense:0.0743,PrimateAI3D:0.3796527361869812,REVEL:0.074		0.0205865	.	.	.	.
ALK	ENSG00000171094	.	0.0149584	DIAGNOSIS=COL4A1_certain_partial	0	female	missense_variant	CADD:27.1,SpliceAI_donor-gain:0.02,AlphaMissense:0.714,PrimateAI3D:0.6739760296046733,REVEL:0.263		0.020745	.	.	.	.
CDKL2	ENSG00000138769	.	0.0208076		0	female	missense_variant	CADD:22.7,AlphaMissense:0.2501,PrimateAI3D:0.41093182086944574,REVEL:0.049		0.0208076	.	.	.	.
POLR1A	ENSG00000068654	TRUE	0.025259		1.23563	female	missense_variant	CADD:22.4,SpliceAI_donor-loss:0.25,AlphaMissense:0.1178,PrimateAI3D:0.5573514278233052,REVEL:0.094		0.020963	.	.	.	.
MRC1	ENSG00000260314	.	0.020998	DIAGNOSIS=RAI1_certain	0	female	missense_variant	CADD:25.0,SpliceAI_acceptor-gain:0.01,AlphaMissense:0.2588,PrimateAI3D:0.5750166012346742,REVEL:0.187		0.020998	.	.	.	.
BPIFB6	ENSG00000167104	.	0.00738506	DIAGNOSIS=PHACTR1_likely_partial	0	female	missense_variant	CADD:25.1,SpliceAI_acceptor-loss:0.01,AlphaMissense:0.6623,PrimateAI3D:0.5957533387094736,REVEL:0.22		0.0210374	.	.	.	.
GGA3	ENSG00000125447	.	0.0151985		0	female	downstream_gene_variant,missense_variant,upstream_gene_variant	CADD:28.8,SpliceAI_acceptor-gain:0.02,AlphaMissense:0.4673,PrimateAI3D:0.7480701476335526,REVEL:0.316		0.0210779	.	.	.	.
PDE6A	ENSG00000132915	.	0.00803168		7.65315	male	missense_variant	CADD:24.8,SpliceAI_acceptor-loss:0.03,AlphaMissense:0.8642,PrimateAI3D:0.6861900274455547,REVEL:0.524		0.0211635	.	.	.	.
ATP2A3	ENSG00000074370	.	0.0152779	DIAGNOSIS=TNPO2_certain	0	male	missense_variant	CADD:24.0,SpliceAI_acceptor-gain:0.03,AlphaMissense:0.2167,PrimateAI3D:0.8000197890400887,REVEL:0.716		0.021188	.	.	.	.
MAN1B1	ENSG00000177239	.	0.0116884		23.0643	male	downstream_gene_variant,intron_variant,missense_variant	CADD:18.2,AlphaMissense:0.8929,PrimateAI3D:0.6841759969294071,REVEL:0.189		0.0212406	.	.	.	.
KIT	ENSG00000157404	.	0.0256198		16.4311	male	missense_variant	CADD:24.2,AlphaMissense:0.2116,PrimateAI3D:0.5862963639199734,REVEL:0.446		0.0212624	.	.	.	.
AFAP1	ENSG00000196526	.	0.0153599		0	female	missense_variant	CADD:24.5,AlphaMissense:0.5891,PrimateAI3D:0.7823058426380158,REVEL:0.445		0.0213018	.	.	.	.
MCM2	ENSG00000073111	.	0.015475	DIAGNOSIS=MADD_likely	0.00098	male	downstream_gene_variant,missense_variant	CADD:26.8,AlphaMissense:0.1758,PrimateAI3D:0.7873736517131329,REVEL:0.28		0.0214614	.	.	.	.
PRR35	ENSG00000161992	.	0.0214683	DIAGNOSIS=SCN4A_certain	0	female	missense_variant	CADD:25.2,AlphaMissense:0.2114,PrimateAI3D:0.6757406163215638,REVEL:0.155		0.0214683	.	.	.	.
IL12RB2	ENSG00000081985	.	0.0216296		0	male	missense_variant	CADD:13.87,SpliceAI_donor-gain:0.01,AlphaMissense:0.0961,PrimateAI3D:0.3844626478850841,REVEL:0.152		0.0216296	.	.	.	.
PKHD1	ENSG00000170927	.	0.0217028	DIAGNOSIS=SLC35A2_certain	12.6948	female	missense_variant	CADD:19.08,SpliceAI_acceptor-loss:0.3,AlphaMissense:0.0888,PrimateAI3D:0.37664261315017933,REVEL:0.201		0.0217028	.	.	.	.
TTN	ENSG00000155657	.	0.0220562	DIAGNOSIS=RTN2_likely_partial	24.5012	male	missense_variant	CADD:27,AlphaMissense:0.5785,REVEL:0.515		0.0220562	.	.	.	.
ZNF358	ENSG00000198816	.	0.0268286		0	male	downstream_gene_variant,missense_variant	CADD:0.065,AlphaMissense:0.1012,PrimateAI3D:0.40412948004901417,REVEL:0.06		0.0222656	.	.	.	.
ATP11A	ENSG00000068650	.	0.0159478		0	female	missense_variant	CADD:24.3,AlphaMissense:0.1568,PrimateAI3D:0.7635978117585182,REVEL:0.509		0.022412	.	.	.	.
TMEM39B	ENSG00000121775	.	0.0161658	DIAGNOSIS=RAI1_certain	0	female	missense_variant	CADD:24.2,SpliceAI_acceptor-gain:0.04,AlphaMissense:0.5629,PrimateAI3D:0.7781464836001397,REVEL:0.151		0.0224194	.	.	.	.
MACIR	ENSG00000181751	.	0.0224666		0	male	missense_variant	CADD:24.9,AlphaMissense:0.1614,PrimateAI3D:0.6732505351305006,REVEL:0.405		0.0224666	.	.	.	.
WASHC4	ENSG00000136051	.	0.0225897		2.09401	female	missense_variant	CADD:18.99,SpliceAI_acceptor-gain:0.01,AlphaMissense:0.0594,PrimateAI3D:0.5117487755417823,REVEL:0.037		0.0225897	.	.	.	.
WDR81	ENSG00000167716	.	0.0164435	clinical_CANDIDATE	30.4005	male	downstream_gene_variant,missense_variant	CADD:23.4,AlphaMissense:0.0721,PrimateAI3D:0.5874269300699234,REVEL:0.261		0.0228045	.	.	.	.
MIB2	ENSG00000197530	.	0.0228181		0	female	5_prime_UTR_variant,missense_variant,upstream_gene_variant	CADD:9.228,SpliceAI_acceptor-gain:0.06,PrimateAI3D:0.5141002566367389,REVEL:0.045		0.0228181	.	.	.	.
KPTN	ENSG00000118162	.	0.0125599	DIAGNOSIS=CACNA1A_certain	21.415	female	missense_variant&splice_region_variant,splice_region_variant&5_prime_UTR_variant	CADD:10.5,SpliceAI_acceptor-gain:0.61,SpliceAI_acceptor-loss:0.07,AlphaMissense:0.7202,PrimateAI3D:0.6761250220239162,REVEL:0.198		0.0228244	.	.	.	.
SARS1	ENSG00000031698	.	0.0229277		12.3492	male	missense_variant	CADD:32,AlphaMissense:0.1415,PrimateAI3D:0.6625997129082679,REVEL:0.608		0.0229277	.	.	.	.
CFAP46	ENSG00000171811	.	0.0229722		0	male	missense_variant	CADD:3.924,AlphaMissense:0.0709,PrimateAI3D:0.34055009704083206,REVEL:0.052		0.0229722	.	.	.	.
MYO5C	ENSG00000128833	.	0.00872021	DIAGNOSIS=Diploidtriploid_mosaicism_certain	0	female	downstream_gene_variant,missense_variant	CADD:25.6,SpliceAI_acceptor-gain:0.01,AlphaMissense:0.8016,PrimateAI3D:0.8410598711669444,REVEL:0.866		0.0229778	.	.	.	.
PTGFRN	ENSG00000134247	.	0.016361	clinical_CANDIDATE	0	female	missense_variant	CADD:28.6,SpliceAI_donor-gain:0.01,AlphaMissense:0.4633,PrimateAI3D:0.7653023125231266,REVEL:0.322		0.0229926	.	.	.	.
BIN1	ENSG00000136717	.	0.0277795		0	female	missense_variant	CADD:23.1,AlphaMissense:0.2254,PrimateAI3D:0.5980277149379253,REVEL:0.083		0.0230548	.	.	.	.
RPS6KA1	ENSG00000117676	.	0.0164643	clinical_CANDIDATE	0	male	5_prime_UTR_variant,intron_variant,missense_variant	CADD:25.8,AlphaMissense:0.3136,PrimateAI3D:0.7795617093145848,REVEL:0.372		0.0231378	.	.	.	.
TOP2B	ENSG00000077097	.	0.0279184	DIAGNOSIS=TBCK_certain	0	female	missense_variant	CADD:19.56,AlphaMissense:0.0708,PrimateAI3D:0.43552629515528674,REVEL:0.037		0.02317	.	.	.	.
CFAP61	ENSG00000089101	.	0.0232442	DIAGNOSIS=COL2A1_certain_partial	0	female	missense_variant	CADD:17.49,SpliceAI_acceptor-gain:0.01,SpliceAI_acceptor-loss:0.01,AlphaMissense:0.0929,PrimateAI3D:0.4433493609726429,REVEL:0.104		0.0232442	.	.	.	.
KNTC1	ENSG00000184445	.	0.0129018	DIAGNOSIS=PEX6_certain	0	male	missense_variant	CADD:27.3,AlphaMissense:0.4914,PrimateAI3D:0.6844756607711313,REVEL:0.207		0.0234456	.	.	.	.
TNKS1BP1	ENSG00000149115	.	0.0166954		0	female	missense_variant	CADD:29.9,SpliceAI_acceptor-gain:0.01,SpliceAI_acceptor-loss:0.04,AlphaMissense:0.4429,PrimateAI3D:0.6886612334847452,REVEL:0.086		0.0234626	.	.	.	.
TDRD15	ENSG00000218819	.	0.0237077		0	male	missense_variant	CADD:14.35,AlphaMissense:0.1056,PrimateAI3D:0.5005194821953773,REVEL:0.054		0.0237077	.	.	.	.
ASCL5	ENSG00000232237	.	0.0238928		0	male	missense_variant	CADD:24.1,PrimateAI3D:0.5237895433604718		0.0238928	.	.	.	.
RHPN1	ENSG00000158106	.	0.0239323	DIAGNOSIS=ADNP_certain	0	female	missense_variant	CADD:1.281,SpliceAI_acceptor-loss:0.05,AlphaMissense:0.068,PrimateAI3D:0.49226175673305994,REVEL:0.092		0.0239323	.	.	.	.
KRT78	ENSG00000170423	.	0.00841869	DIAGNOSIS=SCN8A_certain	0	female	missense_variant	CADD:23.1,AlphaMissense:0.4933,PrimateAI3D:0.6237446376681328,REVEL:0.625		0.0239819	.	.	.	.
DUOX1	ENSG00000137857	.	0.0240645	DIAGNOSIS=MRTFB_certain	0	female	downstream_gene_variant,missense_variant,upstream_gene_variant	CADD:19.67,AlphaMissense:0.1238,PrimateAI3D:0.5774793237447741,REVEL:0.14		0.0240645	.	.	.	.
HBS1L	ENSG00000112339	.	0.0173525	DIAGNOSIS=SYNE1_likely_partial	0	female	missense_variant	CADD:28.3,AlphaMissense:0.3217,PrimateAI3D:0.7584484185278415,REVEL:0.324		0.0240651	.	.	.	.
KCNK3	ENSG00000171303	TRUE	0.0244288		0.00098	female	missense_variant	CADD:25.7,AlphaMissense:0.5961,PrimateAI3D:0.7075329318642617,REVEL:0.342		0.0244288	.	.	.	.
MAN2C1	ENSG00000140400	.	0.0244477	DIAGNOSIS=PQBP1_certain	0	male	missense_variant	CADD:22.6,SpliceAI_acceptor-loss:0.04,AlphaMissense:0.096,PrimateAI3D:0.4594603304564953,REVEL:0.312		0.0244477	.	.	.	.
GOLM2	ENSG00000166734	.	0.0244752	DIAGNOSIS=MRTFB_certain	0	female	missense_variant	CADD:23.2,SpliceAI_donor-gain:0.03,SpliceAI_donor-loss:0.06,AlphaMissense:0.1363,PrimateAI3D:0.4444400301575661,REVEL:0.298		0.0244752	.	.	.	.
VSIG10L	ENSG00000186806	.	0.0245117		0	male	missense_variant	CADD:24.4,AlphaMissense:0.1632,PrimateAI3D:0.5073437193781137,REVEL:0.066		0.0245117	.	.	.	.
OBSL1	ENSG00000124006	.	0.024545		2.08509	female	downstream_gene_variant,missense_variant	CADD:21.9,SpliceAI_donor-gain:0.02,AlphaMissense:0.1386,PrimateAI3D:0.5579459256678819,REVEL:0.28		0.024545	.	.	.	.
YARS2	ENSG00000139131	.	0.0135884		4.28699	male	missense_variant	CADD:21.0,SpliceAI_acceptor-loss:0.06,SpliceAI_donor-gain:0.06,AlphaMissense:0.0964,PrimateAI3D:0.7250319170951844,REVEL:0.155		0.0246935	.	.	.	.
FAHD2A	ENSG00000115042	.	0.00950963		0	female	missense_variant	CADD:23.9,SpliceAI_acceptor-loss:0.02,AlphaMissense:0.1242,PrimateAI3D:0.5092056698352099,REVEL:0.103		0.0250579	.	.	.	.
LAMA3	ENSG00000053747	.	0.0251945		5.19285	female	missense_variant	CADD:23.9,AlphaMissense:0.1234,PrimateAI3D:0.40716003034263853,REVEL:0.102		0.0251945	.	.	.	.
CARMIL3	ENSG00000186648	.	0.0252602		0	female	missense_variant	CADD:23,AlphaMissense:0.1346,PrimateAI3D:0.6226053221523762,REVEL:0.025		0.0252602	.	.	.	.
FAT3	ENSG00000165323	.	0.0305834	DIAGNOSIS=SREBF2_certain	0	female	missense_variant	CADD:22.4,AlphaMissense:0.1048,PrimateAI3D:0.4676035049557686,REVEL:0.357		0.0253818	.	.	.	.
PRR33	ENSG00000283787	.	0.0254101		0	female	missense_variant	CADD:13.03,PrimateAI3D:0.3223655876889824,REVEL:0.088		0.0254101	.	.	.	.
ARHGAP22	ENSG00000128805	.	0.0254536		0	female	intron_variant,missense_variant,upstream_gene_variant	CADD:28.6,SpliceAI_donor-loss:0.49,AlphaMissense:0.1164,PrimateAI3D:0.638414482474327,REVEL:0.212		0.0254536	.	.	.	.
BRWD1	ENSG00000185658	.	0.0306757		0	male	downstream_gene_variant,missense_variant	CADD:24.5,AlphaMissense:0.2402,PrimateAI3D:0.4443392642587424,REVEL:0.155		0.0254584	.	.	.	.
TMTC2	ENSG00000179104	.	0.0183911		0	male	missense_variant	CADD:23.6,SpliceAI_donor-loss:0.01,AlphaMissense:0.2848,PrimateAI3D:0.7126250544190408,REVEL:0.222		0.0255056	.	.	.	.
GK3P	ENSG00000229894	.	0.025751	DIAGNOSIS=PIK3CA_certain	0	male	missense_variant	CADD:4.389,SpliceAI_acceptor-loss:0.04,AlphaMissense:0.0824,PrimateAI3D:0.3388024628907443		0.025751	.	.	.	.
ATP11B	ENSG00000058063	.	0.0183688	DIAGNOSIS=GABRG2_certain_partial	0	female	missense_variant	CADD:25.1,SpliceAI_acceptor-gain:0.01,AlphaMissense:0.2037,PrimateAI3D:0.6445877846330405,REVEL:0.619		0.0258143	.	.	.	.
CNTNAP1	ENSG00000108797	.	0.0184921		30.2935	male	missense_variant	CADD:23.2,SpliceAI_donor-gain:0.08,SpliceAI_donor-loss:0.14,AlphaMissense:0.2367,PrimateAI3D:0.6963959887623787,REVEL:0.525		0.0259876	.	.	.	.
IGFN1	ENSG00000163395	.	0.0261307		0	male	intron_variant,missense_variant	CADD:0.112,PrimateAI3D:0.3029125324636698,REVEL:0.157		0.0261307	.	.	.	.
IGFN1	ENSG00000163395	.	0.0261307	DIAGNOSIS=IQGAP1_likely_partial	0	female	missense_variant	CADD:21.1,PrimateAI3D:0.3490427401661873,REVEL:0.085		0.0261307	.	.	.	.
OBSCN	ENSG00000154358	.	0.0261623		0	male	missense_variant	CADD:23.7,AlphaMissense:0.3951,REVEL:0.439		0.0261623	.	.	.	.
MUC17	ENSG00000169876	.	0.0262513		0	male	missense_variant	CADD:2.854,AlphaMissense:0.1766,PrimateAI3D:0.2317792230285704,REVEL:0.058		0.0262513	.	.	.	.
LRP2	ENSG00000081479	.	0.0316762	DIAGNOSIS=UNC45A_certain	35.179	male	missense_variant	CADD:20.7,AlphaMissense:0.1163,PrimateAI3D:0.38139446265995514,REVEL:0.259		0.0262888	.	.	.	.
EML4	ENSG00000143924	.	0.0318926	DIAGNOSIS=WDR26_likely	0	female	missense_variant	CADD:18.86,AlphaMissense:0.0896,PrimateAI3D:0.43414072081446653,REVEL:0.043		0.0264684	.	.	.	.
OR10H5	ENSG00000172519	.	0.0111013		0	male	missense_variant	CADD:12.95,AlphaMissense:0.1052,PrimateAI3D:0.31268375098705314,REVEL:0.039		0.0265926	.	.	.	.
ABCA13	ENSG00000179869	.	0.0270266		0	male	missense_variant,upstream_gene_variant	CADD:10.0,AlphaMissense:0.1546,PrimateAI3D:0.38524368032813067,REVEL:0.288		0.0270266	.	.	.	.
FAM178B	ENSG00000168754	.	0.0270547	DIAGNOSIS=RPS6KA3_tentative_partial	0	male	missense_variant	CADD:9.673,AlphaMissense:0.1262,PrimateAI3D:0.32396497800946233,REVEL:0.089		0.0270547	.	.	.	.
ABCC5	ENSG00000114770	.	0.0193017	clinical_CANDIDATE	0	female	missense_variant	CADD:20.8,AlphaMissense:0.1228,PrimateAI3D:0.6813792383670807,REVEL:0.398		0.0271254	.	.	.	.
KIAA1549	ENSG00000122778	.	0.0328745		0.00098	male	missense_variant	CADD:20.5,AlphaMissense:0.1321,PrimateAI3D:0.36731499478220936,REVEL:0.04		0.0272832	.	.	.	.
MGAM2	ENSG00000257743	.	0.0274978		0	female	missense_variant	CADD:0.010,AlphaMissense:0.1341,PrimateAI3D:0.2927444268390536,REVEL:0.008		0.0274978	.	.	.	.
GAK	ENSG00000178950	.	0.0196208	DIAGNOSIS=KLF7_certain_partial	0	female	intron_variant,missense_variant,upstream_gene_variant	CADD:20.2,SpliceAI_donor-gain:0.01,AlphaMissense:0.1938,PrimateAI3D:0.7220209705829619,REVEL:0.278		0.0275737	.	.	.	.
DCTD	ENSG00000129187	.	0.0153289		0	female	downstream_gene_variant,missense_variant&splice_region_variant	CADD:22.9,AlphaMissense:0.3158,PrimateAI3D:0.7503774410486221,REVEL:0.26		0.0278562	.	.	.	.
ICE1	ENSG00000164151	.	0.0280677		0	male	missense_variant	CADD:23.2,AlphaMissense:0.1474,PrimateAI3D:0.4604037423431874,REVEL:0.096		0.0280677	.	.	.	.
TMCO3	ENSG00000150403	.	0.0154622		0	male	downstream_gene_variant,missense_variant	CADD:28.5,SpliceAI_donor-loss:0.08,AlphaMissense:0.1463,PrimateAI3D:0.8048734173178673,REVEL:0.237		0.0280986	.	.	.	.
FASTK	ENSG00000164896	.	0.0200554		0	female	missense_variant	CADD:23.2,SpliceAI_acceptor-loss:0.16,SpliceAI_donor-gain:0.01,SpliceAI_donor-loss:0.07,AlphaMissense:0.3252,PrimateAI3D:0.5453819429129363,REVEL:0.094		0.0281845	.	.	.	.
FSIP2	ENSG00000188738	.	0.0282136		3.95024	female	missense_variant	CADD:13.13,AlphaMissense:0.1864,REVEL:0.149		0.0282136	.	.	.	.
TARS3	ENSG00000185418	.	0.0282333	DIAGNOSIS=FBN1_certain_partial	0	male	missense_variant	CADD:24.4,SpliceAI_acceptor-loss:0.05,AlphaMissense:0.1034,PrimateAI3D:0.5658142749965192,REVEL:0.405		0.0282333	.	.	.	.
DEF6	ENSG00000023892	.	0.0340574	clinical_CANDIDATE	0	male	missense_variant	CADD:16.04,AlphaMissense:0.0754,PrimateAI3D:0.3213779199495911,REVEL:0.025		0.0282649	.	.	.	.
POU3F3	ENSG00000198914	TRUE	0.028278	DIAGNOSIS=UQCRFS1_likely_partial	7.53926	male	missense_variant	CADD:22.8,AlphaMissense:0.2274,PrimateAI3D:0.6421654567122459,REVEL:0.223		0.028278	.	.	.	.
MYBBP1A	ENSG00000132382	.	0.0283017		0	female	downstream_gene_variant,missense_variant	CADD:18.75,AlphaMissense:0.0906,PrimateAI3D:0.3490113796293735,REVEL:0.105		0.0283017	.	.	.	.
ORC4	ENSG00000115947	.	0.0155819	DIAGNOSIS=POLR3A_likely_partial	33.8947	female	downstream_gene_variant,missense_variant	CADD:23.4,SpliceAI_acceptor-loss:0.03,AlphaMissense:0.0993,PrimateAI3D:0.6683308972418308,REVEL:0.087		0.0283161	.	.	.	.
ZFP36L2	ENSG00000152518	.	0.0283173		0	male	missense_variant	CADD:23.6,AlphaMissense:0.2458,PrimateAI3D:0.5624192662537099,REVEL:0.146		0.0283173	.	.	.	.
AP5S1	ENSG00000125843	.	0.0283543		0	male	3_prime_UTR_variant,missense_variant	CADD:20.2,SpliceAI_acceptor-loss:0.03,AlphaMissense:0.0775,PrimateAI3D:0.5115767284482716,REVEL:0.06		0.0283543	.	.	.	.
PGAP4	ENSG00000165152	.	0.0284313		0	female	missense_variant	CADD:25.6,AlphaMissense:0.1212,PrimateAI3D:0.6476616086065767,REVEL:0.096		0.0284313	.	.	.	.
TULP2	ENSG00000104804	.	0.0288223		0	male	missense_variant,upstream_gene_variant	CADD:9.58,SpliceAI_acceptor-gain:0.03,AlphaMissense:0.129,PrimateAI3D:0.3798305568844081,REVEL:0.131		0.0288223	.	.	.	.
TMOD1	ENSG00000136842	.	0.0207137		0	male	missense_variant	CADD:11.79,AlphaMissense:0.0992,PrimateAI3D:0.58790542781353,REVEL:0.229		0.0291097	.	.	.	.
NCAPD3	ENSG00000151503	.	0.0212644	DIAGNOSIS=Systemic_sclerosis_likely_partial;clinical_CANDIDATE	12.6853	female	downstream_gene_variant,missense_variant	CADD:24.1,SpliceAI_acceptor-gain:0.05,SpliceAI_donor-gain:0.04,AlphaMissense:0.4729,PrimateAI3D:0.5876809148490427,REVEL:0.137		0.0294904	.	.	.	.
SPATA31D1	ENSG00000214929	.	0.0163918		0	male	missense_variant	CADD:0.434,AlphaMissense:0.1224,PrimateAI3D:0.3199111280962825,REVEL:0.006		0.0297879	.	.	.	.
ADGRB2	ENSG00000121753	.	0.0301041	DIAGNOSIS=SNORD118_certain	0	female	missense_variant	CADD:16.33,AlphaMissense:0.0594,PrimateAI3D:0.35707845233380797,REVEL:0.119		0.0301041	.	.	.	.
MYBPC3	ENSG00000134571	.	0.0143063	DIAGNOSIS=DROSHA_likely	11.0808	male	missense_variant	CADD:29.3,SpliceAI_acceptor-gain:0.01,SpliceAI_acceptor-loss:0.03,SpliceAI_donor-loss:0.02,AlphaMissense:0.2492,PrimateAI3D:0.7248338823020458,REVEL:0.252		0.0301577	.	.	.	.
AARS1	ENSG00000090861	.	0.030185		9.6088	female	missense_variant	CADD:23.7,SpliceAI_donor-gain:0.03,SpliceAI_donor-loss:0.01,AlphaMissense:0.1381,PrimateAI3D:0.5073128456622364,REVEL:0.515		0.030185	.	.	.	.
KLHL26	ENSG00000167487	.	0.0126119	clinical_CANDIDATE	0	female	downstream_gene_variant,intron_variant,missense_variant	CADD:27.9,AlphaMissense:0.5363,PrimateAI3D:0.8487766869366169,REVEL:0.882		0.0302112	.	.	.	.
FAM160B2	ENSG00000158863	.	0.0302906	DIAGNOSIS=DNM1_likely_partial	0	male	missense_variant	CADD:13.52,SpliceAI_acceptor-loss:0.01,AlphaMissense:0.1142,PrimateAI3D:0.5466663974523543,REVEL:0.152		0.0302906	.	.	.	.
DNAH6	ENSG00000115423	.	0.030342	DIAGNOSIS=MIPEP_certain	0	male	missense_variant	CADD:22.8,SpliceAI_acceptor-loss:0.17,AlphaMissense:0.1256,PrimateAI3D:0.39749117352068425,REVEL:0.074		0.030342	.	.	.	.
OXA1L	ENSG00000155463	.	0.0168075		0	female	downstream_gene_variant,missense_variant	CADD:26.8,SpliceAI_acceptor-gain:0.01,SpliceAI_acceptor-loss:0.02,AlphaMissense:0.4696,PrimateAI3D:0.6564864417910574,REVEL:0.566		0.0305433	.	.	.	.
DENND2A	ENSG00000146966	.	0.0218224		0	male	missense_variant	CADD:24.2,AlphaMissense:0.1428,PrimateAI3D:0.6984974758327008,REVEL:0.241		0.0306678	.	.	.	.
RMND5B	ENSG00000145916	.	0.0169318		0	male	downstream_gene_variant,missense_variant	CADD:24.6,SpliceAI_acceptor-loss:0.06,AlphaMissense:0.2947,PrimateAI3D:0.7611555591225623,REVEL:0.176		0.0307691	.	.	.	.
RAD21L1	ENSG00000244588	.	0.031029		0	male	downstream_gene_variant,missense_variant	CADD:11.83,SpliceAI_donor-loss:0.01,AlphaMissense:0.0568,PrimateAI3D:0.33308898817747834,REVEL:0.077		0.031029	.	.	.	.
ZSCAN5A	ENSG00000131848	.	0.0147386	DIAGNOSIS=IQCB1_certain	0	male	downstream_gene_variant,missense_variant	CADD:23.0,AlphaMissense:0.4917,PrimateAI3D:0.47556358791887765,REVEL:0.132		0.0310691	.	.	.	.
DNAH3	ENSG00000158486	.	0.0310988		0	male	missense_variant	CADD:14.46,SpliceAI_acceptor-gain:0.01,AlphaMissense:0.126,PrimateAI3D:0.38009883917868137,REVEL:0.079		0.0310988	.	.	.	.
GFM2	ENSG00000164347	.	0.0171357		28.3477	male	downstream_gene_variant,intron_variant,missense_variant	CADD:26.1,SpliceAI_acceptor-gain:0.03,AlphaMissense:0.386,PrimateAI3D:0.7192284566164017,REVEL:0.501		0.0311398	.	.	.	.
STK10	ENSG00000072786	.	0.0148282	DIAGNOSIS=BAP1_likely_partial,CTNNA1_likely_partial	0	female	missense_variant	CADD:24.8,SpliceAI_donor-loss:0.06,AlphaMissense:0.5042,PrimateAI3D:0.712660339474678,REVEL:0.128		0.0312578	.	.	.	.
STK10	ENSG00000072786	.	0.0148282	DIAGNOSIS=CTNNA1_likely_partial,BAP1_likely_partial	0	female	missense_variant	CADD:24.8,SpliceAI_donor-loss:0.06,AlphaMissense:0.5042,PrimateAI3D:0.712660339474678,REVEL:0.128		0.0312578	.	.	.	.
SAP30L	ENSG00000164576	.	0.0222481	clinical_CANDIDATE	0	female	missense_variant	CADD:23.2,AlphaMissense:0.1577,PrimateAI3D:0.557618672400713,REVEL:0.089		0.031266	.	.	.	.
SEC14L5	ENSG00000103184	.	0.0109871		0	female	missense_variant	CADD:29.5,AlphaMissense:0.2219,PrimateAI3D:0.87045108422637,REVEL:0.519		0.0312984	.	.	.	.
SEMA4C	ENSG00000168758	.	0.0313151	DIAGNOSIS=MEF2C_tentative_partial	0	male	downstream_gene_variant,missense_variant	CADD:14.52,AlphaMissense:0.0773,PrimateAI3D:0.3900467647612095,REVEL:0.063		0.0313151	.	.	.	.
PLEKHM1	ENSG00000225190	.	0.0223965		19.6624	female	missense_variant	CADD:22.1,AlphaMissense:0.222,PrimateAI3D:0.5642611526697875,REVEL:0.15		0.0314745	.	.	.	.
PKP1	ENSG00000081277	.	0.0225222	DIAGNOSIS=AIRE_certain	0.00098	male	missense_variant	CADD:24.2,SpliceAI_acceptor-loss:0.03,AlphaMissense:0.3949,PrimateAI3D:0.5471680478006602,REVEL:0.175		0.0316512	.	.	.	.
MSH2	ENSG00000095002	.	0.038409	clinical_CANDIDATE	7.38255	male	missense_variant	CADD:12.31,AlphaMissense:0.0941,PrimateAI3D:0.33918756205588585,REVEL:0.394		0.0318765	.	.	.	.
GRM2	ENSG00000164082	.	0.0226836		0	female	missense_variant	CADD:26.6,SpliceAI_acceptor-gain:0.19,SpliceAI_acceptor-loss:0.01,AlphaMissense:0.2987,PrimateAI3D:0.6606365777552127,REVEL:0.44		0.0318781	.	.	.	.
PRKN	ENSG00000185345	.	0.0319618		16.6512	male	missense_variant	CADD:18.53,AlphaMissense:0.1001,PrimateAI3D:0.5543074137717485,REVEL:0.504		0.0319618	.	.	.	.
OR13F1	ENSG00000186881	.	0.0320449		0	female	missense_variant	CADD:21.2,SpliceAI_acceptor-loss:0.01,SpliceAI_donor-loss:0.01,AlphaMissense:0.0836,PrimateAI3D:0.32214972816407694,REVEL:0.101		0.0320449	.	.	.	.
ATP8A1	ENSG00000124406	.	0.0228284		0	female	missense_variant	CADD:25.7,AlphaMissense:0.1275,PrimateAI3D:0.6131036394834518,REVEL:0.384		0.0320816	.	.	.	.
DUSP1	ENSG00000120129	.	0.0228384		0	female	missense_variant	CADD:28.5,SpliceAI_acceptor-gain:0.03,AlphaMissense:0.1576,PrimateAI3D:0.6499608536064625,REVEL:0.173		0.0320956	.	.	.	.
ADCY8	ENSG00000155897	.	0.0231561	DIAGNOSIS=TBCK_certain	0	female	5_prime_UTR_variant,missense_variant	CADD:19.76,AlphaMissense:0.2616,PrimateAI3D:0.6110592031478881,REVEL:0.232		0.0321139	.	.	.	.
PCDHB2	ENSG00000112852	.	0.0326747	DIAGNOSIS=UBA5_certain	0	female	3_prime_UTR_variant,downstream_gene_variant,missense_variant,upstream_gene_variant	CADD:22.0,SpliceAI_acceptor-gain:0.01,AlphaMissense:0.0905,PrimateAI3D:0.36788757167756564,REVEL:0.054		0.0326747	.	.	.	.
CNTNAP2	ENSG00000174469	.	0.0235691	DIAGNOSIS=Orofaciodigital_syndrome_type_unknown_certain;clinical_CANDIDATE	15.8075	female	missense_variant	CADD:25.3,AlphaMissense:0.1647,PrimateAI3D:0.6233286315202713,REVEL:0.542		0.0326866	.	.	.	.
GRIK4	ENSG00000149403	.	0.0232633	clinical_CANDIDATE	0	male	missense_variant&splice_region_variant	CADD:28.3,AlphaMissense:0.2427,PrimateAI3D:0.6457200074195859,REVEL:0.182		0.0326927	.	.	.	.
THAP8	ENSG00000161277	.	0.0328212	clinical_CANDIDATE	0	male	missense_variant	CADD:1.699,AlphaMissense:0.0577,PrimateAI3D:0.3166016465052963,REVEL:0.156		0.0328212	.	.	.	.
PCGF6	ENSG00000156374	.	0.0237754	DIAGNOSIS=MADD_likely	0	male	missense_variant	CADD:24.3,AlphaMissense:0.0894,PrimateAI3D:0.5593729804456233,REVEL:0.045		0.0329728	.	.	.	.
REM2	ENSG00000139890	.	0.0337686	DIAGNOSIS=PQBP1_certain;clinical_CANDIDATE	0	male	intron_variant,missense_variant	CADD:23.5,AlphaMissense:0.1108,PrimateAI3D:0.6036538173258303,REVEL:0.242		0.0337686	.	.	.	.
ZDHHC6	ENSG00000023041	.	0.0187957	clinical_CANDIDATE	0	female	missense_variant	CADD:23.5,SpliceAI_donor-gain:0.01,AlphaMissense:0.3848,PrimateAI3D:0.685238202661276,REVEL:0.346		0.0341563	.	.	.	.
NLRP7	ENSG00000167634	.	0.012991		0.00098	female	downstream_gene_variant,missense_variant	CADD:22.9,AlphaMissense:0.6349,PrimateAI3D:0.5707730652391911,REVEL:0.259		0.0342312	.	.	.	.
ZNFX1	ENSG00000124201	.	0.0416855	DIAGNOSIS=EZH1_certain_partial	0	male	missense_variant	CADD:0.034,AlphaMissense:0.0815,PrimateAI3D:0.36427380777895446,REVEL:0.25		0.0345956	.	.	.	.
ABCA1	ENSG00000165029	.	0.0250571	DIAGNOSIS=RPS6KA3_tentative_partial	14.0291	male	missense_variant	CADD:5.465,SpliceAI_acceptor-gain:0.18,SpliceAI_acceptor-loss:0.04,AlphaMissense:0.0791,PrimateAI3D:0.3428460310027004,REVEL:0.121		0.0352136	.	.	.	.
NDST4	ENSG00000138653	.	0.0254709	DIAGNOSIS=CACNA1E_certain_partial	0	male	3_prime_UTR_variant,missense_variant	CADD:14.25,AlphaMissense:0.0689,PrimateAI3D:0.4757189171761274,REVEL:0.08		0.0353241	.	.	.	.
COL6A3	ENSG00000163359	.	0.0251519	clinical_CANDIDATE	23.6738	female	missense_variant	CADD:24.5,AlphaMissense:0.3645,REVEL:0.679		0.0353468	.	.	.	.
SMOX	ENSG00000088826	.	0.0254506	DIAGNOSIS=WDR73_tentative	0	female	intron_variant,missense_variant	CADD:32,AlphaMissense:0.4401,PrimateAI3D:0.7048545902967452,REVEL:0.857		0.0357666	.	.	.	.
CCDC89	ENSG00000179071	.	0.0170529		0	female	missense_variant	CADD:22.6,AlphaMissense:0.1316,PrimateAI3D:0.48621622838079936,REVEL:0.093		0.0359475	.	.	.	.
PPP1R3D	ENSG00000132825	.	0.0361109	clinical_CANDIDATE	0	male	missense_variant	CADD:22.7,SpliceAI_acceptor-gain:0.01,AlphaMissense:0.2142,PrimateAI3D:0.41578423917293544,REVEL:0.269		0.0361109	.	.	.	.
CPS1	ENSG00000021826	.	0.0261688	DIAGNOSIS=TBCK_certain	7.82824	female	missense_variant,upstream_gene_variant	CADD:23.9,AlphaMissense:0.1816,PrimateAI3D:0.5211766394227745,REVEL:0.602		0.0362919	.	.	.	.
TMEM154	ENSG00000170006	.	0.0139108		0	male	missense_variant&splice_region_variant	CADD:2.539,AlphaMissense:0.1518,PrimateAI3D:0.23173620700836187,REVEL:0.04		0.0366549	.	.	.	.
EPB41L1	ENSG00000088367	.	0.0448709		29.6653	male	5_prime_UTR_variant,intron_variant,missense_variant	CADD:14.25,PrimateAI3D:0.3509370742738247,REVEL:0.181		0.0372394	.	.	.	.
INTS1	ENSG00000164880	.	0.0271173	DIAGNOSIS=SNUPN_certain	21.8615	female	missense_variant	CADD:14.35,AlphaMissense:0.0711,PrimateAI3D:0.44012264065444484,REVEL:0.126		0.0376074	.	.	.	.
NYAP2	ENSG00000144460	.	0.0270261		0	female	missense_variant	CADD:23,AlphaMissense:0.0945,PrimateAI3D:0.4943217055499554,REVEL:0.098		0.0379807	.	.	.	.
PNPLA1	ENSG00000180316	.	0.037981	DIAGNOSIS=CBL_likely_partial	4.93201	male	missense_variant	CADD:3.441,SpliceAI_acceptor-gain:0.01,AlphaMissense:0.0709,PrimateAI3D:0.37832885690033446,REVEL:0.005		0.037981	.	.	.	.
ABCA6	ENSG00000154262	.	0.0133892		0	male	missense_variant	CADD:26.8,SpliceAI_acceptor-gain:0.02,SpliceAI_acceptor-loss:0.17,AlphaMissense:0.1025,PrimateAI3D:0.7610484303534031,REVEL:0.907		0.0381411	.	.	.	.
GTF2H4	ENSG00000213780	.	0.0182524		0	male	missense_variant	CADD:22.3,SpliceAI_donor-gain:0.03,SpliceAI_donor-loss:0.02,AlphaMissense:0.606,PrimateAI3D:0.5673951701819897,REVEL:0.091		0.038476	.	.	.	.
LYRM1	ENSG00000102897	.	0.014917	DIAGNOSIS=ARID1B_certain	0	male	intron_variant,missense_variant	CADD:29.8,SpliceAI_acceptor-gain:0.04,SpliceAI_acceptor-loss:0.02,AlphaMissense:0.1478,PrimateAI3D:0.585453344658017,REVEL:0.728		0.0393063	.	.	.	.
KIAA0100	ENSG00000007202	.	0.0279879		0	female	missense_variant	CADD:22.2,AlphaMissense:0.106,PrimateAI3D:0.4701189162582159,REVEL:0.166		0.0393323	.	.	.	.
COPG1	ENSG00000181789	.	0.0280691	DIAGNOSIS=UNC93B1_likely_partial	0	female	missense_variant	CADD:21.9,SpliceAI_donor-gain:0.01,AlphaMissense:0.1734,PrimateAI3D:0.541713737398386,REVEL:0.084		0.0394464	.	.	.	.
VLDLR	ENSG00000147852	.	0.0284588		9.32415	male	downstream_gene_variant,missense_variant	CADD:21.7,SpliceAI_donor-gain:0.03,AlphaMissense:0.1046,PrimateAI3D:0.6134440517425537,REVEL:0.465		0.0394679	.	.	.	.
HOXA1	ENSG00000105991	.	0.0282627		6.86952	female	missense_variant	CADD:22.2,AlphaMissense:0.0776,PrimateAI3D:0.4955788382142782,REVEL:0.148		0.0397186	.	.	.	.
KLB	ENSG00000134962	.	0.0283989		0	female	missense_variant	CADD:12.59,AlphaMissense:0.1877,PrimateAI3D:0.16543437974527478,REVEL:0.013		0.0399099	.	.	.	.
CEP97	ENSG00000182504	.	0.0189764	DIAGNOSIS=RAC3_certain	0	female	missense_variant	CADD:25.8,AlphaMissense:0.1584,PrimateAI3D:0.6647701206803323,REVEL:0.289		0.0400022	.	.	.	.
BTBD17	ENSG00000204347	.	0.0190938	DIAGNOSIS=CRELD1_likely	0	male	missense_variant	CADD:25.7,AlphaMissense:0.0852,PrimateAI3D:0.6296763916313648,REVEL:0.559		0.0402497	.	.	.	.
AHNAK2	ENSG00000185567	.	0.0406029		0	male	intron_variant,synonymous_variant	CADD:0.659		0.0406029	.	.	.	.
AHNAK2	ENSG00000185567	.	0.0406029	DIAGNOSIS=Mosaic_6p221q141_copy_number_gain_tentative	0	female	intron_variant,missense_variant	CADD:12.32,AlphaMissense:0.0859,PrimateAI3D:0.2787363247945905,REVEL:0.06		0.0406029	.	.	.	.
SIDT1	ENSG00000072858	.	0.015475	DIAGNOSIS=PRDX3_certain	0	male	missense_variant	CADD:25.1,SpliceAI_acceptor-loss:0.01,AlphaMissense:0.251,PrimateAI3D:0.7501559028029442,REVEL:0.17		0.0407765	.	.	.	.
INKA1	ENSG00000185614	.	0.0410987	clinical_CANDIDATE	0	female	missense_variant	CADD:13.71,SpliceAI_acceptor-loss:0.01,AlphaMissense:0.0833,PrimateAI3D:0.35510949812829484,REVEL:0.042		0.0410987	.	.	.	.
NCLN	ENSG00000125912	.	0.050198	clinical_CANDIDATE	0	male	intron_variant,missense_variant	CADD:20.6,AlphaMissense:0.1098,PrimateAI3D:0.4878684975206854,REVEL:0.096		0.0416604	.	.	.	.
MEGF11	ENSG00000157890	.	0.0158537		0	male	missense_variant,upstream_gene_variant	CADD:31,SpliceAI_acceptor-gain:0.01,SpliceAI_donor-loss:0.01,AlphaMissense:0.111,PrimateAI3D:0.7681024602055551,REVEL:0.621		0.0417745	.	.	.	.
NOL9	ENSG00000162408	.	0.0298459		0	male	missense_variant	CADD:19.12,AlphaMissense:0.122,PrimateAI3D:0.4831093043833972,REVEL:0.056		0.0419435	.	.	.	.
ADAMTS18	ENSG00000140873	.	0.0199176		2.32357	female	missense_variant	CADD:24.6,SpliceAI_acceptor-loss:0.03,AlphaMissense:0.098,PrimateAI3D:0.6504804742336272,REVEL:0.337		0.0419864	.	.	.	.
TBATA	ENSG00000166220	.	0.014957	DIAGNOSIS=MRE11_certain	0	male	missense_variant	CADD:18.91,AlphaMissense:0.0943,PrimateAI3D:0.5585893743485213,REVEL:0.051		0.0426073	.	.	.	.
CSMD1	ENSG00000183117	.	0.0432902		0	female	missense_variant	CADD:22.2,AlphaMissense:0.1148,PrimateAI3D:0.5950621259212493,REVEL:0.075		0.0432902	.	.	.	.
URB2	ENSG00000135763	.	0.0239393		0	female	missense_variant	CADD:13.25,AlphaMissense:0.1301,PrimateAI3D:0.45659956745803354,REVEL:0.059		0.0435036	.	.	.	.
SORCS3	ENSG00000156395	.	0.0310386	clinical_CANDIDATE	0	female	missense_variant,upstream_gene_variant	CADD:15.21,SpliceAI_donor-gain:0.04,AlphaMissense:0.1333,PrimateAI3D:0.4248388634622097,REVEL:0.091		0.0436196	.	.	.	.
HSD11B1	ENSG00000117594	.	0.0315684	DIAGNOSIS=DEGS1_certain	2.26724	male	downstream_gene_variant,missense_variant	CADD:0.123,AlphaMissense:0.1124,PrimateAI3D:0.37813417453318837,REVEL:0.225		0.0437805	.	.	.	.
QRICH2	ENSG00000129646	.	0.0241046		0.00098	female	missense_variant,upstream_gene_variant	CADD:25.2,SpliceAI_acceptor-gain:0.01,AlphaMissense:0.1764,PrimateAI3D:0.47547372430562984,REVEL:0.099		0.0438039	.	.	.	.
TNFRSF4	ENSG00000186827	.	0.0438779	DIAGNOSIS=MRPL33_tentative_partial	5.04797	female	missense_variant	CADD:9.553,AlphaMissense:0.0737,PrimateAI3D:0.338635542243719,REVEL:0.094		0.0438779	.	.	.	.
MYO1F	ENSG00000142347	.	0.0316759		0	male	missense_variant	CADD:23.5,AlphaMissense:0.101,PrimateAI3D:0.525644376501441,REVEL:0.297		0.0439294	.	.	.	.
ALPG	ENSG00000163286	.	0.0441399		0	female	missense_variant	CADD:12.44,AlphaMissense:0.0772,PrimateAI3D:0.4059376074373723,REVEL:0.288		0.0441399	.	.	.	.
HSD17B6	ENSG00000025423	.	0.0314614	DIAGNOSIS=VPS51_likely_partial	0	female	missense_variant	CADD:15,AlphaMissense:0.1371,PrimateAI3D:0.527804730311036,REVEL:0.118		0.0442138	.	.	.	.
ANXA13	ENSG00000104537	.	0.0155274		0	male	downstream_gene_variant,missense_variant	CADD:22.9,SpliceAI_acceptor-gain:0.11,AlphaMissense:0.4732,PrimateAI3D:0.6665903848409652,REVEL:0.33		0.0442321	.	.	.	.
ADAM12	ENSG00000148848	.	0.0209895	DIAGNOSIS=FLNA_likely_partial	0	male	downstream_gene_variant,missense_variant	CADD:25.0,SpliceAI_donor-loss:0.04,AlphaMissense:0.1125,PrimateAI3D:0.6960791493952273,REVEL:0.487		0.0442459	.	.	.	.
SYNE1	ENSG00000131018	.	0.0445774		17.3416	male	missense_variant	CADD:25.3,AlphaMissense:0.1968,REVEL:0.506		0.0445774	.	.	.	.
ZSCAN5C	ENSG00000204532	.	0.0447577		0	female	missense_variant	CADD:10.93,SpliceAI_acceptor-gain:0.01,AlphaMissense:0.1247,REVEL:0.029		0.0447577	.	.	.	.
IL27RA	ENSG00000104998	.	0.0213802		0	female	missense_variant	CADD:13.63,AlphaMissense:0.1497,PrimateAI3D:0.4510742457211017,REVEL:0.144		0.0450695	.	.	.	.
EIF2AK2	ENSG00000055332	.	0.0325741	DIAGNOSIS_MATCH_likely	24.8001	male	missense_variant	CADD:6.791,AlphaMissense:0.1286,PrimateAI3D:0.24901384737342594,REVEL:0.08		0.0451752	.	.	.	.
PCDHGC5	ENSG00000240764	.	0.0217042	clinical_CANDIDATE	0	male	missense_variant	CADD:25.8,AlphaMissense:0.1842,PrimateAI3D:0.7171376912295819,REVEL:0.242		0.0457524	.	.	.	.
ABHD15	ENSG00000168792	.	0.0161799	DIAGNOSIS=AIFM1_certain	0	male	missense_variant	CADD:27.3,SpliceAI_acceptor-gain:0.07,AlphaMissense:0.4547,PrimateAI3D:0.6842141854763031,REVEL:0.214		0.0460908	.	.	.	.
LETMD1	ENSG00000050426	.	0.0192618	clinical_CANDIDATE	0	male	downstream_gene_variant,intron_variant,missense_variant,upstream_gene_variant	CADD:28.9,SpliceAI_acceptor-gain:0.15,SpliceAI_acceptor-loss:0.14,SpliceAI_donor-loss:0.03,AlphaMissense:0.1721,REVEL:0.286		0.0461409	.	.	.	.
C5	ENSG00000106804	.	0.0219868		0.00098	male	missense_variant	CADD:24.3,AlphaMissense:0.1144,PrimateAI3D:0.5140878546237946,REVEL:0.117		0.0463481	.	.	.	.
TMEM107	ENSG00000179029	.	0.0195236		31.5289	male	intron_variant,missense_variant	CADD:24.0,SpliceAI_acceptor-gain:0.1,AlphaMissense:0.1373,PrimateAI3D:0.590336782336235,REVEL:0.108		0.0467679	.	.	.	.
USP20	ENSG00000136878	.	0.0332902	DIAGNOSIS=SOX4_likely,WNT10A_certain_partial	0	female	missense_variant	CADD:14.78,SpliceAI_donor-gain:0.01,SpliceAI_donor-loss:0.04,AlphaMissense:0.0864,PrimateAI3D:0.4343597753345966,REVEL:0.016		0.0467838	.	.	.	.
CDK10	ENSG00000185324	.	0.0195636		5.45541	male	downstream_gene_variant,missense_variant	CADD:26.2,AlphaMissense:0.8303,PrimateAI3D:0.6793109607696532,REVEL:0.517		0.0468636	.	.	.	.
ZNF132	ENSG00000131849	.	0.0166322		0	male	intron_variant,missense_variant	CADD:16.64,AlphaMissense:0.1595,PrimateAI3D:0.3572126271948219,REVEL:0.043		0.0473792	.	.	.	.
NSUN7	ENSG00000179299	.	0.0180114		0	male	missense_variant	CADD:25.7,AlphaMissense:0.2504,PrimateAI3D:0.5449640746414662,REVEL:0.261		0.04746	.	.	.	.
MUL1	ENSG00000090432	.	0.0261882	DIAGNOSIS=SNORD118_certain	0	female	missense_variant	CADD:22.5,AlphaMissense:0.1843,PrimateAI3D:0.6223648087680338,REVEL:0.104		0.0475903	.	.	.	.
PTGER1	ENSG00000160951	.	0.0479525		0	female	missense_variant	CADD:21.7,AlphaMissense:0.0673,PrimateAI3D:0.3218662328273058,REVEL:0.011		0.0479525	.	.	.	.
RTN4IP1	ENSG00000130347	.	0.0182909	clinical_CANDIDATE	8.36504	female	missense_variant&splice_region_variant	CADD:33,SpliceAI_donor-loss:0.07,AlphaMissense:0.4815,PrimateAI3D:0.6639715935289859,REVEL:0.407		0.0481965	.	.	.	.
CLEC1B	ENSG00000165682	.	0.0186573		0	male	missense_variant	CADD:15.92,SpliceAI_donor-loss:0.01,AlphaMissense:0.0825,PrimateAI3D:0.47843588843941703,REVEL:0.026		0.0491621	.	.	.	.
CANT1	ENSG00000171302	.	0.0205989		66.6621	female	downstream_gene_variant,missense_variant,splice_region_variant&intron_variant	CADD:24.5,SpliceAI_acceptor-loss:0.18,AlphaMissense:0.2364,PrimateAI3D:0.7438458073139191,REVEL:0.579		0.0493438	.	.	.	.
FCRL2	ENSG00000132704	.	0.0187326	DIAGNOSIS=DOT1L_certain	0	female	intron_variant,missense_variant,upstream_gene_variant	CADD:18.67,AlphaMissense:0.1102,PrimateAI3D:0.5194418908655642,REVEL:0.132		0.0493604	.	.	.	.
RXFP2	ENSG00000133105	.	0.0273207		0	male	missense_variant	CADD:22.3,SpliceAI_donor-loss:0.01,AlphaMissense:0.1076,PrimateAI3D:0.4233983547240497,REVEL:0.154		0.0496483	.	.	.	.
SLC35A5	ENSG00000138459	.	0.027467		0	female	5_prime_UTR_variant,missense_variant	CADD:17.2,AlphaMissense:0.1288,PrimateAI3D:0.31105678468942644,REVEL:0.038		0.0499142	.	.	.	.
CENPJ	ENSG00000151849	.	0.0209814		12.6162	male	missense_variant	CADD:12.84,AlphaMissense:0.084,PrimateAI3D:0.5144855125248434,REVEL:0.05		0.0502599	.	.	.	.
ASPN	ENSG00000106819	.	0.0277006		5.05948	male	intron_variant,missense_variant	CADD:15.58,SpliceAI_donor-gain:0.01,AlphaMissense:0.0901,PrimateAI3D:0.3880208639055491,REVEL:0.048		0.0503387	.	.	.	.
MYO3B	ENSG00000071909	.	0.0179485		0	male	downstream_gene_variant,missense_variant	CADD:23.6,SpliceAI_acceptor-loss:0.16,SpliceAI_donor-loss:0.09,AlphaMissense:0.1396,PrimateAI3D:0.7185993437469004,REVEL:0.623		0.051129	.	.	.	.
R3HDML	ENSG00000101074	.	0.0194745		0	female	missense_variant	CADD:19.57,AlphaMissense:0.1145,PrimateAI3D:0.643684222996235,REVEL:0.21		0.0513154	.	.	.	.
TGM1	ENSG00000092295	.	0.0217533	DIAGNOSIS=TBCK_certain	23.9779	female	downstream_gene_variant,missense_variant	CADD:32.0,AlphaMissense:0.4546,PrimateAI3D:0.7536859306693076,REVEL:0.717		0.052109	.	.	.	.
KY	ENSG00000174611	.	0.0217822		2.34069	female	3_prime_UTR_variant,missense_variant	CADD:23.6,AlphaMissense:0.0809,PrimateAI3D:0.4549186012148857,REVEL:0.107		0.0521782	.	.	.	.
PPL	ENSG00000118898	.	0.0199974	DIAGNOSIS=EZH1_certain_partial	0	male	splice_acceptor_variant	CADD:35,SpliceAI_acceptor-gain:0.75,SpliceAI_acceptor-loss:1.0		0.0526932	.	.	.	.
TBCC	ENSG00000124659	.	0.0221447	DIAGNOSIS=SOX4_likely,WNT10A_certain_partial	0	female	missense_variant	CADD:15.75,SpliceAI_acceptor-gain:0.02,AlphaMissense:0.1193,PrimateAI3D:0.5882749509066343,REVEL:0.182		0.0530466	.	.	.	.
TINAG	ENSG00000137251	.	0.0186325		0	female	missense_variant	CADD:22.8,AlphaMissense:0.3921,PrimateAI3D:0.7453276309370993,REVEL:0.756		0.0530775	.	.	.	.
OR13C4	ENSG00000148136	.	0.0186422	DIAGNOSIS=UGP2_certain	0	female	missense_variant	CADD:22.4,SpliceAI_acceptor-loss:0.01,AlphaMissense:0.1521,PrimateAI3D:0.5520595400780441,REVEL:0.05		0.053105	.	.	.	.
CNTN6	ENSG00000134115	.	0.0202831		0	female	missense_variant	CADD:24.0,SpliceAI_donor-loss:0.01,AlphaMissense:0.5571,PrimateAI3D:0.5633283741772175,REVEL:0.17		0.0534459	.	.	.	.
POLG	ENSG00000140521	.	0.0389157		26.483	male	downstream_gene_variant,missense_variant,upstream_gene_variant	CADD:18.11,AlphaMissense:0.1243,PrimateAI3D:0.3911084131151438,REVEL:0.256		0.0539699	.	.	.	.
DLK2	ENSG00000171462	.	0.0386684	DIAGNOSIS=FBN1_certain_partial;clinical_CANDIDATE	0	male	missense_variant&splice_region_variant,upstream_gene_variant	CADD:33.0,SpliceAI_donor-gain:0.01,SpliceAI_donor-loss:0.82,AlphaMissense:0.1512,PrimateAI3D:0.40184742584824573,REVEL:0.209		0.054342	.	.	.	.
IGSF8	ENSG00000162729	.	0.0228604	clinical_CANDIDATE	0	female	downstream_gene_variant,missense_variant	CADD:24.0,SpliceAI_acceptor-loss:0.01,AlphaMissense:0.0902,PrimateAI3D:0.4822872402518986,REVEL:0.048		0.054761	.	.	.	.
PDZD3	ENSG00000172367	.	0.0228713		0	male	missense_variant	CADD:28.1,SpliceAI_acceptor-loss:0.02,AlphaMissense:0.1354,PrimateAI3D:0.5238494109362362,REVEL:0.231		0.054787	.	.	.	.
CNDP2	ENSG00000133313	.	0.0302412		0	male	intron_variant,missense_variant	CADD:22.2,SpliceAI_acceptor-loss:0.04,AlphaMissense:0.1469,PrimateAI3D:0.5560090133547783,REVEL:0.183		0.0549556	.	.	.	.
SLC2A12	ENSG00000146411	.	0.0264019	DIAGNOSIS=MCCC2_certain_partial	0	female	missense_variant	CADD:21.2,AlphaMissense:0.1458,PrimateAI3D:0.5751101458072664,REVEL:0.29		0.0556553	.	.	.	.
OVOL2	ENSG00000125850	.	0.0404135		5.00561	male	missense_variant	CADD:18.51,AlphaMissense:0.1507,PrimateAI3D:0.3881493122875691,REVEL:0.077		0.0560472	.	.	.	.
IGHMBP2	ENSG00000132740	.	0.0308831		10.3857	female	downstream_gene_variant,missense_variant,upstream_gene_variant	CADD:0.984,AlphaMissense:0.078,PrimateAI3D:0.41913572318851955,REVEL:0.109		0.0561221	.	.	.	.
LAMA4	ENSG00000112769	.	0.0267387		0.00098	female	missense_variant	CADD:14.87,AlphaMissense:0.1357,PrimateAI3D:0.39880010887980466,REVEL:0.051		0.0563651	.	.	.	.
LAMA4	ENSG00000112769	.	0.0267387		0.00098	male	missense_variant	CADD:15.96,AlphaMissense:0.0998,PrimateAI3D:0.39022324353456495,REVEL:0.052		0.0563651	.	.	.	.
COL18A1	ENSG00000182871	.	0.0412065		8.40746	male	missense_variant	CADD:15.04,AlphaMissense:0.1241,PrimateAI3D:0.27675694946199647,REVEL:0.199		0.0571469	.	.	.	.
COL18A1	ENSG00000182871	.	0.0412065		0.00098	female	intron_variant,missense_variant	CADD:4.417,SpliceAI_acceptor-gain:0.01,SpliceAI_donor-gain:0.01,AlphaMissense:0.3639,REVEL:0.415		0.0571469	.	.	.	.
ACO1	ENSG00000122729	.	0.0241701		0	female	missense_variant	CADD:22.5,SpliceAI_acceptor-gain:0.12,AlphaMissense:0.1634,PrimateAI3D:0.5935493655502797,REVEL:0.191		0.0578985	.	.	.	.
FAM162B	ENSG00000183807	.	0.022027		0	male	missense_variant	CADD:23.6,SpliceAI_acceptor-loss:0.01,AlphaMissense:0.1796,PrimateAI3D:0.5208719853311777,REVEL:0.307		0.0580412	.	.	.	.
ZNF142	ENSG00000115568	.	0.0277934		12.7556	female	downstream_gene_variant,missense_variant	CADD:20.2,AlphaMissense:0.3248,PrimateAI3D:0.427508609443903,REVEL:0.1		0.0585885	.	.	.	.
SLX4	ENSG00000188827	.	0.0247569	DIAGNOSIS=ARID1B_certain	32.7803	male	missense_variant	CADD:15.22,AlphaMissense:0.0821,PrimateAI3D:0.37537746734917155,REVEL:0.13		0.059304	.	.	.	.
EDN3	ENSG00000124205	.	0.0251327		0	male	missense_variant	CADD:22.8,AlphaMissense:0.2783,PrimateAI3D:0.4638344299048184,REVEL:0.302		0.0602043	.	.	.	.
ULK3	ENSG00000140474	.	0.0288717		0	female	downstream_gene_variant,missense_variant	CADD:22.8,AlphaMissense:0.3368,REVEL:0.201		0.0608616	.	.	.	.
PSTPIP1	ENSG00000140368	.	0.0256276		0	female	downstream_gene_variant,missense_variant	CADD:27.1,AlphaMissense:0.2321,PrimateAI3D:0.7132619164884091,REVEL:0.708		0.0613898	.	.	.	.
SLC27A2	ENSG00000140284	.	0.0233668	clinical_CANDIDATE	0	female	missense_variant	CADD:22.6,AlphaMissense:0.082,PrimateAI3D:0.46030868120491497,REVEL:0.137		0.0615716	.	.	.	.
EXOG	ENSG00000157036	.	0.0216571		0	male	missense_variant&splice_region_variant	CADD:27.9,SpliceAI_donor-gain:0.09,AlphaMissense:0.1295,PrimateAI3D:0.6061083848774433,REVEL:0.437		0.0616934	.	.	.	.
GLE1	ENSG00000119392	.	0.0293867	DIAGNOSIS=WDR37_certain	77.4979	male	missense_variant	CADD:9.077,SpliceAI_donor-gain:0.01,AlphaMissense:0.0644,PrimateAI3D:0.3367156089842319,REVEL:0.029		0.0619472	.	.	.	.
FAM83G	ENSG00000188522	.	0.0295024		0	male	missense_variant	CADD:28.4,AlphaMissense:0.2478,PrimateAI3D:0.5817848393321036,REVEL:0.225		0.0621911	.	.	.	.
PTPRR	ENSG00000153233	.	0.0295054		0	female	missense_variant	CADD:18.84,SpliceAI_acceptor-gain:0.14,SpliceAI_acceptor-loss:0.01,AlphaMissense:0.0705,PrimateAI3D:0.42895870245993145,REVEL:0.055		0.0621975	.	.	.	.
MRPS15	ENSG00000116898	.	0.0239164		0	female	missense_variant	CADD:16.94,AlphaMissense:0.1187,PrimateAI3D:0.3319861333817244,REVEL:0.12		0.0630198	.	.	.	.
TTLL11	ENSG00000175764	.	0.0300894		0	male	missense_variant,upstream_gene_variant	CADD:19.82,AlphaMissense:0.0964,PrimateAI3D:0.3452083986625076,REVEL:0.055		0.0634285	.	.	.	.
AACS	ENSG00000081760	.	0.0222671		0	male	missense_variant	CADD:22.5,SpliceAI_donor-gain:0.03,AlphaMissense:0.2484,PrimateAI3D:0.651606163531542,REVEL:0.261		0.0634311	.	.	.	.
LRWD1	ENSG00000161036	.	0.0242369	DIAGNOSIS=UGP2_certain	0	female	downstream_gene_variant,missense_variant	CADD:23.5,SpliceAI_acceptor-gain:0.02,AlphaMissense:0.2581,PrimateAI3D:0.664346834421158,REVEL:0.358		0.0638644	.	.	.	.
MICU3	ENSG00000155970	.	0.0266899		0	male	missense_variant,upstream_gene_variant	CADD:24.3,SpliceAI_acceptor-gain:0.01,SpliceAI_acceptor-loss:0.01,AlphaMissense:0.3192,PrimateAI3D:0.5666410090774298,REVEL:0.555		0.0639345	.	.	.	.
WDR62	ENSG00000075702	.	0.0305016		19.0975	female	missense_variant	CADD:23.0,AlphaMissense:0.1788,PrimateAI3D:0.5122790345549584,REVEL:0.105		0.0642973	.	.	.	.
C6orf89	ENSG00000198663	.	0.027242	DIAGNOSIS=SLC35A2_certain	0	female	missense_variant&splice_region_variant	CADD:33.0,SpliceAI_donor-loss:0.75,AlphaMissense:0.1028,PrimateAI3D:0.39828434377908717,REVEL:0.171		0.0652571	.	.	.	.
NEK11	ENSG00000114670	.	0.0230313		0	female	intron_variant,missense_variant	CADD:16.69,SpliceAI_donor-gain:0.02,AlphaMissense:0.2089,PrimateAI3D:0.4165142980217934,REVEL:0.092		0.0656082	.	.	.	.
OTOL1	ENSG00000182447	.	0.0232383		0	male	missense_variant	CADD:23.5,AlphaMissense:0.1059,PrimateAI3D:0.5373228880763055,REVEL:0.375		0.0661979	.	.	.	.
SURF2	ENSG00000148291	.	0.0373587		0	female	missense_variant&splice_region_variant	CADD:17.04,SpliceAI_acceptor-gain:0.1,SpliceAI_acceptor-loss:0.64,AlphaMissense:0.085,PrimateAI3D:0.34432806417346007,REVEL:0.051		0.0678897	.	.	.	.
SLC11A1	ENSG00000018280	.	0.0238628		0	male	missense_variant	CADD:23.9,SpliceAI_acceptor-gain:0.02,SpliceAI_acceptor-loss:0.22,AlphaMissense:0.2616,PrimateAI3D:0.7188852842152118,REVEL:0.716		0.0679767	.	.	.	.
CHRNE	ENSG00000108556	.	0.0379289		6.90304	male	5_prime_UTR_variant,missense_variant	CADD:23.8,SpliceAI_donor-loss:0.01,AlphaMissense:0.0874,PrimateAI3D:0.39584996730089184,REVEL:0.436		0.0689259	.	.	.	.
STK32C	ENSG00000165752	.	0.0504025	DIAGNOSIS=KLF7_certain_partial	0	female	missense_variant	CADD:15.24,SpliceAI_acceptor-loss:0.08,AlphaMissense:0.0672,PrimateAI3D:0.3057692391797901,REVEL:0.069		0.0699003	.	.	.	.
SETD4	ENSG00000185917	.	0.0268095		0	male	missense_variant	CADD:23.9,AlphaMissense:0.126,PrimateAI3D:0.39258610315620895,REVEL:0.097		0.0706429	.	.	.	.
ATP7B	ENSG00000123191	.	0.0249562	DIAGNOSIS=MME_certain_partial,SLC38A8_certain_partial,F5_certain_partial	20.4684	male	missense_variant	CADD:18.08,AlphaMissense:0.0692,PrimateAI3D:0.4132077254354954,REVEL:0.35		0.0710916	.	.	.	.
DSG3	ENSG00000134757	.	0.0296935	DIAGNOSIS=SNAPC4_certain	3.76453	female	missense_variant	CADD:9.092,SpliceAI_donor-loss:0.03,AlphaMissense:0.1016,PrimateAI3D:0.27578955546021466,REVEL:0.089		0.0711295	.	.	.	.
PLCZ1	ENSG00000139151	.	0.0251117		1.47849	female	intron_variant,missense_variant,upstream_gene_variant	CADD:17.41,AlphaMissense:0.2167,PrimateAI3D:0.5217333667725323,REVEL:0.21		0.0715345	.	.	.	.
SIRT2	ENSG00000068903	.	0.0298643	DIAGNOSIS=HDAC8_certain_partial	0	female	downstream_gene_variant,intron_variant,missense_variant	CADD:19.35,SpliceAI_acceptor-gain:0.06,AlphaMissense:0.162,PrimateAI3D:0.6017687240242958,REVEL:0.166		0.0715385	.	.	.	.
DNAJC1	ENSG00000136770	.	0.0308096		0	female	missense_variant	CADD:3.081,SpliceAI_acceptor-loss:0.01,AlphaMissense:0.0678,PrimateAI3D:0.41614195026457307,REVEL:0.056		0.073803	.	.	.	.
PLEKHA4	ENSG00000105559	.	0.0407767		0	female	3_prime_UTR_variant,missense_variant	CADD:20.6,AlphaMissense:0.1044,PrimateAI3D:0.35599417492747304,REVEL:0.139		0.0741012	.	.	.	.
PRKD1	ENSG00000184304	TRUE	0.0353499	clinical_CANDIDATE	17.4306	male	missense_variant	CADD:11.3,SpliceAI_donor-gain:0.01,AlphaMissense:0.0676,PrimateAI3D:0.3380475153774023,REVEL:0.136		0.0745177	.	.	.	.
CLNK	ENSG00000109684	.	0.026657	DIAGNOSIS=ARID1B_certain	0	male	missense_variant	CADD:23.6,SpliceAI_acceptor-loss:0.09,AlphaMissense:0.1296,PrimateAI3D:0.4678280613571406,REVEL:0.183		0.0759364	.	.	.	.
MSLN	ENSG00000102854	.	0.0272136		0	female	downstream_gene_variant,missense_variant	CADD:14.36,AlphaMissense:0.1341,PrimateAI3D:0.4311730399727822,REVEL:0.151		0.0775218	.	.	.	.
TRUB2	ENSG00000167112	.	0.0296476		0	female	missense_variant	CADD:19.03,AlphaMissense:0.0967,PrimateAI3D:0.5394793062657117,REVEL:0.105		0.0781215	.	.	.	.
NPNT	ENSG00000168743	.	0.0339949		0	male	downstream_gene_variant,missense_variant	CADD:18.13,AlphaMissense:0.0942,PrimateAI3D:0.34434891104698173,REVEL:0.243		0.0814333	.	.	.	.
CCKBR	ENSG00000110148	.	0.0343346		0	female	3_prime_UTR_variant,intron_variant,missense_variant	CADD:22.3,SpliceAI_acceptor-loss:0.13,AlphaMissense:0.2734,PrimateAI3D:0.467114495486021,REVEL:0.109		0.082247	.	.	.	.
SPIRE2	ENSG00000204991	.	0.0395218		0	male	downstream_gene_variant,missense_variant	CADD:16.7,AlphaMissense:0.1097,PrimateAI3D:0.4962022527307271,REVEL:0.04		0.0833119	.	.	.	.
PHKG1	ENSG00000164776	.	0.0295988		0	male	downstream_gene_variant,missense_variant	CADD:28.1,SpliceAI_acceptor-gain:0.53,SpliceAI_acceptor-loss:0.01,AlphaMissense:0.2686,PrimateAI3D:0.5956866683065891,REVEL:0.219		0.0843166	.	.	.	.
ALG10	ENSG00000139133	.	0.0359281		3.5487	female	intron_variant,missense_variant	CADD:15.22,AlphaMissense:0.0651,PrimateAI3D:0.35291964694857597,REVEL:0.061		0.0860642	.	.	.	.
HYAL3	ENSG00000186792	.	0.036227		0	female	downstream_gene_variant,intron_variant,missense_variant	CADD:21.3,SpliceAI_acceptor-gain:0.01,AlphaMissense:0.0922,PrimateAI3D:0.42322079628705966,REVEL:0.142		0.0867801	.	.	.	.
FBXW5	ENSG00000159069	.	0.035645		0	male	downstream_gene_variant,missense_variant	CADD:17.33,SpliceAI_donor-gain:0.07,SpliceAI_donor-loss:0.07,AlphaMissense:0.1438,PrimateAI3D:0.5390988632291555,REVEL:0.185		0.0939246	.	.	.	.
GPATCH3	ENSG00000198746	.	0.0329834		0	male	missense_variant	CADD:14.2,AlphaMissense:0.1217,PrimateAI3D:0.4876073647290469,REVEL:0.08		0.0939582	.	.	.	.
GRM6	ENSG00000113262	.	0.0334282	DIAGNOSIS=ADNP_certain	0.00098	female	missense_variant&splice_region_variant	CADD:23,SpliceAI_acceptor-gain:0.05,SpliceAI_acceptor-loss:0.13,AlphaMissense:0.1022,PrimateAI3D:0.531532704681158,REVEL:0.427		0.0952252	.	.	.	.
TMEM127	ENSG00000135956	.	0.0486647	clinical_CANDIDATE	25.5238	female	missense_variant	CADD:16.86,SpliceAI_donor-loss:0.06,AlphaMissense:0.091,PrimateAI3D:0.3579899435490369,REVEL:0.223		0.102585	.	.	.	.
DUSP14	ENSG00000276023	.	0.0361843	DIAGNOSIS=LAMP3_tentative_partial	0	female	missense_variant	CADD:1.312,AlphaMissense:0.1267,PrimateAI3D:0.42502495169639587,REVEL:0.117		0.103076	.	.	.	.
PEX10	ENSG00000157911	.	0.0578684		11.5912	female	downstream_gene_variant,missense_variant	CADD:5.479,AlphaMissense:0.0536,PrimateAI3D:0.3584496931731701,REVEL:0.033		0.105161	.	.	.	.
SLC2A10	ENSG00000197496	.	0.0427157		10.5043	male	missense_variant	CADD:13.58,AlphaMissense:0.0725,PrimateAI3D:0.33798621911555526,REVEL:0.192		0.112556	.	.	.	.
LDLRAD2	ENSG00000187942	.	0.0443314		0	female	missense_variant	CADD:3.791,SpliceAI_acceptor-loss:0.06,AlphaMissense:0.0905,PrimateAI3D:0.3200927738100291,REVEL:0.086		0.126284	.	.	.	.

## Sheet: D4 | De novo rec. exonic vars
# Supplementary Data 4: De novo cohort-level recurrence of exonic variants scored with AlphaMissense, PrimateAI3D, CADD & REVEL
# "patient_gene-phenotype_similarity" is the Phrank similarity score between the patient's and gene's HPO terms; a value of 0 means the gene had no annotated HPO terms
gene_name	ensembl_id	known_dd_gene	cauchy_pvalue	patient_diagnosis	patient_gene-phenotype-similarity	gender	var_consequence	var_score	comment	genebayes_qvalue	bonferroni_p	bonferroni_q	fdr_5	fdr_10
KMT2B	ENSG00000272333	TRUE	4.61e-08		2.80943	female	missense_variant,upstream_gene_variant	CADD:12.62,SpliceAI_acceptor-gain:0.01,AlphaMissense:0.0675,PrimateAI3D:0.2978746048361064,REVEL:0.23		1.38e-08	TRUE	TRUE	TRUE	TRUE
KMT2B	ENSG00000272333	TRUE	4.61e-08	DIAGNOSIS_MATCH_certain	31.9553	male	missense_variant	CADD:30.0,SpliceAI_acceptor-gain:0.01,SpliceAI_acceptor-loss:0.04,AlphaMissense:0.9982,PrimateAI3D:0.917352188974619,REVEL:0.935		1.38e-08	TRUE	TRUE	TRUE	TRUE
KMT2B	ENSG00000272333	TRUE	4.61e-08	DIAGNOSIS_MATCH_certain_partial_FAMILY	6.90214	male	frameshift_variant	CADD:24.5		1.38e-08	TRUE	TRUE	TRUE	TRUE
KMT2B	ENSG00000272333	TRUE	4.61e-08	DIAGNOSIS_MATCH_certain_partial	29.0261	male	frameshift_variant	CADD:32,SpliceAI_acceptor-gain:0.02,SpliceAI_donor-loss:0.02		1.38e-08	TRUE	TRUE	TRUE	TRUE
KMT2B	ENSG00000272333	TRUE	4.61e-08	DIAGNOSIS=FCSK_likely_partial,HCFC1_certain_partial;clinical_CANDIDATE	5.96266	male	missense_variant	CADD:20.4,SpliceAI_acceptor-gain:0.01,AlphaMissense:0.2396,PrimateAI3D:0.5235097935795785,REVEL:0.184		1.38e-08	TRUE	TRUE	TRUE	TRUE
KMT2B	ENSG00000272333	TRUE	4.61e-08	DIAGNOSIS=HCFC1_certain_partial,FCSK_likely_partial;clinical_CANDIDATE	5.96266	male	missense_variant	CADD:20.4,SpliceAI_acceptor-gain:0.01,AlphaMissense:0.2396,PrimateAI3D:0.5235097935795785,REVEL:0.184		1.38e-08	TRUE	TRUE	TRUE	TRUE
RHOA	ENSG00000067560	.	9.99e-06	clinical_CANDIDATE	45.0995	male	intron_variant,missense_variant	CADD:25.0,SpliceAI_acceptor-loss:0.02,AlphaMissense:0.9994,PrimateAI3D:0.8565222007036208,REVEL:0.791		2.98e-06	.	TRUE	TRUE	TRUE
RHOA	ENSG00000067560	.	9.99e-06		15.2396	male	missense_variant	CADD:29.9,SpliceAI_donor-gain:0.1,AlphaMissense:0.9458,PrimateAI3D:0.9759580083191397,REVEL:0.867		2.98e-06	.	TRUE	TRUE	TRUE
BAP1	ENSG00000163930	.	7.8e-06	DIAGNOSIS_MATCH_likely_partial;clinical_CANDIDATE	31.1582	female	missense_variant,upstream_gene_variant	CADD:29.1,SpliceAI_acceptor-loss:0.01,AlphaMissense:0.9999,PrimateAI3D:0.9686339861154559,REVEL:0.984		4.24e-06	.	.	TRUE	TRUE
BAP1	ENSG00000163930	.	7.8e-06	DIAGNOSIS=RNH1_certain	29.9608	female	downstream_gene_variant,missense_variant,upstream_gene_variant	CADD:27.4,SpliceAI_acceptor-loss:0.02,AlphaMissense:0.9891,PrimateAI3D:0.9431607708334923,REVEL:0.586		4.24e-06	.	.	TRUE	TRUE
COL4A1	ENSG00000187498	.	3.14e-05	DIAGNOSIS_MATCH_certain_partial	25.3293	female	missense_variant	CADD:24.4,SpliceAI_donor-loss:0.01,AlphaMissense:0.8974,PrimateAI3D:0.8080649507045743,REVEL:0.933		9.39e-06	.	.	TRUE	TRUE
COL4A1	ENSG00000187498	.	3.14e-05	DIAGNOSIS_MATCH_certain	29.8374	male	missense_variant	CADD:23.9,AlphaMissense:0.9849,PrimateAI3D:0.809943943619728,REVEL:0.919		9.39e-06	.	.	TRUE	TRUE
KIF21A	ENSG00000139116	.	7.62e-06	DIAGNOSIS_MATCH_likely	4.27405	female	missense_variant	CADD:28.4,SpliceAI_acceptor-gain:0.01,AlphaMissense:0.9997,PrimateAI3D:0.9831734827160835,REVEL:0.634		1.07e-05	.	.	TRUE	TRUE
KIF21A	ENSG00000139116	.	7.62e-06	clinical_CANDIDATE	38.5928	male	missense_variant	CADD:25.9,SpliceAI_acceptor-gain:0.01,AlphaMissense:0.9902,PrimateAI3D:0.9754036894440652,REVEL:0.885		1.07e-05	.	.	TRUE	TRUE
NRBP1	ENSG00000115216	.	3.77e-05	clinical_CANDIDATE	0	male	downstream_gene_variant,missense_variant	CADD:28.0,SpliceAI_donor-gain:0.03,AlphaMissense:0.9999,PrimateAI3D:0.7683761085569858,REVEL:0.885		1.12e-05	.	.	TRUE	TRUE
NRBP1	ENSG00000115216	.	3.77e-05		0	female	downstream_gene_variant,missense_variant	CADD:27.9,AlphaMissense:0.8691,PrimateAI3D:0.7198551541566849,REVEL:0.643		1.12e-05	.	.	TRUE	TRUE
CACNA1C	ENSG00000151067	TRUE	4.07e-05	DIAGNOSIS_MATCH_likely_partial	19.9571	female	missense_variant	CADD:23.9,PrimateAI3D:0.8979618759453298,REVEL:0.861		1.21e-05	.	.	TRUE	TRUE
CACNA1C	ENSG00000151067	TRUE	4.07e-05	DIAGNOSIS_MATCH_likely_partial	20.3883	female	missense_variant	CADD:29.3,PrimateAI3D:0.8662361802160741,REVEL:0.901		1.21e-05	.	.	TRUE	TRUE
LRRC7	ENSG00000033122	.	6.15e-05	clinical_CANDIDATE	0	female	5_prime_UTR_variant,missense_variant	CADD:24.5,SpliceAI_donor-loss:0.01,PrimateAI3D:0.7735646741092205,REVEL:0.272		1.84e-05	.	.	TRUE	TRUE
LRRC7	ENSG00000033122	.	6.15e-05	DIAGNOSIS=CAD_tentative	0	male	5_prime_UTR_variant,missense_variant	CADD:28.9,SpliceAI_donor-loss:0.05,PrimateAI3D:0.9627524134516717,REVEL:0.893		1.84e-05	.	.	TRUE	TRUE
H4C5	ENSG00000276966	.	2.84e-05	DIAGNOSIS_MATCH_certain	0	male	missense_variant	CADD:26.3,PrimateAI3D:0.786350122988224,REVEL:0.589	Phenotype similarity score is 0 despite a diagnostic match because there are no HPO terms annotated to gene.	2.84e-05	.	.	.	TRUE
H4C5	ENSG00000276966	.	2.84e-05	DIAGNOSIS_MATCH_certain;clinical_CANDIDATE	0	male	missense_variant	CADD:26.9,PrimateAI3D:0.7183670379221437,REVEL:0.317	Phenotype similarity score is 0 despite a diagnostic match because there are no HPO terms annotated to gene.	2.84e-05	.	.	.	TRUE
ZNF865	ENSG00000261221	.	3.3e-05	clinical_CANDIDATE	0	female	stop_gained,upstream_gene_variant	CADD:37		3.3e-05	.	.	.	TRUE
ZNF865	ENSG00000261221	.	3.3e-05	DIAGNOSIS_MATCH_likely_partial	0	male	stop_gained,upstream_gene_variant	CADD:31	Phenotype similarity score is 0 despite a diagnostic match because there are no HPO terms annotated to gene.	3.3e-05	.	.	.	TRUE
MRTFB	ENSG00000186260	.	4.11e-05	DIAGNOSIS_MATCH_certain;clinical_CANDIDATE	0	female	downstream_gene_variant,missense_variant	CADD:25.4,PrimateAI3D:0.9286056208610536,REVEL:0.868	Phenotype similarity score is 0 despite a diagnostic match because there are no HPO terms annotated to gene.	4.11e-05	.	.	.	TRUE
MRTFB	ENSG00000186260	.	4.11e-05	DIAGNOSIS_MATCH_likely	0	male	downstream_gene_variant,missense_variant	CADD:28.9,PrimateAI3D:0.904664115458727,REVEL:0.773	Phenotype similarity score is 0 despite a diagnostic match because there are no HPO terms annotated to gene.	4.11e-05	.	.	.	TRUE
EZH1	ENSG00000108799	.	8.75e-05	DIAGNOSIS=SNORD118_certain	30.4313	female	downstream_gene_variant,missense_variant	CADD:25.7,SpliceAI_acceptor-loss:0.01,AlphaMissense:0.5134,PrimateAI3D:0.7136365973949432,REVEL:0.693		7.26e-05	.	.	.	TRUE
EZH1	ENSG00000108799	.	8.75e-05	DIAGNOSIS_MATCH_certain_partial	75.7932	male	missense_variant	CADD:32.0,SpliceAI_acceptor-gain:0.01,AlphaMissense:0.9901,PrimateAI3D:0.9351225502789022,REVEL:0.875		7.26e-05	.	.	.	TRUE
NOTCH1	ENSG00000148400	TRUE	0.000245812	DIAGNOSIS_MATCH_certain	12.8227	female	missense_variant	CADD:29.8,SpliceAI_acceptor-gain:0.01,SpliceAI_acceptor-loss:0.01,AlphaMissense:0.9882,PrimateAI3D:0.8860977740585805,REVEL:0.813		7.34e-05	.	.	.	TRUE
NOTCH1	ENSG00000148400	TRUE	0.000245812	clinical_CANDIDATE	18.2714	male	missense_variant	CADD:17.81,AlphaMissense:0.1033,PrimateAI3D:0.714202319085598,REVEL:0.366		7.34e-05	.	.	.	TRUE
NBPF12	ENSG00000268043	.	7.5e-05		0	female	intron_variant,stop_gained	CADD:25.9,SpliceAI_acceptor-loss:0.01		7.5e-05	.	.	.	TRUE
GDF11	ENSG00000135414	.	0.000276498	DIAGNOSIS_MATCH_certain;clinical_CANDIDATE	44.2399	male	stop_gained	CADD:36.0,SpliceAI_donor-loss:0.02		8.26e-05	.	.	.	TRUE
GDF11	ENSG00000135414	.	0.000276498	DIAGNOSIS_MATCH_likely_partial;clinical_CANDIDATE	26.5714	female	missense_variant	CADD:25.8,AlphaMissense:0.8918,PrimateAI3D:0.7190911500155928,REVEL:0.365		8.26e-05	.	.	.	TRUE
KRTAP9-7	ENSG00000180386	.	8.27e-05		0	male	missense_variant	CADD:9.29,AlphaMissense:0.0923,PrimateAI3D:0.29299685701727873,REVEL:0.022		8.27e-05	.	.	.	TRUE
PURA	ENSG00000185129	TRUE	0.000294779	DIAGNOSIS_MATCH_certain	25.1327	female	downstream_gene_variant,missense_variant	CADD:28.8,AlphaMissense:1.0,PrimateAI3D:0.9466622887551785,REVEL:0.924		8.8e-05	.	.	.	TRUE
EIF5A	ENSG00000132507	TRUE	0.000341911		41.8236	male	missense_variant,splice_donor_variant	CADD:34,SpliceAI_acceptor-gain:0.06,SpliceAI_donor-gain:0.3,SpliceAI_donor-loss:1.0		0.000102089	.	.	.	TRUE
DNAH9	ENSG00000007174	.	0.00010543		3.58626	male	missense_variant	CADD:24.9,AlphaMissense:0.34,PrimateAI3D:0.9609817887842658,REVEL:0.837		0.00010543	.	.	.	TRUE
DNAH9	ENSG00000007174	.	0.00010543		2.61844	female	frameshift_variant	CADD:29.9,SpliceAI_donor-loss:0.01		0.00010543	.	.	.	TRUE
DNAH9	ENSG00000007174	.	0.00010543		5.64625	male	missense_variant	CADD:24.6,SpliceAI_donor-loss:0.01,AlphaMissense:0.1287,PrimateAI3D:0.5295146192610264,REVEL:0.28		0.00010543	.	.	.	TRUE
CDK19	ENSG00000155111	.	0.000483755	DIAGNOSIS=MRPL33_tentative_partial	15.5423	female	missense_variant	CADD:22.7,SpliceAI_acceptor-loss:0.1,AlphaMissense:0.1035,PrimateAI3D:0.5868463231623173,REVEL:0.142		0.000144441	.	.	.	.
CDK19	ENSG00000155111	.	0.000483755	DIAGNOSIS_MATCH_likely_partial	35.7139	female	intron_variant,missense_variant	CADD:26.7,AlphaMissense:0.9998,PrimateAI3D:0.7620366866886615,REVEL:0.829		0.000144441	.	.	.	.
C1R	ENSG00000159403	.	0.000192591	DIAGNOSIS_MATCH_certain	0	male	downstream_gene_variant,missense_variant	CADD:24.6,AlphaMissense:0.9802,PrimateAI3D:0.9169753381609917	Phenotype similarity score is 0 despite a diagnostic match because there are no HPO terms annotated to gene.	0.000192591	.	.	.	.
C1R	ENSG00000159403	.	0.000192591	DIAGNOSIS=RMRP_certain	10.0883	male	downstream_gene_variant,intron_variant,missense_variant	CADD:24.9,AlphaMissense:0.2657,PrimateAI3D:0.587208147868514		0.000192591	.	.	.	.
ZNF483	ENSG00000173258	.	0.000243994		0	female	missense_variant	CADD:9.315,SpliceAI_donor-loss:0.04,AlphaMissense:0.1211,PrimateAI3D:0.26865228068083524,REVEL:0.016		0.000202496	.	.	.	.
ZNF483	ENSG00000173258	.	0.000243994	DIAGNOSIS=DOT1L_certain	0	female	downstream_gene_variant,intron_variant,missense_variant	CADD:15.04,AlphaMissense:0.9023,PrimateAI3D:0.40839140333235263,REVEL:0.006		0.000202496	.	.	.	.
ZNF483	ENSG00000173258	.	0.000243994		0	male	downstream_gene_variant,intron_variant,missense_variant	CADD:14.3,AlphaMissense:0.5625,PrimateAI3D:0.2672058330103756,REVEL:0.131		0.000202496	.	.	.	.
FOXB1	ENSG00000171956	.	0.00068916		0	female	missense_variant	CADD:28.8,AlphaMissense:0.9994,PrimateAI3D:0.9828700312972067,REVEL:0.931		0.000205772	.	.	.	.
CITED2	ENSG00000164442	.	0.00069873	DIAGNOSIS_MATCH_likely_partial	1.46304	female	missense_variant	CADD:32.0,AlphaMissense:0.9986,PrimateAI3D:0.7896237064898014,REVEL:0.879		0.000208629	.	.	.	.
RNF2	ENSG00000121481	.	0.000848304	DIAGNOSIS_MATCH_likely;clinical_CANDIDATE	63.4422	female	missense_variant	CADD:30.0,SpliceAI_acceptor-loss:0.01,SpliceAI_donor-loss:0.03,AlphaMissense:0.9996,PrimateAI3D:0.8644739061594009,REVEL:0.77		0.00025329	.	.	.	.
MED13	ENSG00000108510	TRUE	0.000875998	DIAGNOSIS=IQCB1_certain	3.35244	male	missense_variant	CADD:23.8,SpliceAI_acceptor-loss:0.01,AlphaMissense:0.155,PrimateAI3D:0.5954889620095491,REVEL:0.338		0.000261559	.	.	.	.
MED13	ENSG00000108510	TRUE	0.000875998	DIAGNOSIS=NADK2_certain	11.766	female	inframe_deletion	CADD:19.91,SpliceAI_acceptor-loss:0.03		0.000261559	.	.	.	.
GVQW3	ENSG00000179240	.	0.000280038		0	male	downstream_gene_variant,intron_variant,stop_gained	CADD:36,SpliceAI_acceptor-loss:0.01		0.000280038	.	.	.	.
KLRC3	ENSG00000205810	.	0.000301365	DIAGNOSIS=MYBPC1_likely	0	male	stop_gained	CADD:23.5,SpliceAI_donor-gain:0.01		0.000301365	.	.	.	.
TRA2B	ENSG00000136527	.	0.00108007	DIAGNOSIS=Mitochondrial_Disorder_of_Unknown_Etiology_certain;clinical_CANDIDATE	0	male	5_prime_UTR_variant,stop_gained	CADD:41.0,SpliceAI_donor-gain:0.01		0.00032249	.	.	.	.
ZNF782	ENSG00000196597	.	0.000129688	DIAGNOSIS=DROSHA_likely	0	male	downstream_gene_variant,stop_gained	CADD:37.0		0.000341728	.	.	.	.
GSPT1	ENSG00000103342	.	0.00129098	DIAGNOSIS=EHMT1_certain	0	male	downstream_gene_variant,missense_variant	CADD:29.1,SpliceAI_acceptor-gain:0.01,SpliceAI_donor-gain:0.01,AlphaMissense:0.9987,PrimateAI3D:0.9543785436451436,REVEL:0.954		0.000385465	.	.	.	.
SF3B2	ENSG00000087365	.	0.00132393	clinical_CANDIDATE	0	male	downstream_gene_variant,missense_variant	CADD:29.7,AlphaMissense:1.0,PrimateAI3D:0.9640163697302342,REVEL:0.501		0.000395303	.	.	.	.
C15orf41	ENSG00000186073	.	0.000404798		2.19394	male	stop_gained	CADD:42,SpliceAI_donor-loss:0.01		0.000404798	.	.	.	.
AHCTF1	ENSG00000153207	.	0.00143082	clinical_CANDIDATE	0	female	stop_gained	CADD:43.0,SpliceAI_acceptor-gain:0.35,SpliceAI_acceptor-loss:0.09		0.00042722	.	.	.	.
RAB3A	ENSG00000105649	.	0.00146433	DIAGNOSIS_MATCH_likely;clinical_CANDIDATE	0	male	5_prime_UTR_variant,missense_variant	CADD:27.0,AlphaMissense:0.9962,PrimateAI3D:0.8899832698702811,REVEL:0.868	Phenotype similarity score is 0 despite a diagnostic match because there are no HPO terms annotated to gene.	0.000437226	.	.	.	.
PSMD1	ENSG00000173692	.	0.00147005	clinical_CANDIDATE	0	male	missense_variant	CADD:32,SpliceAI_acceptor-loss:0.03,AlphaMissense:0.9981,PrimateAI3D:0.9329941803216932,REVEL:0.778		0.000438932	.	.	.	.
TRAF3	ENSG00000131323	.	0.00149446	DIAGNOSIS_MATCH_likely_partial	0	female	stop_gained	CADD:39,SpliceAI_acceptor-gain:0.01	Phenotype similarity score is 0 despite a diagnostic match because there are no HPO terms annotated to gene.	0.000446221	.	.	.	.
GLUL	ENSG00000135821	.	0.00159611		18.4009	male	missense_variant&splice_region_variant	CADD:32,AlphaMissense:0.9931,PrimateAI3D:0.9719182559847834,REVEL:0.26		0.000476571	.	.	.	.
ADD3	ENSG00000148700	.	0.000892437		10.9763	female	stop_gained	CADD:46.0,SpliceAI_acceptor-loss:0.04		0.00048486	.	.	.	.
HNRNPK	ENSG00000165119	TRUE	0.00170095	DIAGNOSIS_MATCH_tentative_partial	29.3047	female	missense_variant	CADD:25.3,AlphaMissense:0.999,PrimateAI3D:0.918520442098379,REVEL:0.625		0.000507875	.	.	.	.
CALM1	ENSG00000198668	.	0.00194715	clinical_CANDIDATE	0.00098	female	downstream_gene_variant,missense_variant&splice_region_variant	CADD:35.0,SpliceAI_donor-gain:0.98,SpliceAI_donor-loss:0.24,PrimateAI3D:0.7996627028286458,REVEL:0.379		0.000581387	.	.	.	.
MAP3K20	ENSG00000091436	.	0.000582305	DIAGNOSIS_MATCH_likely	9.15316	male	inframe_deletion	CADD:21.8,SpliceAI_donor-loss:0.08		0.000582305	.	.	.	.
MAP3K20	ENSG00000091436	.	0.000582305		6.33349	female	stop_gained	CADD:38.0,SpliceAI_donor-loss:0.03		0.000582305	.	.	.	.
NACA	ENSG00000196531	.	0.00195907		0	male	downstream_gene_variant,missense_variant&splice_region_variant	CADD:31.0,AlphaMissense:0.9971,PrimateAI3D:0.9151010300219058,REVEL:0.783		0.000584947	.	.	.	.
NCOA2	ENSG00000140396	.	0.00196283	clinical_CANDIDATE	0	female	missense_variant	CADD:26.0,AlphaMissense:0.9988,PrimateAI3D:0.9095232068002226,REVEL:0.559		0.00058607	.	.	.	.
NBEA	ENSG00000172915	TRUE	0.00216253	DIAGNOSIS_MATCH_certain_partial	28.3544	female	missense_variant	CADD:32.0,AlphaMissense:0.9999,PrimateAI3D:0.9269925260543825,REVEL:0.62		0.000645696	.	.	.	.
FAM120A	ENSG00000048828	.	0.00219065		0	male	missense_variant	CADD:26.0,SpliceAI_acceptor-gain:0.01,SpliceAI_donor-gain:0.04,AlphaMissense:0.9992,PrimateAI3D:0.9373653370141986,REVEL:0.676		0.000654091	.	.	.	.
ATP2C2	ENSG00000064270	.	0.000656887		0	female	missense_variant	CADD:24.6,AlphaMissense:0.113,PrimateAI3D:0.6752556562423708,REVEL:0.805		0.000656887	.	.	.	.
ATP2C2	ENSG00000064270	.	0.000656887	DIAGNOSIS=AHDC1_certain_partial	0	male	missense_variant	CADD:32,SpliceAI_acceptor-gain:0.35,SpliceAI_donor-gain:0.94,SpliceAI_donor-loss:0.12,AlphaMissense:0.2385,PrimateAI3D:0.7269285234808922,REVEL:0.79		0.000656887	.	.	.	.
TNPO2	ENSG00000105576	.	0.00222861	DIAGNOSIS_MATCH_certain	0	male	missense_variant,upstream_gene_variant	CADD:29.9,AlphaMissense:0.9964,PrimateAI3D:0.953275548517704,REVEL:0.713	Phenotype similarity score is 0 despite a diagnostic match because there are no HPO terms annotated to gene.	0.000665427	.	.	.	.
HECTD1	ENSG00000092148	.	0.00131105		0	female	missense_variant,upstream_gene_variant	CADD:32,SpliceAI_acceptor-gain:0.01,AlphaMissense:0.9972,PrimateAI3D:0.9766187915205956,REVEL:0.96		0.000712294	.	.	.	.
ANKRD17	ENSG00000132466	.	0.00240778	clinical_CANDIDATE	0.60195	female	intron_variant,missense_variant	CADD:27.2,AlphaMissense:0.9968,PrimateAI3D:0.9278325839340686,REVEL:0.772		0.000718925	.	.	.	.
KIF5B	ENSG00000170759	.	0.00132467		0	female	missense_variant	CADD:27.9,AlphaMissense:0.9993,PrimateAI3D:0.9523511952161791,REVEL:0.937		0.000719689	.	.	.	.
CACNA1A	ENSG00000141837	TRUE	0.00246248	DIAGNOSIS_MATCH_certain	32.436	female	missense_variant	CADD:30.0,SpliceAI_acceptor-gain:0.03,AlphaMissense:0.9971,PrimateAI3D:0.9741844625771048,REVEL:0.947		0.000735256	.	.	.	.
NF1	ENSG00000196712	TRUE	0.000890507		115.369	male	stop_gained	CADD:39.0		0.000739051	.	.	.	.
NF1	ENSG00000196712	TRUE	0.000890507		6.85259	female	missense_variant	CADD:32,SpliceAI_acceptor-loss:0.14,AlphaMissense:0.9967,PrimateAI3D:0.9771654771268368,REVEL:0.814		0.000739051	.	.	.	.
DNAJC6	ENSG00000116675	.	0.00140496		3.94287	female	missense_variant	CADD:28.2,AlphaMissense:0.9992,PrimateAI3D:0.9236604513227938,REVEL:0.974		0.000763314	.	.	.	.
ARHGAP45	ENSG00000180448	.	0.000790259		0	female	downstream_gene_variant,missense_variant,upstream_gene_variant	CADD:23.9,SpliceAI_acceptor-loss:0.01,AlphaMissense:0.6061,REVEL:0.209		0.000790259	.	.	.	.
ARHGAP45	ENSG00000180448	.	0.000790259	DIAGNOSIS=CDKL5_certain	0	male	downstream_gene_variant,missense_variant,upstream_gene_variant	CADD:25.3,AlphaMissense:0.7881,REVEL:0.466		0.000790259	.	.	.	.
SPOP	ENSG00000121067	.	0.00266788	DIAGNOSIS_MATCH_likely;clinical_CANDIDATE	121.595	male	missense_variant	CADD:26.6,AlphaMissense:0.9868,PrimateAI3D:0.8137950362265108,REVEL:0.534		0.000796584	.	.	.	.
GLI3	ENSG00000106571	TRUE	0.00268904	DIAGNOSIS=RMRP_certain	19.0252	male	missense_variant	CADD:27.4,AlphaMissense:0.9984,PrimateAI3D:0.9324575901031494,REVEL:0.523		0.000802903	.	.	.	.
SOX6	ENSG00000110693	TRUE	0.00270558	clinical_CANDIDATE	25.7228	male	missense_variant	CADD:27.7,AlphaMissense:0.9994,PrimateAI3D:0.9569960214197637,REVEL:0.607		0.00080784	.	.	.	.
SULF2	ENSG00000196562	.	0.000663684		0	female	intron_variant,missense_variant&splice_region_variant	CADD:32,SpliceAI_acceptor-gain:0.03,SpliceAI_donor-gain:0.05,AlphaMissense:0.1406,PrimateAI3D:0.6281558841466903,REVEL:0.577		0.000932698	.	.	.	.
SULF2	ENSG00000196562	.	0.000663684	DIAGNOSIS=MTTL1_certain	0	male	missense_variant,upstream_gene_variant	CADD:1.045,SpliceAI_acceptor-loss:0.01,AlphaMissense:0.8998,PrimateAI3D:0.7913942323625088,REVEL:0.545		0.000932698	.	.	.	.
SPTSSA	ENSG00000165389	.	0.00112506	DIAGNOSIS_MATCH_likely_partial	0	female	missense_variant	CADD:26.8,SpliceAI_acceptor-gain:0.01,SpliceAI_acceptor-loss:0.08,AlphaMissense:0.9791,PrimateAI3D:0.750259462594986,REVEL:0.629	Phenotype similarity score is 0 despite a diagnostic match because there are no HPO terms annotated to gene.	0.000933711	.	.	.	.
NCBP1	ENSG00000136937	.	0.0032287		0	male	missense_variant,upstream_gene_variant	CADD:26.7,AlphaMissense:0.983,PrimateAI3D:0.8278736785054207,REVEL:0.328		0.000964035	.	.	.	.
KLF7	ENSG00000118263	.	0.00328342	DIAGNOSIS_MATCH_certain_partial	0	female	missense_variant,synonymous_variant	CADD:28.4,SpliceAI_donor-loss:0.03,AlphaMissense:0.9887,PrimateAI3D:0.7563398659229278,REVEL:0.33	Phenotype similarity score is 0 despite a diagnostic match because there are no HPO terms annotated to gene.	0.000980376	.	.	.	.
SEL1L3	ENSG00000091490	.	0.000702247		0	male	missense_variant,upstream_gene_variant	CADD:24.7,AlphaMissense:0.0875,PrimateAI3D:0.6027053342759608,REVEL:0.077		0.000986891	.	.	.	.
SEL1L3	ENSG00000091490	.	0.000702247		0	female	downstream_gene_variant,missense_variant	CADD:28.1,SpliceAI_acceptor-loss:0.01,SpliceAI_donor-loss:0.01,AlphaMissense:0.2591,PrimateAI3D:0.6849465048313144,REVEL:0.328		0.000986891	.	.	.	.
TSHZ3	ENSG00000121297	.	0.00337902	clinical_CANDIDATE_FAMILY	0	male	missense_variant	CADD:26.2,AlphaMissense:0.9914,PrimateAI3D:0.8912406243383885,REVEL:0.664		0.00100892	.	.	.	.
EBF3	ENSG00000108001	TRUE	0.00345942	DIAGNOSIS_MATCH_certain_partial	6.67801	female	missense_variant	CADD:25,SpliceAI_acceptor-gain:0.04,SpliceAI_acceptor-loss:0.01,AlphaMissense:0.97,PrimateAI3D:0.9367426957190039,REVEL:0.771		0.00103293	.	.	.	.
PTPRA	ENSG00000132670	.	0.00192793	DIAGNOSIS=MAP3K20_likely	0	male	missense_variant	CADD:31.0,SpliceAI_acceptor-loss:0.02,AlphaMissense:0.9979,PrimateAI3D:0.9545806902647017,REVEL:0.879		0.00104744	.	.	.	.
CSNK1A1	ENSG00000113712	.	0.00358628	DIAGNOSIS=PPM1D_certain_partial	0	male	downstream_gene_variant,missense_variant	CADD:24.4,AlphaMissense:0.9198,PrimateAI3D:0.9663254724442958,REVEL:0.535		0.00107081	.	.	.	.
EIF3B	ENSG00000106263	.	0.00358692		0	female	missense_variant	CADD:27.2,SpliceAI_acceptor-gain:0.13,AlphaMissense:0.9938,PrimateAI3D:0.7824702925980092,REVEL:0.557		0.001071	.	.	.	.
ZNF652	ENSG00000198740	.	0.00199055		0	male	missense_variant	CADD:26.2,AlphaMissense:0.9986,PrimateAI3D:0.859371448159218,REVEL:0.818		0.00108146	.	.	.	.
ADNP	ENSG00000101126	TRUE	0.00375016	DIAGNOSIS_MATCH_certain	40.1629	female	intron_variant,stop_gained	CADD:37		0.00111974	.	.	.	.
TUBA1B	ENSG00000123416	.	0.00381989	clinical_CANDIDATE	0	female	downstream_gene_variant,intron_variant,missense_variant	CADD:26.3,AlphaMissense:0.9779,PrimateAI3D:0.8654524536430838,REVEL:0.713		0.00114056	.	.	.	.
HNRNPUL1	ENSG00000105323	.	0.0038398		0	male	downstream_gene_variant,intron_variant,missense_variant&splice_region_variant	CADD:33,AlphaMissense:0.9926,PrimateAI3D:0.8490554912388326,REVEL:0.8		0.0011465	.	.	.	.
ACTN1	ENSG00000072110	.	0.00211498	DIAGNOSIS=CLTC_likely_partial	2.07124	male	downstream_gene_variant,missense_variant	CADD:29.8,AlphaMissense:0.9938,PrimateAI3D:0.9828626343607899,REVEL:0.783		0.00114906	.	.	.	.
SSRP1	ENSG00000149136	.	0.00214563		0	female	downstream_gene_variant,missense_variant,upstream_gene_variant	CADD:32,SpliceAI_donor-gain:0.03,AlphaMissense:0.9986,PrimateAI3D:0.860584192276001,REVEL:0.68		0.00116572	.	.	.	.
FBH1	ENSG00000134452	.	0.00121757	clinical_CANDIDATE	0	male	missense_variant	CADD:24.0,SpliceAI_acceptor-loss:0.02,AlphaMissense:0.8944,PrimateAI3D:0.6264269518852235,REVEL:0.307		0.00121757	.	.	.	.
FBH1	ENSG00000134452	.	0.00121757		0	male	missense_variant	CADD:28.4,SpliceAI_acceptor-gain:0.01,AlphaMissense:0.1974,PrimateAI3D:0.6138818687945603,REVEL:0.677		0.00121757	.	.	.	.
CNNM2	ENSG00000148842	.	0.00226141		6.95675	male	missense_variant	CADD:28.4,AlphaMissense:0.9968,PrimateAI3D:0.9329580686986446,REVEL:0.897		0.00122862	.	.	.	.
OSBPL6	ENSG00000079156	.	0.0023057	DIAGNOSIS=MPV17_certain	0	female	missense_variant	CADD:28.2,SpliceAI_donor-gain:0.03,AlphaMissense:0.9955,PrimateAI3D:0.8970669731497767,REVEL:0.38		0.00125268	.	.	.	.
UBXN7	ENSG00000163960	.	0.00421642	DIAGNOSIS=MTTL1_certain	0	male	intron_variant,missense_variant	CADD:23.1,SpliceAI_acceptor-gain:0.02,AlphaMissense:0.9625,PrimateAI3D:0.732982823997736,REVEL:0.17		0.00125895	.	.	.	.
EXT1	ENSG00000182197	TRUE	0.0023326		1.23563	female	missense_variant	CADD:32.0,AlphaMissense:0.9874,PrimateAI3D:0.9469194911420346,REVEL:0.835		0.0012673	.	.	.	.
USP42	ENSG00000106346	.	0.00432874		0	male	downstream_gene_variant,frameshift_variant	CADD:25.2		0.00129249	.	.	.	.
KLF10	ENSG00000155090	.	0.000932041		0	male	missense_variant	CADD:31,AlphaMissense:0.9998,PrimateAI3D:0.825283228009939,REVEL:0.882		0.00130983	.	.	.	.
TRIP12	ENSG00000153827	TRUE	0.00452961	clinical_CANDIDATE	12.174	male	missense_variant	CADD:25.7,SpliceAI_acceptor-gain:0.05,AlphaMissense:0.9914,PrimateAI3D:0.9458570712804792,REVEL:0.35		0.00135247	.	.	.	.
SOX4	ENSG00000124766	TRUE	0.00141749	DIAGNOSIS_MATCH_likely	26.7805	female	stop_gained	CADD:36.0		0.00141749	.	.	.	.
RAI1	ENSG00000108557	TRUE	0.00475898	DIAGNOSIS_MATCH_certain	40.9432	female	downstream_gene_variant,frameshift_variant,upstream_gene_variant	CADD:25.4		0.00142095	.	.	.	.
PDE2A	ENSG00000186642	.	0.00270978	clinical_CANDIDATE	17.5152	female	missense_variant&splice_region_variant,upstream_gene_variant	CADD:33.0,AlphaMissense:0.9941,PrimateAI3D:0.8757946553826331,REVEL:0.708		0.00147222	.	.	.	.
CBL	ENSG00000110395	TRUE	0.00181374	DIAGNOSIS_MATCH_likely_partial;clinical_CANDIDATE	20.1233	male	missense_variant	CADD:28.8,AlphaMissense:0.9999,PrimateAI3D:0.9424630990624425,REVEL:0.946		0.00150526	.	.	.	.
LAMA5	ENSG00000130702	.	0.00107194	DIAGNOSIS=DROSHA_likely	0	male	missense_variant	CADD:26.4,SpliceAI_acceptor-loss:0.01,AlphaMissense:0.1102,PrimateAI3D:0.6349809566885233,REVEL:0.274		0.00150643	.	.	.	.
LAMA5	ENSG00000130702	.	0.00107194		0	female	missense_variant	CADD:28.2,SpliceAI_donor-gain:0.18,AlphaMissense:0.4035,PrimateAI3D:0.6415111842751503,REVEL:0.442		0.00150643	.	.	.	.
ANKRD44	ENSG00000065413	.	0.00189421	clinical_CANDIDATE	0	female	stop_gained	CADD:43.0,SpliceAI_donor-loss:0.01		0.00157204	.	.	.	.
ADCY5	ENSG00000173175	TRUE	0.00289484		8.74981	female	missense_variant	CADD:27.3,AlphaMissense:0.9961,PrimateAI3D:0.8724806249141691,REVEL:0.892		0.00157277	.	.	.	.
ZNF236	ENSG00000130856	.	0.00305349		0	male	missense_variant	CADD:25.5,AlphaMissense:0.9956,PrimateAI3D:0.9308328658342362,REVEL:0.448		0.00165896	.	.	.	.
MAEA	ENSG00000090316	.	0.00200663		0	female	intron_variant,stop_gained	CADD:33.0		0.00166534	.	.	.	.
PTCH1	ENSG00000185920	TRUE	0.00561982	clinical_CANDIDATE	70.1158	female	missense_variant	CADD:22.9,AlphaMissense:0.9666,PrimateAI3D:0.884638056755066,REVEL:0.522		0.00167799	.	.	.	.
ATRNL1	ENSG00000107518	.	0.00203032	clinical_CANDIDATE	0	male	missense_variant	CADD:28.2,AlphaMissense:0.999,PrimateAI3D:0.9597072051465515,REVEL:0.766		0.001685	.	.	.	.
RUNX1T1	ENSG00000079102	.	0.00565917	DIAGNOSIS=RAC3_certain	0	female	missense_variant	CADD:32.0,SpliceAI_donor-loss:0.01,AlphaMissense:0.933,PrimateAI3D:0.9239742888510227,REVEL:0.625		0.00168973	.	.	.	.
MAP2K7	ENSG00000076984	.	0.00311396	clinical_CANDIDATE	0	male	missense_variant	CADD:28.6,AlphaMissense:0.9998,PrimateAI3D:0.9241896030306815,REVEL:0.863		0.00169181	.	.	.	.
ERICH3	ENSG00000178965	.	0.00174269		0	female	missense_variant&splice_region_variant	CADD:27.2,SpliceAI_acceptor-gain:0.05,SpliceAI_acceptor-loss:0.03,AlphaMissense:0.9967,PrimateAI3D:0.8867032948136332,REVEL:0.774		0.00174269	.	.	.	.
SCN5A	ENSG00000183873	.	0.00124474	DIAGNOSIS=AHDC1_certain_partial	0.60195	male	missense_variant	CADD:23.7,AlphaMissense:0.6915,PrimateAI3D:0.7661650502681734,REVEL:0.952		0.00174928	.	.	.	.
SCN5A	ENSG00000183873	.	0.00124474		2.7284	female	missense_variant	CADD:5.68,AlphaMissense:0.0674,PrimateAI3D:0.33230357516556974,REVEL:0.566		0.00174928	.	.	.	.
PLCG1	ENSG00000124181	.	0.00213991	clinical_CANDIDATE	0	female	missense_variant,upstream_gene_variant	CADD:25.6,SpliceAI_acceptor-gain:0.05,AlphaMissense:0.9999,PrimateAI3D:0.9823291037976741,REVEL:0.874		0.00177595	.	.	.	.
PAFAH1B3	ENSG00000079462	.	0.000868307		0	female	downstream_gene_variant,incomplete_terminal_codon_variant&coding_sequence_variant,stop_gained	CADD:37.0,SpliceAI_acceptor-loss:0.01,SpliceAI_donor-gain:0.02		0.00183039	.	.	.	.
SHLD1	ENSG00000171984	.	0.00186123		0	male	missense_variant	CADD:26.3,AlphaMissense:0.5302,PrimateAI3D:0.6983070933818818,REVEL:0.42		0.00186123	.	.	.	.
PRKAR1B	ENSG00000188191	.	0.00227567	DIAGNOSIS_MATCH_certain	0	male	missense_variant	CADD:25.9,AlphaMissense:0.9959,PrimateAI3D:0.9491813561320308,REVEL:0.918	Phenotype similarity score is 0 despite a diagnostic match because there are no HPO terms annotated to gene.	0.00188863	.	.	.	.
EGLN1	ENSG00000135766	.	0.00353836		0.00098	female	missense_variant	CADD:32,AlphaMissense:0.9334,PrimateAI3D:0.848285593986511,REVEL:0.919		0.00192239	.	.	.	.
PCP4L1	ENSG00000248485	.	0.000804821	DIAGNOSIS=DCX_certain	0	male	missense_variant	CADD:25.8,AlphaMissense:0.9516,PrimateAI3D:0.7634097410738468,REVEL:0.528		0.00192791	.	.	.	.
LRRC8A	ENSG00000136802	.	0.00360135		8.14796	male	missense_variant	CADD:28.6,AlphaMissense:0.9998,PrimateAI3D:0.8264049424231054,REVEL:0.533		0.00195661	.	.	.	.
GABRB2	ENSG00000145864	TRUE	0.00661338	DIAGNOSIS_MATCH_certain	42.6584	female	missense_variant	CADD:26.2,AlphaMissense:0.9452,PrimateAI3D:0.8215618360042573,REVEL:0.881		0.00197465	.	.	.	.
ATP5F1A	ENSG00000152234	.	0.00200237	DIAGNOSIS_MATCH_likely	3.60819	male	downstream_gene_variant,missense_variant	CADD:25.6,SpliceAI_acceptor-gain:0.02,AlphaMissense:0.9988,PrimateAI3D:0.8114365173876286,REVEL:0.878		0.00200237	.	.	.	.
SF3B3	ENSG00000189091	.	0.0068091		0	female	downstream_gene_variant,missense_variant	CADD:32.0,SpliceAI_acceptor-gain:0.06,SpliceAI_acceptor-loss:0.03,AlphaMissense:0.7899,PrimateAI3D:0.9451815912127495,REVEL:0.48		0.00203308	.	.	.	.
ADCY9	ENSG00000162104	.	0.00246245	clinical_CANDIDATE	0	male	intron_variant,missense_variant	CADD:26.7,SpliceAI_donor-loss:0.01,AlphaMissense:0.9988,PrimateAI3D:0.8771391873061658,REVEL:0.624		0.00204364	.	.	.	.
ZNF800	ENSG00000048405	.	0.00687147		0	female	downstream_gene_variant,missense_variant	CADD:26.1,AlphaMissense:0.9368,PrimateAI3D:0.8493475994467733,REVEL:0.432		0.00205171	.	.	.	.
ANO1	ENSG00000131620	.	0.00248991	DIAGNOSIS=PURA_certain	0	female	missense_variant	CADD:24.6,AlphaMissense:0.9959,PrimateAI3D:0.978148652613163,REVEL:0.692		0.00206643	.	.	.	.
IQGAP1	ENSG00000140575	.	0.00258177	DIAGNOSIS_MATCH_likely_partial;clinical_CANDIDATE	0	female	intron_variant,missense_variant	CADD:25.8,AlphaMissense:0.9963,PrimateAI3D:0.8512624457478525,REVEL:0.522	Phenotype similarity score is 0 despite a diagnostic match because there are no HPO terms annotated to gene.	0.00214266	.	.	.	.
TNFAIP3	ENSG00000118503	.	0.00736919	DIAGNOSIS=CHD2_tentative_partial,CITED2_likely_partial;clinical_CANDIDATE	17.6999	female	downstream_gene_variant,missense_variant	CADD:23.2,AlphaMissense:0.8893,PrimateAI3D:0.902617724388838,REVEL:0.565		0.00220032	.	.	.	.
TNFAIP3	ENSG00000118503	.	0.00736919	DIAGNOSIS=CITED2_likely_partial,CHD2_tentative_partial;clinical_CANDIDATE	17.6999	female	downstream_gene_variant,missense_variant	CADD:23.2,AlphaMissense:0.8893,PrimateAI3D:0.902617724388838,REVEL:0.565		0.00220032	.	.	.	.
AMBRA1	ENSG00000110497	.	0.00741396		0	female	missense_variant	CADD:23.9,AlphaMissense:0.7565,PrimateAI3D:0.920438627153635,REVEL:0.193		0.00221369	.	.	.	.
TEK	ENSG00000120156	TRUE	0.00412079		1.39766	male	3_prime_UTR_variant,missense_variant	CADD:32,SpliceAI_acceptor-loss:0.04,AlphaMissense:0.9722,PrimateAI3D:0.8931696258485318,REVEL:0.782		0.00223882	.	.	.	.
RPS15	ENSG00000115268	.	0.00752828		0	male	downstream_gene_variant,missense_variant	CADD:22.6,SpliceAI_acceptor-loss:0.02,AlphaMissense:0.8563,PrimateAI3D:0.7139305594563486,REVEL:0.193		0.00224782	.	.	.	.
LONP1	ENSG00000196365	.	0.00276091	DIAGNOSIS_MATCH_likely_partial	26.3084	female	downstream_gene_variant,missense_variant,upstream_gene_variant	CADD:25.5,AlphaMissense:0.9989,PrimateAI3D:0.9261850570142268,REVEL:0.927		0.00229133	.	.	.	.
KLHL7	ENSG00000122550	.	0.00165631		2.3839	female	missense_variant	CADD:29.2,SpliceAI_donor-gain:0.03,AlphaMissense:0.9995,PrimateAI3D:0.789779305458069,REVEL:0.898		0.00229704	.	.	.	.
SEC23A	ENSG00000100934	.	0.00166965	DIAGNOSIS_MATCH_certain;clinical_CANDIDATE	15.8021	male	missense_variant	CADD:29.1,AlphaMissense:0.9955,PrimateAI3D:0.9355551618337632,REVEL:0.962		0.00231554	.	.	.	.
CMTR1	ENSG00000137200	.	0.00281416		0	male	missense_variant,upstream_gene_variant	CADD:27.6,AlphaMissense:0.9879,PrimateAI3D:0.8659125594794752,REVEL:0.837		0.00233553	.	.	.	.
SLC13A1	ENSG00000081800	.	0.00238493		0	male	3_prime_UTR_variant,stop_gained	CADD:34.0,SpliceAI_donor-loss:0.33		0.00238493	.	.	.	.
TDRD6	ENSG00000180113	.	0.00245994	DIAGNOSIS=CACNA1C_likely_partial	0	female	frameshift_variant,upstream_gene_variant	CADD:35.0		0.00245994	.	.	.	.
SNRK	ENSG00000163788	.	0.00840997		0	male	missense_variant	CADD:29.1,AlphaMissense:0.9076,PrimateAI3D:0.8167823791503906,REVEL:0.339		0.00251108	.	.	.	.
CACNA1E	ENSG00000198216	TRUE	0.00852588	DIAGNOSIS_MATCH_certain_partial	10.5594	male	missense_variant	CADD:26.3,SpliceAI_acceptor-gain:0.01,SpliceAI_acceptor-loss:0.07,SpliceAI_donor-loss:0.04,AlphaMissense:0.9428,PrimateAI3D:0.8745028036832807,REVEL:0.827		0.00254569	.	.	.	.
SETD5	ENSG00000168137	TRUE	0.0047021	DIAGNOSIS_MATCH_certain	17.5376	male	stop_gained	CADD:40,SpliceAI_acceptor-loss:0.08		0.00255465	.	.	.	.
KNTC1	ENSG00000184445	.	0.0014277	DIAGNOSIS=PEX6_certain	0	male	missense_variant	CADD:27.3,AlphaMissense:0.4914,PrimateAI3D:0.6844756607711313,REVEL:0.207		0.00259448	.	.	.	.
KNTC1	ENSG00000184445	.	0.0014277	clinical_CANDIDATE	0	male	5_prime_UTR_variant,stop_gained	CADD:45,SpliceAI_acceptor-loss:0.2,SpliceAI_donor-loss:0.24		0.00259448	.	.	.	.
SETD3	ENSG00000183576	.	0.00185568	DIAGNOSIS_MATCH_tentative_partial	0	female	downstream_gene_variant,stop_gained	CADD:40.0,SpliceAI_acceptor-gain:0.04,SpliceAI_acceptor-loss:0.04	Phenotype similarity score is 0 despite a diagnostic match because there are no HPO terms annotated to gene.	0.00260786	.	.	.	.
MCM6	ENSG00000076003	.	0.00321192	DIAGNOSIS_MATCH_tentative_partial;clinical_CANDIDATE	16.2827	female	missense_variant	CADD:27.6,AlphaMissense:0.9647,PrimateAI3D:0.8612352274358273,REVEL:0.747		0.00266564	.	.	.	.
ZMYND12	ENSG00000066185	.	0.00101817		0	female	stop_gained	CADD:40.0		0.00268288	.	.	.	.
TRIM37	ENSG00000108395	.	0.00194659		20.1443	male	intron_variant,missense_variant	CADD:28.8,AlphaMissense:0.9997,PrimateAI3D:0.9661718532443049,REVEL:0.574		0.00269962	.	.	.	.
H3-3A	ENSG00000163041	.	0.00271212	DIAGNOSIS=H33A_certain	0	male	3_prime_UTR_variant,downstream_gene_variant,missense_variant	CADD:24.0,PrimateAI3D:0.7766781829297542,REVEL:0.515		0.00271212	.	.	.	.
PDE6H	ENSG00000139053	.	0.00104909		0.72012	female	missense_variant	CADD:32.0,SpliceAI_donor-loss:0.21,AlphaMissense:0.9796,PrimateAI3D:0.9240972934663295,REVEL:0.328		0.00276434	.	.	.	.
ABCA3	ENSG00000167972	.	0.00199215		8.2878	male	missense_variant	CADD:29.4,AlphaMissense:0.9938,PrimateAI3D:0.9036358043551445,REVEL:0.978		0.00279964	.	.	.	.
BHLHE22	ENSG00000180828	.	0.00281197	clinical_CANDIDATE	0	female	missense_variant	CADD:27.1,SpliceAI_acceptor-loss:0.01,AlphaMissense:0.9848,PrimateAI3D:0.8130724717676638,REVEL:0.924		0.00281197	.	.	.	.
IRF2BPL	ENSG00000119669	TRUE	0.00292131	DIAGNOSIS_MATCH_certain_partial	7.3187	male	stop_gained	CADD:38.0		0.00292131	.	.	.	.
HERC1	ENSG00000103657	.	0.0035537	DIAGNOSIS=MCCC2_certain_partial	20.1456	female	missense_variant	CADD:28.3,AlphaMissense:0.9641,PrimateAI3D:0.9279835160076619,REVEL:0.624		0.0029493	.	.	.	.
HERC1	ENSG00000103657	.	0.0035537	DIAGNOSIS=MEF2C_tentative_partial	23.4047	male	stop_gained	CADD:53.0		0.0029493	.	.	.	.
KLHL8	ENSG00000145332	.	0.00216035	clinical_CANDIDATE	0	male	missense_variant	CADD:27.4,SpliceAI_acceptor-loss:0.1,AlphaMissense:0.9912,PrimateAI3D:0.7681781730055808,REVEL:0.572		0.00299606	.	.	.	.
CADM3	ENSG00000162706	.	0.00553088	DIAGNOSIS_MATCH_likely	0	male	downstream_gene_variant,missense_variant	CADD:31,AlphaMissense:0.9249,PrimateAI3D:0.8603404623270036,REVEL:0.693	Phenotype similarity score is 0 despite a diagnostic match because there are no HPO terms annotated to gene.	0.00300492	.	.	.	.
SLC26A9	ENSG00000174502	.	0.00214055	DIAGNOSIS=KLF7_certain_partial	0	female	stop_gained	CADD:42.0,SpliceAI_acceptor-loss:0.11,SpliceAI_donor-loss:0.01		0.00300819	.	.	.	.
RABEP1	ENSG00000029725	.	0.00560489	DIAGNOSIS=LAMP3_tentative_partial	0	female	missense_variant,upstream_gene_variant	CADD:24.5,SpliceAI_acceptor-gain:0.01,SpliceAI_acceptor-loss:0.01,AlphaMissense:0.942,PrimateAI3D:0.7592629654705526,REVEL:0.196		0.00304513	.	.	.	.
MYBPC1	ENSG00000196091	.	0.00223635	DIAGNOSIS_MATCH_likely	10.188	male	downstream_gene_variant,missense_variant	CADD:32.0,AlphaMissense:0.8579,PrimateAI3D:0.9705065418779849,REVEL:0.781		0.00310146	.	.	.	.
HCAR2	ENSG00000182782	.	0.00225887		0	female	missense_variant	CADD:25.9,AlphaMissense:0.8949,PrimateAI3D:0.7790934158861639,REVEL:0.461		0.00313269	.	.	.	.
EGR1	ENSG00000120738	.	0.00579571		0	male	frameshift_variant	CADD:33		0.0031488	.	.	.	.
WDR37	ENSG00000047056	TRUE	0.00379842	DIAGNOSIS_MATCH_certain;clinical_CANDIDATE	71.1202	male	missense_variant	CADD:25.7,AlphaMissense:0.9973,PrimateAI3D:0.8403681252896786,REVEL:0.43		0.00315239	.	.	.	.
KCNC2	ENSG00000166006	.	0.00225963	DIAGNOSIS_MATCH_certain	0	male	missense_variant	CADD:25.3,AlphaMissense:0.9914,PrimateAI3D:0.8342977783083916,REVEL:0.904	Phenotype similarity score is 0 despite a diagnostic match because there are no HPO terms annotated to gene.	0.00317553	.	.	.	.
ALS2	ENSG00000003393	.	0.00226198	DIAGNOSIS=EBF3_certain_partial	4.75316	female	downstream_gene_variant,missense_variant	CADD:25.3,AlphaMissense:0.994,PrimateAI3D:0.9487562227249147,REVEL:0.863		0.00317884	.	.	.	.
CLCN7	ENSG00000103249	.	0.00385548	DIAGNOSIS_MATCH_tentative_partial;clinical_CANDIDATE	38.7136	female	missense_variant	CADD:29.7,SpliceAI_acceptor-loss:0.01,AlphaMissense:0.9888,PrimateAI3D:0.9265852525830269,REVEL:0.767		0.00319974	.	.	.	.
ZNF107	ENSG00000196247	.	0.00323826		0	male	frameshift_variant	CADD:16.94,SpliceAI_acceptor-gain:0.07,SpliceAI_acceptor-loss:0.08		0.00323826	.	.	.	.
RAC3	ENSG00000169750	TRUE	0.00237463	DIAGNOSIS_MATCH_certain	20.3015	female	missense_variant&splice_region_variant,upstream_gene_variant	CADD:25.2,SpliceAI_donor-loss:0.04,AlphaMissense:0.997,PrimateAI3D:0.7610764017701148,REVEL:0.638		0.00329324	.	.	.	.
SNRNP200	ENSG00000144028	.	0.0111208	DIAGNOSIS=KLHL15_tentative_partial	0.00098	male	missense_variant	CADD:27.1,AlphaMissense:0.8956,PrimateAI3D:0.8801057183742522,REVEL:0.551		0.00332048	.	.	.	.
EPB41L2	ENSG00000079819	.	0.00408557	DIAGNOSIS=CDKL5_certain	0	female	missense_variant	CADD:29.1,AlphaMissense:0.4484,PrimateAI3D:0.7973592658340932,REVEL:0.963		0.0033907	.	.	.	.
CFAP53	ENSG00000172361	.	0.00341538	DIAGNOSIS=CACNA1C_likely_partial	2.82135	female	missense_variant	CADD:29.2,AlphaMissense:0.7609,PrimateAI3D:0.7969936828315258,REVEL:0.252		0.00341538	.	.	.	.
XPO1	ENSG00000082898	.	0.0117098	clinical_CANDIDATE	0	female	missense_variant	CADD:24.1,AlphaMissense:0.54,PrimateAI3D:0.9042249517142771,REVEL:0.485		0.00349634	.	.	.	.
ADAMTS2	ENSG00000087116	.	0.00251054		59.2376	female	missense_variant	CADD:24.9,SpliceAI_donor-gain:0.01,AlphaMissense:0.9984,PrimateAI3D:0.9535269297659399,REVEL:0.915		0.00352815	.	.	.	.
NAPRT	ENSG00000147813	.	0.00354016		0	female	missense_variant	CADD:26.9,SpliceAI_acceptor-gain:0.03,AlphaMissense:0.5706,PrimateAI3D:0.8134929896891118,REVEL:0.871		0.00354016	.	.	.	.
EPHA4	ENSG00000116106	.	0.0118903		0	male	downstream_gene_variant,intron_variant,missense_variant	CADD:28.6,SpliceAI_donor-gain:0.59,AlphaMissense:0.4082,PrimateAI3D:0.8900189688801765,REVEL:0.467		0.00355024	.	.	.	.
PTGFR	ENSG00000122420	.	0.00172179		0	male	3_prime_UTR_variant,stop_gained	CADD:36.0		0.00362953	.	.	.	.
NCOA3	ENSG00000124151	.	0.0044823		0	male	stop_gained	CADD:40.0,SpliceAI_acceptor-loss:0.02		0.00371995	.	.	.	.
TFAP4	ENSG00000090447	.	0.0126466		0	female	missense_variant	CADD:24.1,AlphaMissense:0.9182,PrimateAI3D:0.619138114526868,REVEL:0.674		0.00377605	.	.	.	.
RLN3	ENSG00000171136	.	0.00143636	DIAGNOSIS=ALG1_certain	0	female	3_prime_UTR_variant,stop_gained	CADD:34.0		0.00378482	.	.	.	.
TSC2	ENSG00000103197	TRUE	0.01282		8.78634	female	downstream_gene_variant,missense_variant	CADD:23.4,AlphaMissense:0.9637,PrimateAI3D:0.7261073021590709,REVEL:0.518		0.00382784	.	.	.	.
SIRPB2	ENSG00000196209	.	0.00146085	DIAGNOSIS=KCNC2_certain	0	male	missense_variant	CADD:27.1,AlphaMissense:0.6482,PrimateAI3D:0.8074531604349614,REVEL:0.763		0.00384934	.	.	.	.
SHANK2	ENSG00000162105	TRUE	0.00387951	DIAGNOSIS=KMT2B_certain_partial	0	male	downstream_gene_variant,frameshift_variant,intron_variant	CADD:32		0.00387951	.	.	.	.
RIMS2	ENSG00000176406	.	0.00471315	clinical_CANDIDATE	10.0378	male	missense_variant	CADD:29.4,PrimateAI3D:0.9736101442575457,REVEL:0.582		0.00391154	.	.	.	.
MS4A12	ENSG00000071203	.	0.00391858	DIAGNOSIS=DCX_certain	0	male	frameshift_variant	CADD:22.6		0.00391858	.	.	.	.
PPIL4	ENSG00000131013	.	0.00288981	clinical_CANDIDATE	0	female	stop_gained	CADD:38.0,SpliceAI_acceptor-gain:0.01,SpliceAI_acceptor-loss:0.03,SpliceAI_donor-loss:0.01		0.00400771	.	.	.	.
SELL	ENSG00000188404	.	0.00410258	clinical_CANDIDATE	0	male	missense_variant	CADD:25.9,AlphaMissense:0.9465,PrimateAI3D:0.7533929479122163,REVEL:0.463		0.00410258	.	.	.	.
MADD	ENSG00000110514	.	0.00413133	DIAGNOSIS=LMNA_certain;clinical_CANDIDATE	11.6084	male	downstream_gene_variant,missense_variant	CADD:29.9,AlphaMissense:0.9757,PrimateAI3D:0.9395491835474967,REVEL:0.577		0.00413133	.	.	.	.
POGLUT1	ENSG00000163389	.	0.00175425		8.21447	male	missense_variant	CADD:32.0,AlphaMissense:0.9869,PrimateAI3D:0.8850169676542279,REVEL:0.699		0.00420223	.	.	.	.
SNRPC	ENSG00000124562	.	0.0142065		0	male	missense_variant	CADD:23.7,AlphaMissense:0.1168,PrimateAI3D:0.683754536062479,REVEL:0.314		0.00424183	.	.	.	.
MYBL1	ENSG00000185697	.	0.0142343		0	male	missense_variant	CADD:27.1,SpliceAI_donor-loss:0.01,AlphaMissense:0.6832,PrimateAI3D:0.7516807352006436,REVEL:0.293		0.00425011	.	.	.	.
KIAA1522	ENSG00000162522	.	0.00303684		0	female	intron_variant,stop_gained	CADD:38.0,SpliceAI_acceptor-gain:0.09,SpliceAI_acceptor-loss:0.01		0.00426778	.	.	.	.
SLC18A3	ENSG00000187714	.	0.00427063		59.2408	male	missense_variant	CADD:24.5,AlphaMissense:0.9618,PrimateAI3D:0.7126444400846957,REVEL:0.889		0.00427063	.	.	.	.
CDH2	ENSG00000170558	TRUE	0.00786604	DIAGNOSIS_MATCH_certain_partial;clinical_CANDIDATE	27.3613	male	missense_variant	CADD:29.3,SpliceAI_acceptor-loss:0.07,AlphaMissense:0.8775,PrimateAI3D:0.7794044037163259,REVEL:0.785		0.00427361	.	.	.	.
EIPR1	ENSG00000032389	.	0.00430225		0	female	start_lost	CADD:27.9		0.00430225	.	.	.	.
BCAS3	ENSG00000141376	.	0.00522574		0	female	downstream_gene_variant,missense_variant	CADD:31.0,AlphaMissense:0.9766,PrimateAI3D:0.9029452380537984,REVEL:0.451		0.00433696	.	.	.	.
MED13L	ENSG00000123066	TRUE	0.0145655		7.70789	male	missense_variant	CADD:28.0,AlphaMissense:0.8282,PrimateAI3D:0.7420295898616314,REVEL:0.457		0.00434903	.	.	.	.
NUDC	ENSG00000090273	.	0.00805241		0	female	downstream_gene_variant,missense_variant	CADD:25.0,AlphaMissense:0.9633,PrimateAI3D:0.8022111415863036,REVEL:0.641		0.00437487	.	.	.	.
TTN	ENSG00000155657	.	0.00441031	DIAGNOSIS=RTN2_likely_partial	24.5012	male	missense_variant	CADD:27,AlphaMissense:0.5785,REVEL:0.515		0.00441031	.	.	.	.
TTN	ENSG00000155657	.	0.00441031		8.44078	female	frameshift_variant	CADD:62		0.00441031	.	.	.	.
TTN	ENSG00000155657	.	0.00441031		11.5936	male	intron_variant,missense_variant	CADD:8.117,SpliceAI_donor-loss:0.08,REVEL:0.132		0.00441031	.	.	.	.
RSPO4	ENSG00000101282	.	0.00169937	DIAGNOSIS=NF1_certain	2.95603	male	missense_variant	CADD:23.4,SpliceAI_donor-gain:0.02,SpliceAI_donor-loss:0.07,AlphaMissense:0.9951,PrimateAI3D:0.6662795470654965,REVEL:0.599		0.00447783	.	.	.	.
RHOBTB2	ENSG00000008853	TRUE	0.00320324		12.8986	male	missense_variant	CADD:32.0,SpliceAI_donor-loss:0.01,AlphaMissense:0.9934,PrimateAI3D:0.9527568899095058,REVEL:0.652		0.00450161	.	.	.	.
MGAT1	ENSG00000131446	.	0.0151228		0	female	missense_variant	CADD:24.6,AlphaMissense:0.4608,PrimateAI3D:0.7798769140243529,REVEL:0.756		0.00451541	.	.	.	.
KCNH3	ENSG00000135519	.	0.00544884	clinical_CANDIDATE	0	male	missense_variant	CADD:32.0,SpliceAI_acceptor-gain:0.13,AlphaMissense:0.4155,PrimateAI3D:0.8520182587206364,REVEL:0.939		0.0045221	.	.	.	.
MXD1	ENSG00000059728	.	0.00832358	DIAGNOSIS=NTRK2_certain	0	female	missense_variant	CADD:32.0,AlphaMissense:0.4107,PrimateAI3D:0.7755160640180112,REVEL:0.37		0.00452219	.	.	.	.
TAT	ENSG00000198650	.	0.00332273		7.5767	female	missense_variant	CADD:28.3,SpliceAI_acceptor-gain:0.21,SpliceAI_donor-loss:0.02,AlphaMissense:0.877,PrimateAI3D:0.944268362671137,REVEL:0.958		0.0046081	.	.	.	.
FUS	ENSG00000089280	.	0.015513	DIAGNOSIS=CACNA1A_likely_partial	5.19895	female	missense_variant	CADD:22.8,SpliceAI_donor-gain:0.01,AlphaMissense:0.777,PrimateAI3D:0.6339563500881195,REVEL:0.763		0.00463193	.	.	.	.
FBXO28	ENSG00000143756	.	0.0155552	DIAGNOSIS=ADGRV1_certain	0	female	missense_variant	CADD:25.9,AlphaMissense:0.476,PrimateAI3D:0.6664507034420966,REVEL:0.228		0.00464453	.	.	.	.
CLDN11	ENSG00000013297	.	0.0155556		13.4588	male	missense_variant	CADD:24.5,AlphaMissense:0.2788,PrimateAI3D:0.6052910085022452,REVEL:0.449		0.00464465	.	.	.	.
PRKCI	ENSG00000163558	.	0.00566125		0	male	missense_variant	CADD:26.3,SpliceAI_acceptor-loss:0.05,AlphaMissense:0.9834,PrimateAI3D:0.8601721569895743,REVEL:0.274		0.00469839	.	.	.	.
DTNA	ENSG00000134769	.	0.00342644		14.2176	male	missense_variant	CADD:33.0,SpliceAI_acceptor-loss:0.33,AlphaMissense:0.9684,REVEL:0.815		0.00481529	.	.	.	.
STRA6	ENSG00000137868	.	0.00230545	DIAGNOSIS=GABRB2_certain	18.3169	female	downstream_gene_variant,stop_gained,upstream_gene_variant	CADD:38.0,SpliceAI_acceptor-loss:0.01,SpliceAI_donor-loss:0.23		0.00485989	.	.	.	.
SYT10	ENSG00000110975	.	0.00205433	DIAGNOSIS=EZH1_certain_partial	0	male	missense_variant	CADD:28.4,AlphaMissense:0.9895,PrimateAI3D:0.8888953910768033,REVEL:0.762		0.00492106	.	.	.	.
TCOF1	ENSG00000070814	TRUE	0.00910821		5.90691	female	downstream_gene_variant,intron_variant,missense_variant	CADD:21.0,AlphaMissense:0.1328,PrimateAI3D:0.36379156649112704,REVEL:0.341		0.00494848	.	.	.	.
TCOF1	ENSG00000070814	TRUE	0.00910821		9.72625	female	intron_variant,missense_variant	CADD:18.34,AlphaMissense:0.3632,PrimateAI3D:0.3943614095449447,REVEL:0.284		0.00494848	.	.	.	.
AQP7	ENSG00000165269	.	0.00173879		0	female	intron_variant,missense_variant	CADD:24.3,AlphaMissense:0.9748,PrimateAI3D:0.9196671640872953,REVEL:0.274		0.0049532	.	.	.	.
VWA5B2	ENSG00000145198	.	0.00496707		0	male	stop_gained	CADD:38,SpliceAI_acceptor-gain:0.03,SpliceAI_acceptor-loss:0.15,SpliceAI_donor-gain:0.01,SpliceAI_donor-loss:0.06		0.00496707	.	.	.	.
KIF1A	ENSG00000130294	TRUE	0.017026	DIAGNOSIS=RPS6KA3_certain	15.8687	male	intron_variant,missense_variant,upstream_gene_variant	CADD:8.453,SpliceAI_donor-loss:0.01		0.00508368	.	.	.	.
KIF1A	ENSG00000130294	TRUE	0.017026		6.85862	female	downstream_gene_variant,missense_variant	CADD:32,SpliceAI_acceptor-loss:0.02,SpliceAI_donor-loss:0.01,AlphaMissense:0.2819,PrimateAI3D:0.8310521115362646,REVEL:0.529		0.00508368	.	.	.	.
ESRP2	ENSG00000103067	.	0.00244151		0	male	downstream_gene_variant,stop_gained	CADD:37.0,SpliceAI_acceptor-gain:0.11,SpliceAI_acceptor-loss:0.03,SpliceAI_donor-loss:0.1		0.0051467	.	.	.	.
STK35	ENSG00000125834	.	0.0173675	DIAGNOSIS=KMT2B_certain_partial	0	male	missense_variant	CADD:25.4,AlphaMissense:0.7326,PrimateAI3D:0.6615791223943231,REVEL:0.288		0.00518566	.	.	.	.
STT3A	ENSG00000134910	.	0.00369056	DIAGNOSIS_MATCH_certain	5.03688	male	downstream_gene_variant,missense_variant	CADD:26.0,AlphaMissense:0.9852,PrimateAI3D:0.8315875616669656,REVEL:0.853		0.00518647	.	.	.	.
CHD8	ENSG00000100888	TRUE	0.0175585		0.00098	female	downstream_gene_variant,missense_variant	CADD:26.3,AlphaMissense:0.8046,PrimateAI3D:0.7138632281124593,REVEL:0.177		0.00524269	.	.	.	.
TCHP	ENSG00000139437	.	0.00528265		0	female	missense_variant	CADD:24.3,AlphaMissense:0.8232,PrimateAI3D:0.7453006438910961,REVEL:0.163		0.00528265	.	.	.	.
BANP	ENSG00000172530	.	0.0180723		0	female	missense_variant	CADD:19.78,AlphaMissense:0.8733,PrimateAI3D:0.6904240512847901,REVEL:0.177		0.00539611	.	.	.	.
FCGR2B	ENSG00000072694	.	0.00384068		0.72012	male	missense_variant	CADD:12.59,SpliceAI_acceptor-loss:0.01,AlphaMissense:0.102,PrimateAI3D:0.4078662656247616,REVEL:0.04		0.00539744	.	.	.	.
BMS1	ENSG00000165733	.	0.00387322		1.4849	female	missense_variant	CADD:24.3,AlphaMissense:0.9761,PrimateAI3D:0.8620488749444487,REVEL:0.367		0.00544316	.	.	.	.
ZNF292	ENSG00000188994	TRUE	0.018545	DIAGNOSIS_MATCH_likely_partial;clinical_CANDIDATE	25.0385	female	3_prime_UTR_variant,intron_variant,missense_variant	CADD:24.5,AlphaMissense:0.562,PrimateAI3D:0.841573373526335,REVEL:0.132		0.00553724	.	.	.	.
FBN1	ENSG00000166147	TRUE	0.0187578	DIAGNOSIS_MATCH_certain_partial	98.2943	male	stop_gained	CADD:40.0		0.00560076	.	.	.	.
SCAF8	ENSG00000213079	.	0.0188999	DIAGNOSIS=CHD7_certain	0	male	missense_variant	CADD:24.3,SpliceAI_acceptor-loss:0.03,AlphaMissense:0.6305,PrimateAI3D:0.7918984571099281,REVEL:0.267		0.0056432	.	.	.	.
PHC2	ENSG00000134686	.	0.010388	clinical_CANDIDATE	0	female	frameshift_variant	CADD:31,SpliceAI_donor-gain:0.08		0.00564377	.	.	.	.
SMC3	ENSG00000108055	TRUE	0.0189411	clinical_CANDIDATE	85.8389	male	missense_variant	CADD:24.9,SpliceAI_acceptor-loss:0.12,AlphaMissense:0.3323,PrimateAI3D:0.8100286102294924,REVEL:0.504		0.00565549	.	.	.	.
NRXN2	ENSG00000110076	TRUE	0.0108373		0	male	missense_variant	CADD:24,AlphaMissense:0.9361,PrimateAI3D:0.7642840078473092,REVEL:0.51		0.0058879	.	.	.	.
NMD3	ENSG00000169251	.	0.00280259		0	female	missense_variant	CADD:29.0,SpliceAI_donor-loss:0.04,AlphaMissense:0.9685,REVEL:0.741		0.00590785	.	.	.	.
KSR2	ENSG00000171435	.	0.019815		0	male	missense_variant	CADD:24.3,AlphaMissense:0.7055,PrimateAI3D:0.7559305779635905,REVEL:0.344		0.00591643	.	.	.	.
DAAM2	ENSG00000146122	.	0.020119	DIAGNOSIS=PHACTR1_likely_partial	0.00098	female	missense_variant	CADD:26.8,SpliceAI_donor-loss:0.02,AlphaMissense:0.2444,PrimateAI3D:0.7769118656218053,REVEL:0.6		0.00600721	.	.	.	.
PTPRB	ENSG00000127329	.	0.0075026		0	female	missense_variant	CADD:23.8,PrimateAI3D:0.947447091042996,REVEL:0.427		0.00622656	.	.	.	.
ZNF423	ENSG00000102935	.	0.0115384	clinical_CANDIDATE	10.1359	male	frameshift_variant	CADD:31.0		0.0062688	.	.	.	.
G3BP2	ENSG00000138757	.	0.0210629		0	male	downstream_gene_variant,missense_variant	CADD:26.0,AlphaMissense:0.2213,PrimateAI3D:0.7839826080203054,REVEL:0.443		0.00628903	.	.	.	.
PSMB8	ENSG00000204264	.	0.00270619	clinical_CANDIDATE	39.1894	male	missense_variant	CADD:29.6,AlphaMissense:0.9725,PrimateAI3D:0.8565022568404673,REVEL:0.682		0.00648256	.	.	.	.
RNF40	ENSG00000103549	.	0.0119562	clinical_CANDIDATE	0	female	missense_variant	CADD:32.0,SpliceAI_acceptor-gain:0.03,SpliceAI_acceptor-loss:0.03,AlphaMissense:0.4853,PrimateAI3D:0.8289430399239066,REVEL:0.171		0.00649582	.	.	.	.
MGA	ENSG00000174197	.	0.0221817	DIAGNOSIS=Mitochondrial_Disorder_of_Unknown_Etiology_certain;clinical_CANDIDATE	0	male	downstream_gene_variant,missense_variant,upstream_gene_variant	CADD:20.9,AlphaMissense:0.1594,PrimateAI3D:0.5535888080298899,REVEL:0.264		0.00662309	.	.	.	.
MGA	ENSG00000174197	.	0.0221817	DIAGNOSIS=NPHP1_certain	0	male	incomplete_terminal_codon_variant&coding_sequence_variant,missense_variant	CADD:19.96,AlphaMissense:0.1731,PrimateAI3D:0.590890933200717,REVEL:0.292		0.00662309	.	.	.	.
NTRK2	ENSG00000148053	TRUE	0.0225872	DIAGNOSIS_MATCH_certain	31.3505	female	missense_variant	CADD:26.3,AlphaMissense:0.2875,PrimateAI3D:0.6868329724669455,REVEL:0.59		0.00674416	.	.	.	.
PPP2R1A	ENSG00000105568	TRUE	0.0124344	DIAGNOSIS_MATCH_likely_partial;clinical_CANDIDATE	25.7618	female	5_prime_UTR_variant,downstream_gene_variant,missense_variant	CADD:21.8,AlphaMissense:0.9231,PrimateAI3D:0.7905247035622598,REVEL:0.246		0.00675558	.	.	.	.
MAGEL2	ENSG00000254585	.	0.00676354	DIAGNOSIS_MATCH_certain	91.7944	female	frameshift_variant	CADD:24.6		0.00676354	.	.	.	.
REM1	ENSG00000088320	.	0.00381747	DIAGNOSIS=DROSHA_likely	0	male	missense_variant	CADD:32.0,SpliceAI_acceptor-gain:0.34,SpliceAI_acceptor-loss:0.03,AlphaMissense:0.902,PrimateAI3D:0.8109998336434365,REVEL:0.928		0.00693726	.	.	.	.
CENPX	ENSG00000169689	.	0.0070144		0	female	missense_variant	CADD:12.65,SpliceAI_acceptor-gain:0.01,AlphaMissense:0.0673,PrimateAI3D:0.21799871709197763,REVEL:0.015		0.0070144	.	.	.	.
PPP2R3A	ENSG00000073711	.	0.00500024		0	female	missense_variant&splice_region_variant	CADD:33.0,AlphaMissense:0.9346,PrimateAI3D:0.9152928537130357,REVEL:0.611		0.00702701	.	.	.	.
PPP1R26	ENSG00000196422	.	0.00248151		0	male	frameshift_variant	CADD:32.0		0.00706896	.	.	.	.
TSPEAR	ENSG00000175894	.	0.00248229		1.69815	female	stop_gained	CADD:40.0,SpliceAI_donor-gain:0.01		0.00707116	.	.	.	.
HSPH1	ENSG00000120694	.	0.013039	DIAGNOSIS=RAI1_certain	0	female	intron_variant,missense_variant	CADD:22.5,AlphaMissense:0.6449,PrimateAI3D:0.8854379647970196,REVEL:0.439		0.00708409	.	.	.	.
DLK2	ENSG00000171462	.	0.00505264	DIAGNOSIS=FBN1_certain_partial;clinical_CANDIDATE	0	male	missense_variant&splice_region_variant,upstream_gene_variant	CADD:33.0,SpliceAI_donor-gain:0.01,SpliceAI_donor-loss:0.82,AlphaMissense:0.1512,PrimateAI3D:0.40184742584824573,REVEL:0.209		0.00710065	.	.	.	.
SPEN	ENSG00000065526	TRUE	0.0240953		28.0697	female	downstream_gene_variant,missense_variant	CADD:15.83,AlphaMissense:0.0735,PrimateAI3D:0.22935789570212367,REVEL:0.149		0.00719445	.	.	.	.
SPEN	ENSG00000065526	TRUE	0.0240953	DIAGNOSIS_MATCH_tentative_partial	14.2066	female	downstream_gene_variant,missense_variant	CADD:24.8,SpliceAI_donor-loss:0.03,AlphaMissense:0.7588,PrimateAI3D:0.5540034010261297,REVEL:0.15		0.00719445	.	.	.	.
CCDC6	ENSG00000108091	.	0.0133635		0	male	inframe_deletion	CADD:21.2		0.00726037	.	.	.	.
PCF11	ENSG00000165494	.	0.0244413		0	male	downstream_gene_variant,missense_variant,upstream_gene_variant	CADD:25.3,SpliceAI_donor-loss:0.02,AlphaMissense:0.3645,PrimateAI3D:0.6915255457162858,REVEL:0.189		0.00729778	.	.	.	.
WARS1	ENSG00000140105	.	0.00729917	clinical_CANDIDATE	7.40282	male	downstream_gene_variant,missense_variant	CADD:29.1,SpliceAI_donor-loss:0.03,AlphaMissense:0.855,PrimateAI3D:0.8870374126732349,REVEL:0.717		0.00729917	.	.	.	.
NUP85	ENSG00000125450	.	0.0135367	DIAGNOSIS=MRTFB_certain	4.34629	female	missense_variant,upstream_gene_variant	CADD:22.4,SpliceAI_acceptor-gain:0.03,AlphaMissense:0.1235,PrimateAI3D:0.5272594284266235,REVEL:0.163		0.00735447	.	.	.	.
NUP85	ENSG00000125450	.	0.0135367	DIAGNOSIS=RMRP_certain	3.46398	male	3_prime_UTR_variant,downstream_gene_variant,missense_variant	CADD:25.1,AlphaMissense:0.1533,PrimateAI3D:0.6165013225376607,REVEL:0.253		0.00735447	.	.	.	.
BACH2	ENSG00000112182	.	0.0247114		9.92575	female	frameshift_variant	CADD:25.7		0.00737843	.	.	.	.
HEATR1	ENSG00000119285	.	0.0136293		0	female	missense_variant	CADD:28.1,AlphaMissense:0.437,PrimateAI3D:0.8651588270068167,REVEL:0.663		0.00740479	.	.	.	.
UNC93B1	ENSG00000110057	.	0.00744213	DIAGNOSIS_MATCH_likely_partial;clinical_CANDIDATE	3.50865	female	downstream_gene_variant,missense_variant	CADD:32.0,SpliceAI_acceptor-gain:0.07,AlphaMissense:0.6258,PrimateAI3D:0.9160093875229356,REVEL:0.241		0.00744213	.	.	.	.
TLE2	ENSG00000065717	.	0.00537312	DIAGNOSIS=HADHA_certain	0	male	downstream_gene_variant,intron_variant,missense_variant&splice_region_variant	CADD:34.0,SpliceAI_donor-gain:0.12,SpliceAI_donor-loss:0.33,AlphaMissense:0.9386,PrimateAI3D:0.9341071951389315,REVEL:0.215		0.00745167	.	.	.	.
CHMP1A	ENSG00000131165	.	0.00539387		0.95799	male	5_prime_UTR_variant,intron_variant,missense_variant	CADD:32.0,SpliceAI_acceptor-gain:0.04,SpliceAI_acceptor-loss:0.01,AlphaMissense:0.5068,PrimateAI3D:0.7911784483492375,REVEL:0.712		0.00748045	.	.	.	.
GJC3	ENSG00000176402	.	0.00286441	DIAGNOSIS=SON_certain	0	male	missense_variant	CADD:31,AlphaMissense:0.4905,PrimateAI3D:0.844484912753105,REVEL:0.825		0.00754771	.	.	.	.
EXOC6	ENSG00000138190	.	0.00544715		0	female	missense_variant	CADD:24.0,SpliceAI_acceptor-loss:0.02,AlphaMissense:0.9154,PrimateAI3D:0.9018513065576552,REVEL:0.322		0.00755434	.	.	.	.
SHPRH	ENSG00000146414	.	0.00547732	DIAGNOSIS=UNC93B1_likely_partial	0	female	3_prime_UTR_variant,missense_variant	CADD:31.0,SpliceAI_donor-gain:0.1,SpliceAI_donor-loss:0.04,AlphaMissense:0.8353,PrimateAI3D:0.9561743138730525,REVEL:0.548		0.00769746	.	.	.	.
H1-2	ENSG00000187837	.	0.00777441		0	female	frameshift_variant	CADD:24.1,SpliceAI_donor-gain:0.02,SpliceAI_donor-loss:0.04		0.00777441	.	.	.	.
RIMS1	ENSG00000079841	.	0.0260445		0.00098	male	intron_variant,missense_variant	CADD:26.7,SpliceAI_donor-loss:0.06,AlphaMissense:0.1765,PrimateAI3D:0.7391819182038307,REVEL:0.106		0.00777646	.	.	.	.
GAN	ENSG00000261609	.	0.00555455		62.6589	female	missense_variant	CADD:25.5,AlphaMissense:0.9879,PrimateAI3D:0.8573869858682158,REVEL:0.655		0.00780599	.	.	.	.
AMFR	ENSG00000159461	.	0.00565387		0	female	downstream_gene_variant,missense_variant	CADD:31.0,AlphaMissense:0.959,PrimateAI3D:0.9198841933906076,REVEL:0.331		0.00784102	.	.	.	.
AMMECR1L	ENSG00000144233	.	0.026359	clinical_CANDIDATE	0	male	missense_variant	CADD:21.8,AlphaMissense:0.1089,PrimateAI3D:0.5161449871212244,REVEL:0.12		0.00787038	.	.	.	.
SLC38A8	ENSG00000166558	.	0.00787324	DIAGNOSIS_MATCH_certain_partial	3.01318	male	missense_variant	CADD:32.0,SpliceAI_acceptor-loss:0.09,SpliceAI_donor-loss:0.05,AlphaMissense:0.7983,PrimateAI3D:0.8937768276035787,REVEL:0.48		0.00787324	.	.	.	.
SLC38A3	ENSG00000188338	.	0.00800697	DIAGNOSIS=COL2A1_certain_partial	0	female	downstream_gene_variant,missense_variant	CADD:26.4,SpliceAI_acceptor-gain:0.02,SpliceAI_acceptor-loss:0.02,AlphaMissense:0.7258,PrimateAI3D:0.9003901456296444		0.00800697	.	.	.	.
SCAMP1	ENSG00000085365	.	0.01485		0	female	downstream_gene_variant,missense_variant	CADD:22.6,SpliceAI_acceptor-loss:0.18,AlphaMissense:0.6284,PrimateAI3D:0.6636151298880575		0.00806799	.	.	.	.
ZNF84	ENSG00000198040	.	0.0081742		0	male	downstream_gene_variant,inframe_deletion,intron_variant	CADD:18.70		0.0081742	.	.	.	.
OR1E2	ENSG00000127780	.	0.00584761		0	male	missense_variant	CADD:8.203,SpliceAI_donor-gain:0.07,AlphaMissense:0.0987,PrimateAI3D:0.2640510252118111,REVEL:0.101		0.00821784	.	.	.	.
CAND1	ENSG00000111530	.	0.0275471	DIAGNOSIS=ANK3_likely_partial	0	female	missense_variant	CADD:23.8,AlphaMissense:0.2639,PrimateAI3D:0.6531338542699813,REVEL:0.167		0.00822513	.	.	.	.
SNX11	ENSG00000002919	.	0.00344363		0	female	5_prime_UTR_variant,missense_variant	CADD:27.9,SpliceAI_donor-gain:0.01,SpliceAI_donor-loss:0.04,AlphaMissense:0.9593,PrimateAI3D:0.7526585502922536,REVEL:0.712		0.00824906	.	.	.	.
AP5S1	ENSG00000125843	.	0.00825909		0	male	3_prime_UTR_variant,missense_variant	CADD:20.2,SpliceAI_acceptor-loss:0.03,AlphaMissense:0.0775,PrimateAI3D:0.5115767284482716,REVEL:0.06		0.00825909	.	.	.	.
DPH7	ENSG00000148399	.	0.00314002	clinical_CANDIDATE	0	female	missense_variant	CADD:23.9,AlphaMissense:0.9719,PrimateAI3D:0.9089566704630851,REVEL:0.462		0.00827394	.	.	.	.
AOAH	ENSG00000136250	.	0.00831768	DIAGNOSIS=IGHMBP2_certain	0	female	missense_variant	CADD:27.2,SpliceAI_donor-gain:0.01,AlphaMissense:0.783,PrimateAI3D:0.8531310629844666,REVEL:0.432		0.00831768	.	.	.	.
KCNMA1	ENSG00000156113	.	0.0154197	DIAGNOSIS_MATCH_certain	22.6301	female	missense_variant	CADD:26.3,AlphaMissense:0.6857,PrimateAI3D:0.8633405864238737,REVEL:0.71		0.00837753	.	.	.	.
ODC1	ENSG00000115758	TRUE	0.00600276	DIAGNOSIS_MATCH_likely	46.8978	male	downstream_gene_variant,frameshift_variant	CADD:33		0.00843588	.	.	.	.
PPP4R1	ENSG00000154845	.	0.0158693		0	male	missense_variant	CADD:28.9,SpliceAI_acceptor-loss:0.02,AlphaMissense:0.5733,PrimateAI3D:0.7569157336652279,REVEL:0.326		0.0086218	.	.	.	.
TMEM240	ENSG00000205090	.	0.00869067	DIAGNOSIS=WDR26_likely	0	female	missense_variant	CADD:24.3,SpliceAI_donor-gain:0.01,AlphaMissense:0.9511,PrimateAI3D:0.6881240588426591,REVEL:0.295		0.00869067	.	.	.	.
DSCAML1	ENSG00000177103	.	0.0160463		0	male	missense_variant	CADD:25.2,AlphaMissense:0.2669,PrimateAI3D:0.8700652538239956,REVEL:0.32		0.00871791	.	.	.	.
LYRM1	ENSG00000102897	.	0.00332363	DIAGNOSIS=ARID1B_certain	0	male	intron_variant,missense_variant	CADD:29.8,SpliceAI_acceptor-gain:0.04,SpliceAI_acceptor-loss:0.02,AlphaMissense:0.1478,PrimateAI3D:0.585453344658017,REVEL:0.728		0.00875776	.	.	.	.
ZNF438	ENSG00000183621	.	0.0048423	clinical_CANDIDATE	0	male	missense_variant	CADD:24.6,AlphaMissense:0.9191,PrimateAI3D:0.8840549325942992,REVEL:0.599		0.00879963	.	.	.	.
CDC42BPB	ENSG00000198752	.	0.0294785	DIAGNOSIS=WWC3_tentative_partial	0	male	missense_variant	CADD:22.4,AlphaMissense:0.1815,PrimateAI3D:0.6732122856378555,REVEL:0.161		0.00880179	.	.	.	.
EBF4	ENSG00000088881	.	0.00888753		0	male	missense_variant	CADD:28.7,SpliceAI_acceptor-loss:0.01,SpliceAI_donor-loss:0.01,AlphaMissense:0.9571,PrimateAI3D:0.8480599592626092,REVEL:0.192		0.00888753	.	.	.	.
IFT122	ENSG00000163913	.	0.00422865	DIAGNOSIS=ASXL3_certain	58.675	female	5_prime_UTR_variant,intron_variant,missense_variant,upstream_gene_variant	CADD:27.8,AlphaMissense:0.974,PrimateAI3D:0.893877020031214,REVEL:0.141		0.00891399	.	.	.	.
MTMR9	ENSG00000104643	.	0.0063458		0	male	missense_variant	CADD:26.0,AlphaMissense:0.8472,PrimateAI3D:0.8752258339524269,REVEL:0.928		0.00891796	.	.	.	.
FAM209A	ENSG00000124103	.	0.00495739		0	male	missense_variant	CADD:11.78,AlphaMissense:0.1415,PrimateAI3D:0.4822908280789851,REVEL:0.065		0.00900877	.	.	.	.
FAT4	ENSG00000196159	.	0.0167088	clinical_CANDIDATE	53.8811	female	missense_variant	CADD:23.6,AlphaMissense:0.2333,PrimateAI3D:0.8877188344299791,REVEL:0.307		0.00907785	.	.	.	.
ASCL5	ENSG00000232237	.	0.00911916		0	male	missense_variant	CADD:24.1,PrimateAI3D:0.5237895433604718		0.00911916	.	.	.	.
PKP4	ENSG00000144283	.	0.00916254		0	female	stop_gained	CADD:36,SpliceAI_acceptor-loss:0.16		0.00916254	.	.	.	.
MBD6	ENSG00000166987	.	0.0310072	DIAGNOSIS=PPP2R1A_likely_partial;clinical_CANDIDATE	0	female	downstream_gene_variant,intron_variant,missense_variant,upstream_gene_variant	CADD:22.4,AlphaMissense:0.2854,PrimateAI3D:0.609626453667879,REVEL:0.32		0.00925825	.	.	.	.
AFG3L2	ENSG00000141385	.	0.00669222	clinical_CANDIDATE	18.8213	female	missense_variant	CADD:26.0,AlphaMissense:0.9292,PrimateAI3D:0.7521806709468366,REVEL:0.795		0.00928106	.	.	.	.
CYP27B1	ENSG00000111012	.	0.0038873	DIAGNOSIS=TTN_likely	25.2185	female	downstream_gene_variant,missense_variant	CADD:32.0,SpliceAI_acceptor-gain:0.1,AlphaMissense:0.7371,PrimateAI3D:0.9040731672942636,REVEL:0.919		0.00931184	.	.	.	.
CEP44	ENSG00000164118	.	0.00518973		0	male	missense_variant	CADD:28.7,AlphaMissense:0.8905,PrimateAI3D:0.7503478714823724,REVEL:0.451		0.00943099	.	.	.	.
GPR180	ENSG00000152749	.	0.00521191		0	female	missense_variant&splice_region_variant	CADD:33,SpliceAI_donor-gain:0.19,SpliceAI_donor-loss:0.02,AlphaMissense:0.6002,PrimateAI3D:0.7834326450526713,REVEL:0.318		0.00947129	.	.	.	.
ICE2	ENSG00000128915	.	0.00955928	DIAGNOSIS=ARMC9_certain	0	male	downstream_gene_variant,missense_variant	CADD:32.0,SpliceAI_acceptor-gain:0.02,AlphaMissense:0.3728,PrimateAI3D:0.8318135032057763,REVEL:0.565		0.00955928	.	.	.	.
COL5A1	ENSG00000130635	.	0.0324973		25.2871	male	missense_variant&splice_region_variant	CADD:26.4,AlphaMissense:0.1599,PrimateAI3D:0.7082825082540513,REVEL:0.36		0.00970317	.	.	.	.
MYO9B	ENSG00000099331	.	0.0179078		0	male	missense_variant	CADD:26.8,AlphaMissense:0.2301,PrimateAI3D:0.7973183465003967,REVEL:0.677		0.00972928	.	.	.	.
MYEF2	ENSG00000104177	.	0.0098806		0	male	3_prime_UTR_variant,missense_variant,upstream_gene_variant	CADD:26.9,SpliceAI_acceptor-gain:0.01,AlphaMissense:0.823,PrimateAI3D:0.7976448982954027,REVEL:0.566		0.0098806	.	.	.	.
MAP1B	ENSG00000131711	.	0.0331785	DIAGNOSIS=PAH_certain	0.00098	male	downstream_gene_variant,missense_variant	CADD:16.13,AlphaMissense:0.0675,PrimateAI3D:0.5601848859339953,REVEL:0.131		0.00990656	.	.	.	.
FSD1L	ENSG00000106701	.	0.00997924		0	female	downstream_gene_variant,missense_variant	CADD:25.8,SpliceAI_acceptor-gain:0.19,AlphaMissense:0.7813,PrimateAI3D:0.8178682227432728,REVEL:0.274		0.00997924	.	.	.	.
USP3	ENSG00000140455	.	0.0184146	DIAGNOSIS=UNC45A_certain	0	male	missense_variant	CADD:25.4,SpliceAI_acceptor-loss:0.02,AlphaMissense:0.519,PrimateAI3D:0.6872843122482301,REVEL:0.17		0.0100046	.	.	.	.
MRPS12	ENSG00000128626	.	0.00421196	clinical_CANDIDATE	13.1996	female	missense_variant	CADD:25.2,SpliceAI_donor-loss:0.01,AlphaMissense:0.836,PrimateAI3D:0.8802664971351625,REVEL:0.713		0.0100896	.	.	.	.
CAPN15	ENSG00000103326	.	0.00718495		2.3839	male	downstream_gene_variant,missense_variant,synonymous_variant,upstream_gene_variant	CADD:7.291,AlphaMissense:0.0681,PrimateAI3D:0.33226567309349775,REVEL:0.172		0.0100973	.	.	.	.
CAPN15	ENSG00000103326	.	0.00718495		21.1014	female	downstream_gene_variant,missense_variant	CADD:27.0,SpliceAI_acceptor-loss:0.01,AlphaMissense:0.9765,PrimateAI3D:0.8100404725968838,REVEL:0.637		0.0100973	.	.	.	.
DHX9	ENSG00000135829	.	0.0338758	DIAGNOSIS_MATCH_likely	0	male	missense_variant	CADD:22.7,AlphaMissense:0.1073,PrimateAI3D:0.6477664199471473,REVEL:0.267	Phenotype similarity score is 0 despite a diagnostic match because there are no HPO terms annotated to gene.	0.0101148	.	.	.	.
TP53	ENSG00000141510	.	0.0121887	clinical_CANDIDATE	11.9823	female	5_prime_UTR_variant,downstream_gene_variant,missense_variant,upstream_gene_variant	CADD:24.2,AlphaMissense:0.3559,PrimateAI3D:0.7251002456247806,REVEL:0.878		0.0101156	.	.	.	.
LRRC27	ENSG00000148814	.	0.0101752	clinical_CANDIDATE	0	male	missense_variant	CADD:23.4,AlphaMissense:0.5306,PrimateAI3D:0.6423074667900801,REVEL:0.315		0.0101752	.	.	.	.
C20orf194	ENSG00000088854	.	0.0101752		0	male	missense_variant	CADD:25.7,SpliceAI_acceptor-gain:0.04,SpliceAI_acceptor-loss:0.03,AlphaMissense:0.9019,PrimateAI3D:0.7009642949700355,REVEL:0.361		0.0101752	.	.	.	.
PSMC3IP	ENSG00000131470	.	0.00560937		0.00098	male	frameshift_variant&stop_lost	CADD:32,SpliceAI_acceptor-gain:0.02		0.0101936	.	.	.	.
ZSCAN5A	ENSG00000131848	.	0.0048419	DIAGNOSIS=IQCB1_certain	0	male	downstream_gene_variant,missense_variant	CADD:23.0,AlphaMissense:0.4917,PrimateAI3D:0.47556358791887765,REVEL:0.132		0.0102067	.	.	.	.
ZNF687	ENSG00000143373	.	0.0188259		13.7871	female	downstream_gene_variant,missense_variant,upstream_gene_variant	CADD:24.6,SpliceAI_acceptor-loss:0.04,AlphaMissense:0.8559,PrimateAI3D:0.6561858867108822,REVEL:0.204		0.0102281	.	.	.	.
EDEM3	ENSG00000116406	.	0.00733593	clinical_CANDIDATE	10.8052	female	stop_gained&frameshift_variant	CADD:33,SpliceAI_donor-gain:0.01		0.0103094	.	.	.	.
CHSY1	ENSG00000131873	.	0.0190889		9.84182	male	missense_variant	CADD:25.4,AlphaMissense:0.4458,PrimateAI3D:0.7314498835802079,REVEL:0.51		0.010371	.	.	.	.
MON2	ENSG00000061987	.	0.0127888	DIAGNOSIS=ADGRV1_certain	0	female	missense_variant	CADD:28.8,SpliceAI_acceptor-gain:0.01,AlphaMissense:0.3792,PrimateAI3D:0.849780202805996,REVEL:0.511		0.0106137	.	.	.	.
HES2	ENSG00000069812	.	0.0106174		0	male	3_prime_UTR_variant,intron_variant,missense_variant	CADD:23.1,AlphaMissense:0.284,PrimateAI3D:0.4853560885041953,REVEL:0.088		0.0106174	.	.	.	.
RGS2	ENSG00000116741	.	0.00449212		9.35481	female	missense_variant	CADD:28.0,AlphaMissense:0.8554,PrimateAI3D:0.7812619742751121,REVEL:0.733		0.0107607	.	.	.	.
CPEB4	ENSG00000113742	.	0.0199153	DIAGNOSIS=MIR145_certain	0	male	missense_variant,upstream_gene_variant	CADD:22.8,SpliceAI_acceptor-loss:0.03,AlphaMissense:0.0806,PrimateAI3D:0.6918429972231389,REVEL:0.085		0.0108199	.	.	.	.
LCK	ENSG00000182866	.	0.0204016	DIAGNOSIS=SLC35A2_certain	18.7242	female	downstream_gene_variant,missense_variant	CADD:28.6,SpliceAI_acceptor-gain:0.01,AlphaMissense:0.6349,PrimateAI3D:0.597217532247305,REVEL:0.428		0.0110842	.	.	.	.
SOX9	ENSG00000125398	TRUE	0.037586	DIAGNOSIS=SETD5_certain	16.0685	male	missense_variant	CADD:22.3,AlphaMissense:0.0694,PrimateAI3D:0.39809484347701063,REVEL:0.188		0.0112226	.	.	.	.
IFNA21	ENSG00000137080	.	0.0039687		0	male	missense_variant	CADD:21.9,SpliceAI_acceptor-gain:0.04,SpliceAI_donor-gain:0.01,AlphaMissense:0.3481,PrimateAI3D:0.4682372593134641,REVEL:0.128		0.0113054	.	.	.	.
HOXD8	ENSG00000175879	.	0.0136467		0	female	inframe_insertion,intron_variant	CADD:19.11		0.0113257	.	.	.	.
PRKACA	ENSG00000072062	.	0.0210181	DIAGNOSIS=GLYR1_likely	6.73801	female	intron_variant,missense_variant	CADD:24.6,SpliceAI_acceptor-gain:0.07,AlphaMissense:0.2727,PrimateAI3D:0.7636266410350799,REVEL:0.203		0.0114191	.	.	.	.
FAHD2A	ENSG00000115042	.	0.00436101		0	female	missense_variant	CADD:23.9,SpliceAI_acceptor-loss:0.02,AlphaMissense:0.1242,PrimateAI3D:0.5092056698352099,REVEL:0.103		0.0114913	.	.	.	.
NLRP11	ENSG00000179873	.	0.00481818		0	female	missense_variant	CADD:22.8,SpliceAI_donor-gain:0.01,AlphaMissense:0.9416,PrimateAI3D:0.7924537867307662,REVEL:0.349		0.0115417	.	.	.	.
GABRG2	ENSG00000113327	TRUE	0.0214132	DIAGNOSIS_MATCH_certain_partial	17.2237	female	intron_variant,missense_variant	CADD:19.34,AlphaMissense:0.5746,PrimateAI3D:0.7711875739693641,REVEL:0.313		0.0116338	.	.	.	.
KPNB1	ENSG00000108424	.	0.0394475		0	male	frameshift_variant,upstream_gene_variant	CADD:32		0.0117784	.	.	.	.
ZBTB2	ENSG00000181472	.	0.0398245		0	male	missense_variant	CADD:12.1,AlphaMissense:0.0666,PrimateAI3D:0.31168545231223105,REVEL:0.099		0.0118909	.	.	.	.
STK24	ENSG00000102572	.	0.00847315		0	female	missense_variant	CADD:29.9,AlphaMissense:0.5514,PrimateAI3D:0.854993921369314,REVEL:0.569		0.0119076	.	.	.	.
ITGAX	ENSG00000140678	.	0.00657244	DIAGNOSIS=ATP13A2_certain_partial	0	male	missense_variant	CADD:24.4,AlphaMissense:0.9311,PrimateAI3D:0.7973610101640225,REVEL:0.636		0.0119437	.	.	.	.
PDE4DIP	ENSG00000178104	.	0.0120818		0	male	intron_variant,missense_variant&splice_region_variant	CADD:22.6,SpliceAI_acceptor-gain:0.02,SpliceAI_acceptor-loss:0.01,SpliceAI_donor-loss:0.05,AlphaMissense:0.2712,PrimateAI3D:0.6021427587419749		0.0120818	.	.	.	.
SMOX	ENSG00000088826	.	0.00869772	DIAGNOSIS=WDR73_tentative	0	female	intron_variant,missense_variant	CADD:32,AlphaMissense:0.4401,PrimateAI3D:0.7048545902967452,REVEL:0.857		0.0122232	.	.	.	.
C6orf89	ENSG00000198663	.	0.00514832	DIAGNOSIS=SLC35A2_certain	0	female	missense_variant&splice_region_variant	CADD:33.0,SpliceAI_donor-loss:0.75,AlphaMissense:0.1028,PrimateAI3D:0.39828434377908717,REVEL:0.171		0.0123326	.	.	.	.
BIRC6	ENSG00000115760	.	0.0415655		0	female	missense_variant	CADD:22.5,AlphaMissense:0.0984,PrimateAI3D:0.5772026105225085,REVEL:0.249		0.0124108	.	.	.	.
TCF25	ENSG00000141002	.	0.00889071		0	male	5_prime_UTR_variant,downstream_gene_variant,intron_variant,missense_variant,splice_donor_variant	CADD:33,SpliceAI_acceptor-gain:0.07,SpliceAI_donor-gain:0.18,SpliceAI_donor-loss:0.13,AlphaMissense:0.8718,PrimateAI3D:0.813264848589897,REVEL:0.456		0.0124944	.	.	.	.
DSC2	ENSG00000134755	.	0.00593101	DIAGNOSIS=H4C5_certain	7.88256	male	missense_variant	CADD:25.1,AlphaMissense:0.9318,PrimateAI3D:0.8331559659540652,REVEL:0.713		0.0125026	.	.	.	.
EPHA7	ENSG00000135333	.	0.0231645	clinical_CANDIDATE	0	male	missense_variant	CADD:25.3,SpliceAI_acceptor-gain:0.01,AlphaMissense:0.3605,PrimateAI3D:0.7107303413748741,REVEL:0.304		0.0125852	.	.	.	.
TARBP1	ENSG00000059588	.	0.00478365	DIAGNOSIS=MCM6_tentative_partial,MPO_certain_partial;clinical_CANDIDATE	0	female	stop_gained	CADD:45.0,SpliceAI_donor-loss:0.35		0.0126049	.	.	.	.
C17orf50	ENSG00000270806	.	0.0127891		0	female	missense_variant,synonymous_variant	CADD:22.1,SpliceAI_donor-gain:0.03,AlphaMissense:0.1442,PrimateAI3D:0.39576202273368843,REVEL:0.178		0.0127891	.	.	.	.
C17orf98	ENSG00000275489	.	0.0127963	DIAGNOSIS=MIR145_certain	0	male	missense_variant	CADD:22.3,SpliceAI_acceptor-gain:0.01,AlphaMissense:0.129,PrimateAI3D:0.5773510973155499,REVEL:0.114		0.0127963	.	.	.	.
DUSP4	ENSG00000120875	.	0.015533	DIAGNOSIS=MAGEL2_certain	0	female	missense_variant	CADD:17.28,SpliceAI_acceptor-loss:0.02,AlphaMissense:0.902,PrimateAI3D:0.7091497121751307,REVEL:0.342		0.0128912	.	.	.	.
STAP2	ENSG00000178078	.	0.0129634	clinical_CANDIDATE	0	female	intron_variant,missense_variant,upstream_gene_variant	CADD:24,AlphaMissense:0.6619,PrimateAI3D:0.4976906023174523,REVEL:0.142		0.0129634	.	.	.	.
PTCHD4	ENSG00000244694	.	0.00935562		0	male	missense_variant	CADD:24.7,AlphaMissense:0.8309,PrimateAI3D:0.7808960755169394,REVEL:0.821		0.0129748	.	.	.	.
COG4	ENSG00000103051	TRUE	0.00936669		38.7748	male	missense_variant	CADD:32,PrimateAI3D:0.8817596377432346,REVEL:0.311		0.0129901	.	.	.	.
PRR35	ENSG00000161992	.	0.0130211	DIAGNOSIS=SCN4A_certain	0	female	missense_variant	CADD:25.2,AlphaMissense:0.2114,PrimateAI3D:0.6757406163215638,REVEL:0.155		0.0130211	.	.	.	.
SORT1	ENSG00000134243	.	0.0240236		0	male	missense_variant,upstream_gene_variant	CADD:27.8,SpliceAI_donor-gain:0.03,AlphaMissense:0.1566,PrimateAI3D:0.4985340681672096,REVEL:0.169		0.013052	.	.	.	.
MYO10	ENSG00000145555	.	0.00936156	DIAGNOSIS=ADGRV1_certain	0	female	missense_variant	CADD:32.0,SpliceAI_acceptor-gain:0.11,AlphaMissense:0.6041,PrimateAI3D:0.9163168250024315,REVEL:0.777		0.0131561	.	.	.	.
OR10H5	ENSG00000172519	.	0.00555026		0	male	missense_variant	CADD:12.95,AlphaMissense:0.1052,PrimateAI3D:0.31268375098705314,REVEL:0.039		0.0132954	.	.	.	.
ASXL3	ENSG00000141431	TRUE	0.0246266		7.96401	female	downstream_gene_variant,missense_variant	CADD:26.4,AlphaMissense:0.3296,PrimateAI3D:0.7465989688038823,REVEL:0.154		0.0133796	.	.	.	.
KMT2D	ENSG00000167548	TRUE	0.0449445	clinical_CANDIDATE	14.8504	male	missense_variant	CADD:8.516,AlphaMissense:0.6956,PrimateAI3D:0.4514474632218481,REVEL:0.356		0.0134197	.	.	.	.
ELMOD1	ENSG00000110675	.	0.0098032		0	male	missense_variant	CADD:22.8,SpliceAI_acceptor-gain:0.03,SpliceAI_acceptor-loss:0.01,SpliceAI_donor-loss:0.01,AlphaMissense:0.8686,PrimateAI3D:0.759866287559271,REVEL:0.134		0.0137768	.	.	.	.
OXSM	ENSG00000151093	.	0.0076227	DIAGNOSIS=MAP3K20_likely	0	male	intron_variant,missense_variant	CADD:27.5,AlphaMissense:0.8105,PrimateAI3D:0.8283746393024922,REVEL:0.63		0.0138523	.	.	.	.
MACIR	ENSG00000181751	.	0.0138827		0	male	missense_variant	CADD:24.9,AlphaMissense:0.1614,PrimateAI3D:0.6732505351305006,REVEL:0.405		0.0138827	.	.	.	.
MTTP	ENSG00000138823	.	0.0100649	clinical_CANDIDATE	15.5167	female	missense_variant	CADD:28.6,AlphaMissense:0.7993,PrimateAI3D:0.7784490744769574,REVEL:0.321		0.0139585	.	.	.	.
CHKA	ENSG00000110721	.	0.0099329		0	female	missense_variant	CADD:26.4,SpliceAI_donor-gain:0.04,AlphaMissense:0.8594,PrimateAI3D:0.7306186190247537,REVEL:0.441		0.013959	.	.	.	.
SECISBP2L	ENSG00000138593	.	0.0168311	clinical_CANDIDATE	0	male	missense_variant,upstream_gene_variant	CADD:26.3,SpliceAI_acceptor-gain:0.02,SpliceAI_acceptor-loss:0.02,AlphaMissense:0.4472,PrimateAI3D:0.8254879839718342,REVEL:0.384		0.0139685	.	.	.	.
DNAJC7	ENSG00000168259	.	0.0260012	DIAGNOSIS=Mosaic_6p221q141_copy_number_gain_tentative;clinical_CANDIDATE	0	female	missense_variant	CADD:14.15,SpliceAI_donor-gain:0.04,SpliceAI_donor-loss:0.29,AlphaMissense:0.2042,PrimateAI3D:0.7263345763087274,REVEL:0.403		0.0141264	.	.	.	.
THOC1	ENSG00000079134	.	0.0260241	DIAGNOSIS=STT3A_certain	0	male	3_prime_UTR_variant,downstream_gene_variant,missense_variant	CADD:22.1,SpliceAI_acceptor-loss:0.01,AlphaMissense:0.0791,PrimateAI3D:0.5602923583239316,REVEL:0.116		0.0141389	.	.	.	.
USP37	ENSG00000135913	.	0.026324	clinical_CANDIDATE	0	male	5_prime_UTR_variant,missense_variant	CADD:23.4,AlphaMissense:0.2111,PrimateAI3D:0.599046594053507,REVEL:0.123		0.0143018	.	.	.	.
DGKH	ENSG00000102780	.	0.0173926		0	male	missense_variant	CADD:23.5,SpliceAI_acceptor-loss:0.03,AlphaMissense:0.5444,PrimateAI3D:0.8383205510675911,REVEL:0.331		0.0144345	.	.	.	.
C1orf146	ENSG00000203910	.	0.0144467		0	male	5_prime_UTR_variant,missense_variant	CADD:16.96,SpliceAI_acceptor-gain:0.03,AlphaMissense:0.1159,PrimateAI3D:0.47998478293418867,REVEL:0.035		0.0144467	.	.	.	.
AGAP1	ENSG00000157985	.	0.0266533	DIAGNOSIS=H33A_certain	0	male	missense_variant	CADD:23.9,AlphaMissense:0.6196,PrimateAI3D:0.7334913092851637,REVEL:0.454		0.0144807	.	.	.	.
CCDC168	ENSG00000175820	.	0.0144945		0	male	frameshift_variant	CADD:24.0		0.0144945	.	.	.	.
ZMYM4	ENSG00000146463	.	0.0492692		0	female	downstream_gene_variant,missense_variant,upstream_gene_variant	CADD:14.51,SpliceAI_donor-loss:0.01,AlphaMissense:0.0775,PrimateAI3D:0.32917214360088104,REVEL:0.046		0.014711	.	.	.	.
UNC5B	ENSG00000107731	.	0.0106134	clinical_CANDIDATE	0	male	missense_variant	CADD:26.5,SpliceAI_acceptor-loss:0.01,AlphaMissense:0.44,PrimateAI3D:0.9136354887485503,REVEL:0.654		0.0147191	.	.	.	.
NBEAL1	ENSG00000144426	.	0.0148604	DIAGNOSIS=GATAD2B_certain	0	male	frameshift_variant	CADD:34,SpliceAI_acceptor-gain:0.01		0.0148604	.	.	.	.
PHLDA2	ENSG00000181649	.	0.00622402		0	female	missense_variant	CADD:24.8,AlphaMissense:0.8041,PrimateAI3D:0.5450026819109918,REVEL:0.163		0.0149093	.	.	.	.
PLCB1	ENSG00000182621	.	0.0179943		1.74425	male	missense_variant	CADD:24.9,SpliceAI_acceptor-loss:0.05,SpliceAI_donor-loss:0.01,AlphaMissense:0.7637,PrimateAI3D:0.6724892213940621,REVEL:0.338		0.0149339	.	.	.	.
OLFM3	ENSG00000118733	.	0.0106544		0	female	3_prime_UTR_variant,missense_variant	CADD:25.9,AlphaMissense:0.6581,PrimateAI3D:0.8218860836327077,REVEL:0.795		0.014973	.	.	.	.
DCAF4	ENSG00000119599	.	0.00627362		0	male	5_prime_UTR_variant,missense_variant	CADD:32,SpliceAI_acceptor-loss:0.15,AlphaMissense:0.7194,PrimateAI3D:0.8597660055756569,REVEL:0.663		0.0150282	.	.	.	.
TENM3	ENSG00000218336	.	0.0183015	DIAGNOSIS=NEUROG3_certain	1.8202	female	missense_variant	CADD:23.7,SpliceAI_acceptor-gain:0.01,AlphaMissense:0.7476,PrimateAI3D:0.8332942280173302,REVEL:0.696		0.0151888	.	.	.	.
BTRC	ENSG00000166167	.	0.0108285		0	male	missense_variant	CADD:24.7,SpliceAI_acceptor-loss:0.01,AlphaMissense:0.8828,PrimateAI3D:0.8350377544760702,REVEL:0.298		0.0152177	.	.	.	.
ANAPC4	ENSG00000053900	.	0.0108733	clinical_CANDIDATE	0	female	missense_variant	CADD:24.2,SpliceAI_acceptor-gain:0.05,SpliceAI_donor-gain:0.14,AlphaMissense:0.7501,PrimateAI3D:0.8705000656843185,REVEL:0.35		0.0152806	.	.	.	.
OPA1	ENSG00000198836	.	0.018518		36.3452	male	missense_variant	CADD:22.3,SpliceAI_acceptor-gain:0.02,AlphaMissense:0.5534,PrimateAI3D:0.782441451996565,REVEL:0.72		0.0153685	.	.	.	.
DACH1	ENSG00000276644	.	0.0518172	DIAGNOSIS=ZC4H2_certain	0	female	missense_variant	CADD:7.151,AlphaMissense:0.0515,PrimateAI3D:0.1848570050857961,REVEL:0.017		0.0154718	.	.	.	.
NISCH	ENSG00000010322	.	0.0187483		0	male	missense_variant	CADD:28.1,SpliceAI_acceptor-loss:0.06,AlphaMissense:0.2384,PrimateAI3D:0.7651189324259757,REVEL:0.277		0.0155596	.	.	.	.
PXDN	ENSG00000130508	.	0.0111614		0	male	downstream_gene_variant,stop_gained	CADD:36.0		0.0156855	.	.	.	.
TMEM132D	ENSG00000151952	.	0.0289865		0	female	missense_variant	CADD:24.0,AlphaMissense:0.2357,PrimateAI3D:0.5470152087509631,REVEL:0.143		0.0157483	.	.	.	.
LHFPL2	ENSG00000145685	.	0.0115448		0	female	frameshift_variant	CADD:33		0.0160109	.	.	.	.
PGM1	ENSG00000079739	.	0.0160829		16.5236	female	3_prime_UTR_variant,missense_variant	CADD:29.1,AlphaMissense:0.4983,PrimateAI3D:0.8297138901054858,REVEL:0.45		0.0160829	.	.	.	.
PTPN4	ENSG00000088179	.	0.0194688		0	female	missense_variant	CADD:26.3,SpliceAI_donor-gain:0.06,SpliceAI_donor-loss:0.01,AlphaMissense:0.3649,PrimateAI3D:0.7344415213167668,REVEL:0.412		0.0161576	.	.	.	.
OPN5	ENSG00000124818	.	0.0299935		0	male	missense_variant	CADD:8.416,SpliceAI_acceptor-loss:0.02,SpliceAI_donor-loss:0.03,AlphaMissense:0.0884,PrimateAI3D:0.29695260986685745,REVEL:0.092		0.0162954	.	.	.	.
PIGQ	ENSG00000007541	.	0.00681816		9.83312	female	missense_variant,upstream_gene_variant	CADD:25.2,AlphaMissense:0.9299,PrimateAI3D:0.9186212469637397,REVEL:0.724		0.0163326	.	.	.	.
KMT2A	ENSG00000118058	TRUE	0.0549681		24.9412	male	missense_variant,upstream_gene_variant	CADD:23.8,AlphaMissense:0.4807,REVEL:0.19		0.0164126	.	.	.	.
MINDY3	ENSG00000148481	.	0.0164641		0	female	missense_variant	CADD:24.8,AlphaMissense:0.0622,PrimateAI3D:0.6467343947291374,REVEL:0.07		0.0164641	.	.	.	.
OR13F1	ENSG00000186881	.	0.0165136		0	female	missense_variant	CADD:21.2,SpliceAI_acceptor-loss:0.01,SpliceAI_donor-loss:0.01,AlphaMissense:0.0836,PrimateAI3D:0.32214972816407694,REVEL:0.101		0.0165136	.	.	.	.
RYR1	ENSG00000196218	.	0.0120795		23.2892	male	missense_variant	CADD:32,AlphaMissense:0.8829,PrimateAI3D:0.930906267762184,REVEL:0.785		0.0167523	.	.	.	.
PPP6R1	ENSG00000105063	.	0.0309986		0	female	downstream_gene_variant,missense_variant	CADD:1.956,AlphaMissense:0.065,PrimateAI3D:0.39832446619868284,REVEL:0.042		0.0168415	.	.	.	.
ACAD10	ENSG00000111271	.	0.0168754	DIAGNOSIS=Chromosome_7_paracentric_inversion_likely	0	female	intron_variant,missense_variant	CADD:29.2,SpliceAI_acceptor-loss:0.01,AlphaMissense:0.1838,PrimateAI3D:0.7654231998324394,REVEL:0.207		0.0168754	.	.	.	.
SARS1	ENSG00000031698	.	0.0169386		12.3492	male	missense_variant	CADD:32,AlphaMissense:0.1415,PrimateAI3D:0.6625997129082679,REVEL:0.608		0.0169386	.	.	.	.
MED12L	ENSG00000144893	.	0.0312391	DIAGNOSIS=Xq28_related_immunodeficiency_likely	0.00098	male	missense_variant	CADD:23.5,AlphaMissense:0.3638,PrimateAI3D:0.6415190701186658,REVEL:0.133		0.0169722	.	.	.	.
FCSK	ENSG00000157353	.	0.0171062	DIAGNOSIS=KagamiOgata_Syndrome_certain	10.6708	female	missense_variant	CADD:24.2,AlphaMissense:0.5302,PrimateAI3D:0.8285813736915587,REVEL:0.179		0.0171062	.	.	.	.
SYT16	ENSG00000139973	.	0.0124241	DIAGNOSIS=CDKL5_certain	0	female	missense_variant	CADD:28.8,SpliceAI_acceptor-gain:0.04,SpliceAI_donor-loss:0.02,AlphaMissense:0.4597,PrimateAI3D:0.7873804093897341,REVEL:0.68		0.0172303	.	.	.	.
PLK4	ENSG00000142731	.	0.0125089		1.98559	male	missense_variant	CADD:24.3,AlphaMissense:0.8101,PrimateAI3D:0.6683784885704517,REVEL:0.333		0.0173479	.	.	.	.
N4BP1	ENSG00000102921	.	0.0210799		0	female	frameshift_variant	CADD:23.3		0.0174947	.	.	.	.
BRINP2	ENSG00000198797	.	0.0323824	clinical_CANDIDATE	0	male	missense_variant	CADD:22.8,SpliceAI_acceptor-gain:0.02,AlphaMissense:0.0833,PrimateAI3D:0.47642371639609343,REVEL:0.079		0.0175933	.	.	.	.
CEP295NL	ENSG00000178404	.	0.0176171	DIAGNOSIS=MIR145_certain	0	male	intron_variant,missense_variant	CADD:14.23,AlphaMissense:0.0903,PrimateAI3D:0.21867780823260544,REVEL:0.032		0.0176171	.	.	.	.
BMPR2	ENSG00000204217	.	0.0324361		15.4038	female	missense_variant	CADD:22.6,AlphaMissense:0.101,PrimateAI3D:0.5737574347853659,REVEL:0.332		0.0176225	.	.	.	.
TM2D2	ENSG00000169490	.	0.0177177		0	female	intron_variant,missense_variant	CADD:9.258,SpliceAI_acceptor-gain:0.11,SpliceAI_acceptor-loss:0.02,REVEL:0.007		0.0177177	.	.	.	.
MEP1A	ENSG00000112818	.	0.00976756		0	female	missense_variant	CADD:24.8,SpliceAI_acceptor-loss:0.06,AlphaMissense:0.8325,PrimateAI3D:0.8048451174795627,REVEL:0.723		0.01775	.	.	.	.
ZC3H14	ENSG00000100722	.	0.0215085	DIAGNOSIS=RNU4ATAC_certain_partial	0.72012	female	downstream_gene_variant,inframe_deletion&splice_region_variant	CADD:19.31		0.0178504	.	.	.	.
RTN4IP1	ENSG00000130347	.	0.00680222	clinical_CANDIDATE	8.36504	female	missense_variant&splice_region_variant	CADD:33,SpliceAI_donor-loss:0.07,AlphaMissense:0.4815,PrimateAI3D:0.6639715935289859,REVEL:0.407		0.0179238	.	.	.	.
PGAP4	ENSG00000165152	.	0.0179653		0	female	missense_variant	CADD:25.6,AlphaMissense:0.1212,PrimateAI3D:0.6476616086065767,REVEL:0.096		0.0179653	.	.	.	.
HYDIN	ENSG00000157423	.	0.0180064		18.8836	female	frameshift_variant,upstream_gene_variant	CADD:26.8		0.0180064	.	.	.	.
TCF4	ENSG00000196628	TRUE	0.0606165		12.0065	female	downstream_gene_variant,intron_variant,missense_variant	CADD:8.78,SpliceAI_donor-gain:0.04		0.0180991	.	.	.	.
TACC1	ENSG00000147526	.	0.0130527		0	male	missense_variant	CADD:29.6,AlphaMissense:0.629,PrimateAI3D:0.788500641733408,REVEL:0.447		0.018102	.	.	.	.
NEB	ENSG00000183091	.	0.0181348	DIAGNOSIS=ACTN2_certain	18.1304	male	downstream_gene_variant,missense_variant	CADD:32.0,SpliceAI_donor-loss:0.06,AlphaMissense:0.3039,PrimateAI3D:0.8877459672093388,REVEL:0.323		0.0181348	.	.	.	.
ZNF160	ENSG00000170949	.	0.00864684		0	female	downstream_gene_variant,missense_variant	CADD:0.024,AlphaMissense:0.3486,PrimateAI3D:0.33147075932472936,REVEL:0.021		0.0182275	.	.	.	.
SRBD1	ENSG00000068784	.	0.00763825		0	male	missense_variant	CADD:25.2,SpliceAI_donor-gain:0.01,AlphaMissense:0.9277,PrimateAI3D:0.902105732560158,REVEL:0.491		0.0182971	.	.	.	.
BRD3	ENSG00000169925	.	0.0338165		0	female	inframe_deletion	CADD:18.22		0.0183725	.	.	.	.
FBN2	ENSG00000138829	TRUE	0.0223104		16.9266	female	missense_variant	CADD:25.1,AlphaMissense:0.5268,PrimateAI3D:0.7002011232823133,REVEL:0.802		0.0185158	.	.	.	.
SEC24C	ENSG00000176986	.	0.0340934		0	female	downstream_gene_variant,missense_variant	CADD:22.7,AlphaMissense:0.1066,PrimateAI3D:0.6083229742944242,REVEL:0.342		0.0185229	.	.	.	.
ATXN1L	ENSG00000224470	.	0.0185478		0	female	missense_variant	CADD:24.9,SpliceAI_donor-gain:0.01,AlphaMissense:0.7464,PrimateAI3D:0.6264497482776641,REVEL:0.263		0.0185478	.	.	.	.
ADGRE5	ENSG00000123146	.	0.0185932	clinical_CANDIDATE	0	female	downstream_gene_variant,missense_variant	CADD:22.6,SpliceAI_donor-gain:0.01,AlphaMissense:0.5298,PrimateAI3D:0.5353450885415076,REVEL:0.349		0.0185932	.	.	.	.
ST8SIA3	ENSG00000177511	.	0.0134359	clinical_CANDIDATE	0	male	missense_variant	CADD:23.9,AlphaMissense:0.6539,PrimateAI3D:0.6953511944413187,REVEL:0.396		0.018882	.	.	.	.
ZSCAN5C	ENSG00000204532	.	0.0193587		0	female	missense_variant	CADD:10.93,SpliceAI_acceptor-gain:0.01,AlphaMissense:0.1247,REVEL:0.029		0.0193587	.	.	.	.
MEI4	ENSG00000269964	.	0.0193707	DIAGNOSIS=UGP2_certain	0	female	missense_variant	CADD:19.35,AlphaMissense:0.1204,PrimateAI3D:0.4606216469407081		0.0193707	.	.	.	.
KLHL32	ENSG00000186231	.	0.0140319	clinical_CANDIDATE	0	male	downstream_gene_variant,intron_variant,missense_variant	CADD:23.0,AlphaMissense:0.8587,PrimateAI3D:0.7470664666593073,REVEL:0.537		0.01946	.	.	.	.
SUCNR1	ENSG00000198829	.	0.0107086		0	female	missense_variant	CADD:23.1,AlphaMissense:0.805,PrimateAI3D:0.7137131772935391,REVEL:0.495		0.0194601	.	.	.	.
STARD9	ENSG00000159433	.	0.0196143		0	male	stop_gained	CADD:38.0		0.0196143	.	.	.	.
GRHL2	ENSG00000083307	.	0.0361924		9.98261	male	5_prime_UTR_variant,missense_variant	CADD:17.69,AlphaMissense:0.1595,PrimateAI3D:0.45089887551963326,REVEL:0.079		0.0196633	.	.	.	.
ENPP2	ENSG00000136960	.	0.0140138	DIAGNOSIS=Chronic_Inflammatory_demyelinating_polyneuropathy_likely	0	male	missense_variant	CADD:29.1,AlphaMissense:0.4342,PrimateAI3D:0.7869458317756653,REVEL:0.687		0.019694	.	.	.	.
RUNDC1	ENSG00000198863	.	0.014276		0	female	missense_variant	CADD:26.3,AlphaMissense:0.5521,PrimateAI3D:0.6784278634190559,REVEL:0.539		0.0197985	.	.	.	.
BRWD1	ENSG00000185658	.	0.0241997		0	female	downstream_gene_variant,frameshift_variant	CADD:23.0,SpliceAI_donor-gain:0.01		0.0200838	.	.	.	.
BRWD1	ENSG00000185658	.	0.0241997		0	male	downstream_gene_variant,missense_variant	CADD:24.5,AlphaMissense:0.2402,PrimateAI3D:0.4443392642587424,REVEL:0.155		0.0200838	.	.	.	.
CROCC	ENSG00000058453	.	0.020263		0	male	intron_variant,stop_gained	CADD:34.0		0.020263	.	.	.	.
PCDHB2	ENSG00000112852	.	0.0202631	DIAGNOSIS=UBA5_certain	0	female	3_prime_UTR_variant,downstream_gene_variant,missense_variant,upstream_gene_variant	CADD:22.0,SpliceAI_acceptor-gain:0.01,AlphaMissense:0.0905,PrimateAI3D:0.36788757167756564,REVEL:0.054		0.0202631	.	.	.	.
ASPH	ENSG00000198363	.	0.00848675	DIAGNOSIS=SETD3_tentative_partial	1.26645	female	downstream_gene_variant,missense_variant	CADD:25.5,AlphaMissense:0.9149,PrimateAI3D:0.791928221583366,REVEL:0.181		0.0203296	.	.	.	.
ZNF749	ENSG00000186230	.	0.020445		0	female	downstream_gene_variant,missense_variant	CADD:0.542,AlphaMissense:0.1121,PrimateAI3D:0.27689911399036643,REVEL:0.012		0.020445	.	.	.	.
PLXND1	ENSG00000004399	.	0.0378352		0	female	downstream_gene_variant,missense_variant	CADD:0.405,SpliceAI_acceptor-gain:0.01,AlphaMissense:0.2026,PrimateAI3D:0.3443337975814938,REVEL:0.049		0.0205558	.	.	.	.
B4GALT7	ENSG00000027847	.	0.0113363		3.79275	female	downstream_gene_variant,missense_variant	CADD:27.8,AlphaMissense:0.8447,PrimateAI3D:0.870161559134722,REVEL:0.529		0.0206007	.	.	.	.
JAK2	ENSG00000096968	.	0.0147426		12.6425	female	frameshift_variant	CADD:33,SpliceAI_acceptor-gain:0.04,SpliceAI_acceptor-loss:0.02		0.0207183	.	.	.	.
TNRC18	ENSG00000182095	.	0.0207526		0	male	downstream_gene_variant,missense_variant	CADD:24.4,SpliceAI_acceptor-gain:0.02,SpliceAI_acceptor-loss:0.02,AlphaMissense:0.8228,PrimateAI3D:0.8789649520814418,REVEL:0.363		0.0207526	.	.	.	.
TEX52	ENSG00000283297	.	0.0209204		0	female	missense_variant	CADD:10.19,SpliceAI_donor-loss:0.01,AlphaMissense:0.0836,PrimateAI3D:0.23966787546873092,REVEL:0.026		0.0209204	.	.	.	.
ADCY7	ENSG00000121281	.	0.0151292		0	male	downstream_gene_variant,missense_variant	CADD:29.9,SpliceAI_acceptor-loss:0.01,AlphaMissense:0.7619,PrimateAI3D:0.801076120734215,REVEL:0.594		0.0209818	.	.	.	.
ASNS	ENSG00000070669	.	0.0152357		11.6442	female	downstream_gene_variant,frameshift_variant	CADD:32		0.0211295	.	.	.	.
CDKL2	ENSG00000138769	.	0.0211472		0	female	missense_variant	CADD:22.7,AlphaMissense:0.2501,PrimateAI3D:0.41093182086944574,REVEL:0.049		0.0211472	.	.	.	.
NOP53	ENSG00000105373	.	0.021189		0	female	missense_variant,splice_region_variant&intron_variant	CADD:22.0,SpliceAI_acceptor-loss:0.01,SpliceAI_donor-gain:0.01,AlphaMissense:0.591,PrimateAI3D:0.6052794449031353,REVEL:0.363		0.021189	.	.	.	.
OR52E6	ENSG00000205409	.	0.0074599		0	female	missense_variant	CADD:22.4,SpliceAI_acceptor-gain:0.02,SpliceAI_donor-gain:0.03,SpliceAI_donor-loss:0.05,AlphaMissense:0.1452,PrimateAI3D:0.6891882951557634,REVEL:0.125		0.0212506	.	.	.	.
KCNC3	ENSG00000131398	TRUE	0.0258473		4.77054	female	intron_variant,missense_variant	CADD:23,AlphaMissense:0.7214,PrimateAI3D:0.5667433245480062,REVEL:0.529		0.0214512	.	.	.	.
OR2H1	ENSG00000204688	.	0.0118698	DIAGNOSIS=SCN9A_likely_partial	0	female	missense_variant	CADD:12.81,AlphaMissense:0.2022,PrimateAI3D:0.47618768364191055,REVEL:0.057		0.0215703	.	.	.	.
KLHL26	ENSG00000167487	.	0.00906802	clinical_CANDIDATE	0	female	downstream_gene_variant,intron_variant,missense_variant	CADD:27.9,AlphaMissense:0.5363,PrimateAI3D:0.8487766869366169,REVEL:0.882		0.021722	.	.	.	.
RAD17	ENSG00000152942	.	0.0156855		0	female	missense_variant	CADD:24.9,AlphaMissense:0.449,PrimateAI3D:0.6860904990136624,REVEL:0.161		0.0220434	.	.	.	.
GOLM2	ENSG00000166734	.	0.0221598	DIAGNOSIS=MRTFB_certain	0	female	missense_variant	CADD:23.2,SpliceAI_donor-gain:0.03,SpliceAI_donor-loss:0.06,AlphaMissense:0.1363,PrimateAI3D:0.4444400301575661,REVEL:0.298		0.0221598	.	.	.	.
BPIFB6	ENSG00000167104	.	0.0077834	DIAGNOSIS=PHACTR1_likely_partial	0	female	missense_variant	CADD:25.1,SpliceAI_acceptor-loss:0.01,AlphaMissense:0.6623,PrimateAI3D:0.5957533387094736,REVEL:0.22		0.0221722	.	.	.	.
TMEM175	ENSG00000127419	.	0.00846979		0	male	downstream_gene_variant,missense_variant	CADD:25.3,AlphaMissense:0.8476,PrimateAI3D:0.8646395601332187,REVEL:0.355		0.0223179	.	.	.	.
MORC3	ENSG00000159256	.	0.0410878		0	female	missense_variant	CADD:19.83,AlphaMissense:0.0753,PrimateAI3D:0.3490592660009861,REVEL:0.082		0.022323	.	.	.	.
HCN4	ENSG00000138622	.	0.0414132		3.98435	female	missense_variant	CADD:22.4,AlphaMissense:0.1326,PrimateAI3D:0.47830673880875113,REVEL:0.29		0.0224998	.	.	.	.
KCNK3	ENSG00000171303	TRUE	0.0228327		0.00098	female	missense_variant	CADD:25.7,AlphaMissense:0.5961,PrimateAI3D:0.7075329318642617,REVEL:0.342		0.0228327	.	.	.	.
DCHS1	ENSG00000166341	.	0.042199	DIAGNOSIS=Crohn_disease_certain_partial	7.92748	male	missense_variant	CADD:22.6,AlphaMissense:0.087,PrimateAI3D:0.5050614827126265,REVEL:0.102		0.0229267	.	.	.	.
BRCA2	ENSG00000139618	.	0.0109064		11.115	female	missense_variant	CADD:29.3,SpliceAI_acceptor-gain:0.01,AlphaMissense:0.6098,PrimateAI3D:0.8960105122625827,REVEL:0.903		0.0229906	.	.	.	.
ACTN3	ENSG00000248746	.	0.0230662	DIAGNOSIS=RNU4ATAC_certain_partial	0	female	missense_variant	CADD:27.5,SpliceAI_acceptor-gain:0.09,SpliceAI_acceptor-loss:0.02,AlphaMissense:0.1178,PrimateAI3D:0.6948589612543583		0.0230662	.	.	.	.
ALPG	ENSG00000163286	.	0.0231677		0	female	missense_variant	CADD:12.44,AlphaMissense:0.0772,PrimateAI3D:0.4059376074373723,REVEL:0.288		0.0231677	.	.	.	.
PROSER1	ENSG00000120685	.	0.0280212		0	female	missense_variant	CADD:19.91,SpliceAI_donor-loss:0.01,AlphaMissense:0.1954,PrimateAI3D:0.6215798345208168,REVEL:0.156		0.0232554	.	.	.	.
GGA3	ENSG00000125447	.	0.016777		0	female	downstream_gene_variant,missense_variant,upstream_gene_variant	CADD:28.8,SpliceAI_acceptor-gain:0.02,AlphaMissense:0.4673,PrimateAI3D:0.7480701476335526,REVEL:0.316		0.0232671	.	.	.	.
TNC	ENSG00000041982	.	0.0168757	DIAGNOSIS=Functional_Neurologic_Disorder_likely	0.00098	male	missense_variant&splice_region_variant	CADD:33.0,SpliceAI_donor-gain:0.03,SpliceAI_donor-loss:0.02,AlphaMissense:0.5263,PrimateAI3D:0.7720049971342086,REVEL:0.353		0.0234039	.	.	.	.
PPP4R3B	ENSG00000275052	.	0.0234473		0	male	missense_variant	CADD:22.5,SpliceAI_acceptor-gain:0.02,SpliceAI_acceptor-loss:0.06,AlphaMissense:0.5112,PrimateAI3D:0.7780270823836327,REVEL:0.172		0.0234473	.	.	.	.
KIT	ENSG00000157404	.	0.0282534		16.4311	male	missense_variant	CADD:24.2,AlphaMissense:0.2116,PrimateAI3D:0.5862963639199734,REVEL:0.446		0.0234481	.	.	.	.
SAP30L	ENSG00000164576	.	0.0167509	clinical_CANDIDATE	0	female	missense_variant	CADD:23.2,AlphaMissense:0.1577,PrimateAI3D:0.557618672400713,REVEL:0.089		0.0235406	.	.	.	.
TNKS1BP1	ENSG00000149115	.	0.0168067		0	female	missense_variant	CADD:29.9,SpliceAI_acceptor-gain:0.01,SpliceAI_acceptor-loss:0.04,AlphaMissense:0.4429,PrimateAI3D:0.6886612334847452,REVEL:0.086		0.0236191	.	.	.	.
FLG	ENSG00000143631	.	0.0236859	DIAGNOSIS=KMT2B_certain	7.5879	male	missense_variant	CADD:1.347,SpliceAI_donor-loss:0.01,AlphaMissense:0.0697,PrimateAI3D:0.3317418598756194,REVEL:0.024		0.0236859	.	.	.	.
ARHGAP22	ENSG00000128805	.	0.0239434		0	female	intron_variant,missense_variant,upstream_gene_variant	CADD:28.6,SpliceAI_donor-loss:0.49,AlphaMissense:0.1164,PrimateAI3D:0.638414482474327,REVEL:0.212		0.0239434	.	.	.	.
DUSP1	ENSG00000120129	.	0.0170391		0	female	missense_variant	CADD:28.5,SpliceAI_acceptor-gain:0.03,AlphaMissense:0.1576,PrimateAI3D:0.6499608536064625,REVEL:0.173		0.0239456	.	.	.	.
PCGF6	ENSG00000156374	.	0.0172869	DIAGNOSIS=MADD_likely	0	male	missense_variant	CADD:24.3,AlphaMissense:0.0894,PrimateAI3D:0.5593729804456233,REVEL:0.045		0.0239742	.	.	.	.
ARHGAP33	ENSG00000004777	.	0.0293775	DIAGNOSIS=Mosaic_6p221q141_copy_number_gain_tentative	0	female	missense_variant,upstream_gene_variant	CADD:22.7,PrimateAI3D:0.7879183509945868,REVEL:0.263		0.024381	.	.	.	.
PLEKHM1	ENSG00000225190	.	0.017403		19.6624	female	missense_variant	CADD:22.1,AlphaMissense:0.222,PrimateAI3D:0.5642611526697875,REVEL:0.15		0.024457	.	.	.	.
SLC12A2	ENSG00000064651	.	0.0300808	clinical_CANDIDATE	18.518	male	intron_variant,missense_variant	CADD:24.1,SpliceAI_acceptor-loss:0.11,SpliceAI_donor-loss:0.19,AlphaMissense:0.1996,PrimateAI3D:0.6402891997992992,REVEL:0.379		0.0249647	.	.	.	.
PPP1R3D	ENSG00000132825	.	0.0250138	clinical_CANDIDATE	0	male	missense_variant	CADD:22.7,SpliceAI_acceptor-gain:0.01,AlphaMissense:0.2142,PrimateAI3D:0.41578423917293544,REVEL:0.269		0.0250138	.	.	.	.
KDM7A	ENSG00000006459	.	0.0250708	DIAGNOSIS=MTND1_likely	0	male	missense_variant	CADD:24.2,AlphaMissense:0.4284,PrimateAI3D:0.6618890464305878,REVEL:0.158		0.0250708	.	.	.	.
ZNF358	ENSG00000198816	.	0.0302728		0	male	downstream_gene_variant,missense_variant	CADD:0.065,AlphaMissense:0.1012,PrimateAI3D:0.40412948004901417,REVEL:0.06		0.025124	.	.	.	.
PPARGC1B	ENSG00000155846	.	0.0303093	clinical_CANDIDATE	0	male	missense_variant	CADD:24.3,AlphaMissense:0.1244,PrimateAI3D:0.5538827245682478,REVEL:0.078		0.0251543	.	.	.	.
SRGAP1	ENSG00000196935	.	0.0303733		0.00098	female	missense_variant	CADD:15.05,AlphaMissense:0.1852,PrimateAI3D:0.6229295374453067,REVEL:0.104		0.0252075	.	.	.	.
ADAMTS10	ENSG00000142303	.	0.0303957		36.3745	male	missense_variant,upstream_gene_variant	CADD:24.2,SpliceAI_acceptor-gain:0.01,AlphaMissense:0.0799,PrimateAI3D:0.5651261661201714,REVEL:0.366		0.025226	.	.	.	.
OXA1L	ENSG00000155463	.	0.0139829		0	female	downstream_gene_variant,missense_variant	CADD:26.8,SpliceAI_acceptor-gain:0.01,SpliceAI_acceptor-loss:0.02,AlphaMissense:0.4696,PrimateAI3D:0.6564864417910574,REVEL:0.566		0.0254103	.	.	.	.
INKA1	ENSG00000185614	.	0.0256473	clinical_CANDIDATE	0	female	missense_variant	CADD:13.71,SpliceAI_acceptor-loss:0.01,AlphaMissense:0.0833,PrimateAI3D:0.35510949812829484,REVEL:0.042		0.0256473	.	.	.	.
FOXK2	ENSG00000141568	.	0.0182945		0	male	missense_variant,upstream_gene_variant	CADD:24.8,SpliceAI_donor-loss:0.01,AlphaMissense:0.5658,PrimateAI3D:0.8271406285464764,REVEL:0.51		0.0257098	.	.	.	.
SZT2	ENSG00000198198	.	0.0185554		8.15517	female	missense_variant	CADD:29.3,AlphaMissense:0.8502,PrimateAI3D:0.7254576671123505,REVEL:0.366		0.0260765	.	.	.	.
GK3P	ENSG00000229894	.	0.0262886	DIAGNOSIS=PIK3CA_certain	0	male	missense_variant	CADD:4.389,SpliceAI_acceptor-loss:0.04,AlphaMissense:0.0824,PrimateAI3D:0.3388024628907443		0.0262886	.	.	.	.
BIN1	ENSG00000136717	.	0.0317473		0	female	missense_variant	CADD:23.1,AlphaMissense:0.2254,PrimateAI3D:0.5980277149379253,REVEL:0.083		0.0263477	.	.	.	.
NRCAM	ENSG00000091129	.	0.0318378		0	male	downstream_gene_variant,missense_variant	CADD:23,SpliceAI_acceptor-loss:0.02,SpliceAI_donor-loss:0.03,AlphaMissense:0.2061,PrimateAI3D:0.5709499043226243,REVEL:0.082		0.0264229	.	.	.	.
CEP131	ENSG00000141577	.	0.0266401		0	female	missense_variant	CADD:24.8,AlphaMissense:0.1456,PrimateAI3D:0.6990240386128426,REVEL:0.297		0.0266401	.	.	.	.
TET2	ENSG00000168769	.	0.0267054	DIAGNOSIS=CAPN1_certain	0.72012	male	downstream_gene_variant,missense_variant	CADD:32.0,AlphaMissense:0.7277,PrimateAI3D:0.7768031561374664,REVEL:0.506		0.0267054	.	.	.	.
LETMD1	ENSG00000050426	.	0.0112342	clinical_CANDIDATE	0	male	downstream_gene_variant,intron_variant,missense_variant,upstream_gene_variant	CADD:28.9,SpliceAI_acceptor-gain:0.15,SpliceAI_acceptor-loss:0.14,SpliceAI_donor-loss:0.03,AlphaMissense:0.1721,REVEL:0.286		0.026911	.	.	.	.
TMEM39B	ENSG00000121775	.	0.0194398	DIAGNOSIS=RAI1_certain	0	female	missense_variant	CADD:24.2,SpliceAI_acceptor-gain:0.04,AlphaMissense:0.5629,PrimateAI3D:0.7781464836001397,REVEL:0.151		0.0269599	.	.	.	.
DPY19L3	ENSG00000178904	.	0.0194927		0	female	frameshift_variant	CADD:31.0,SpliceAI_acceptor-gain:0.01		0.0270333	.	.	.	.
LAMA3	ENSG00000053747	.	0.0270867		5.19285	female	missense_variant	CADD:23.9,AlphaMissense:0.1234,PrimateAI3D:0.40716003034263853,REVEL:0.102		0.0270867	.	.	.	.
LAMA3	ENSG00000053747	.	0.0270867		11.711	female	missense_variant,upstream_gene_variant	CADD:23.4,SpliceAI_acceptor-gain:0.52,SpliceAI_acceptor-loss:0.02,AlphaMissense:0.0731,PrimateAI3D:0.29229628100991256,REVEL:0.312		0.0270867	.	.	.	.
TMCO3	ENSG00000150403	.	0.0149198		0	male	downstream_gene_variant,missense_variant	CADD:28.5,SpliceAI_donor-loss:0.08,AlphaMissense:0.1463,PrimateAI3D:0.8048734173178673,REVEL:0.237		0.027113	.	.	.	.
LRRC36	ENSG00000159708	.	0.0271861		0	female	missense_variant	CADD:20.8,AlphaMissense:0.0901,PrimateAI3D:0.4157387963682414,REVEL:0.037		0.0271861	.	.	.	.
PSTPIP1	ENSG00000140368	.	0.0114067		0	female	downstream_gene_variant,missense_variant	CADD:27.1,AlphaMissense:0.2321,PrimateAI3D:0.7132619164884091,REVEL:0.708		0.0273243	.	.	.	.
MROH1	ENSG00000179832	.	0.0273648		0	female	missense_variant	CADD:23.6,AlphaMissense:0.2565,PrimateAI3D:0.6440705864131451,REVEL:0.56		0.0273648	.	.	.	.
PTPN23	ENSG00000076201	.	0.0330441		8.4508	female	missense_variant	CADD:17.24,SpliceAI_donor-loss:0.01,AlphaMissense:0.0832,PrimateAI3D:0.5472217551618814,REVEL:0.04		0.027424	.	.	.	.
MRC1	ENSG00000260314	.	0.0275118	DIAGNOSIS=RAI1_certain	0	female	missense_variant	CADD:25.0,SpliceAI_acceptor-gain:0.01,AlphaMissense:0.2588,PrimateAI3D:0.5750166012346742,REVEL:0.187		0.0275118	.	.	.	.
EP400	ENSG00000183495	.	0.0509328		0	female	missense_variant	CADD:21.1,PrimateAI3D:0.34291046377271417,REVEL:0.323		0.0276717	.	.	.	.
PTGFRN	ENSG00000134247	.	0.0197158	clinical_CANDIDATE	0	female	missense_variant	CADD:28.6,SpliceAI_donor-gain:0.01,AlphaMissense:0.4633,PrimateAI3D:0.7653023125231266,REVEL:0.322		0.0277072	.	.	.	.
ATP2A3	ENSG00000074370	.	0.0200317	DIAGNOSIS=TNPO2_certain	0	male	missense_variant	CADD:24.0,SpliceAI_acceptor-gain:0.03,AlphaMissense:0.2167,PrimateAI3D:0.8000197890400887,REVEL:0.716		0.0277808	.	.	.	.
RHPN1	ENSG00000158106	.	0.0277947	DIAGNOSIS=ADNP_certain	0	female	missense_variant	CADD:1.281,SpliceAI_acceptor-loss:0.05,AlphaMissense:0.068,PrimateAI3D:0.49226175673305994,REVEL:0.092		0.0277947	.	.	.	.
FAM162B	ENSG00000183807	.	0.0106073		0	male	missense_variant	CADD:23.6,SpliceAI_acceptor-loss:0.01,AlphaMissense:0.1796,PrimateAI3D:0.5208719853311777,REVEL:0.307		0.0279501	.	.	.	.
NRAP	ENSG00000197893	.	0.027996		0	female	missense_variant	CADD:27.0,AlphaMissense:0.2545,PrimateAI3D:0.6039550992846487,REVEL:0.249		0.027996	.	.	.	.
PPP1R7	ENSG00000115685	.	0.0337388	DIAGNOSIS=UBA5_certain	0	female	downstream_gene_variant,splice_acceptor_variant&coding_sequence_variant,upstream_gene_variant	CADD:32		0.0280006	.	.	.	.
DCTD	ENSG00000129187	.	0.0155722		0	female	downstream_gene_variant,missense_variant&splice_region_variant	CADD:22.9,AlphaMissense:0.3158,PrimateAI3D:0.7503774410486221,REVEL:0.26		0.0282984	.	.	.	.
SCN7A	ENSG00000136546	.	0.0283352		0	female	missense_variant	CADD:22.9,AlphaMissense:0.2338,PrimateAI3D:0.5634988936781884,REVEL:0.627		0.0283352	.	.	.	.
NRXN1	ENSG00000179915	TRUE	0.0524663		4.45779	male	missense_variant	CADD:18.16,AlphaMissense:0.0646,PrimateAI3D:0.4815908334404231,REVEL:0.165		0.0285049	.	.	.	.
VSIG10L	ENSG00000186806	.	0.028661		0	male	missense_variant	CADD:24.4,AlphaMissense:0.1632,PrimateAI3D:0.5073437193781137,REVEL:0.066		0.028661	.	.	.	.
REM2	ENSG00000139890	.	0.0286877	DIAGNOSIS=PQBP1_certain;clinical_CANDIDATE	0	male	intron_variant,missense_variant	CADD:23.5,AlphaMissense:0.1108,PrimateAI3D:0.6036538173258303,REVEL:0.242		0.0286877	.	.	.	.
ABCA6	ENSG00000154262	.	0.0101173		0	male	missense_variant	CADD:26.8,SpliceAI_acceptor-gain:0.02,SpliceAI_acceptor-loss:0.17,AlphaMissense:0.1025,PrimateAI3D:0.7610484303534031,REVEL:0.907		0.0288207	.	.	.	.
ABHD12	ENSG00000100997	.	0.0137732	DIAGNOSIS=ZNF865_likely_partial;clinical_CANDIDATE	18.795	male	downstream_gene_variant,frameshift_variant,intron_variant,splice_region_variant&intron_variant	CADD:32,SpliceAI_acceptor-gain:0.27		0.029034	.	.	.	.
AFAP1	ENSG00000196526	.	0.0210492		0	female	missense_variant	CADD:24.5,AlphaMissense:0.5891,PrimateAI3D:0.7823058426380158,REVEL:0.445		0.0291919	.	.	.	.
JAKMIP1	ENSG00000152969	.	0.0537408	clinical_CANDIDATE	0	female	downstream_gene_variant,missense_variant	CADD:24.0,REVEL:0.134		0.0291973	.	.	.	.
PDZD3	ENSG00000172367	.	0.0122212		0	male	missense_variant	CADD:28.1,SpliceAI_acceptor-loss:0.02,AlphaMissense:0.1354,PrimateAI3D:0.5238494109362362,REVEL:0.231		0.0292753	.	.	.	.
KPTN	ENSG00000118162	.	0.0161735	DIAGNOSIS=CACNA1A_certain	21.415	female	missense_variant&splice_region_variant,splice_region_variant&5_prime_UTR_variant	CADD:10.5,SpliceAI_acceptor-gain:0.61,SpliceAI_acceptor-loss:0.07,AlphaMissense:0.7202,PrimateAI3D:0.6761250220239162,REVEL:0.198		0.0293912	.	.	.	.
TNFRSF4	ENSG00000186827	.	0.0294551	DIAGNOSIS=MRPL33_tentative_partial	5.04797	female	missense_variant	CADD:9.553,AlphaMissense:0.0737,PrimateAI3D:0.338635542243719,REVEL:0.094		0.0294551	.	.	.	.
CCDC89	ENSG00000179071	.	0.0141556		0	female	missense_variant	CADD:22.6,AlphaMissense:0.1316,PrimateAI3D:0.48621622838079936,REVEL:0.093		0.02984	.	.	.	.
MUC5B	ENSG00000117983	.	0.035992		7.44037	male	missense_variant	CADD:13.81,AlphaMissense:0.1553,PrimateAI3D:0.5971736188977957,REVEL:0.082		0.0298705	.	.	.	.
POLN	ENSG00000130997	.	0.0300396		0	female	missense_variant	CADD:20.9,AlphaMissense:0.0835,PrimateAI3D:0.5012519507110119,REVEL:0.06		0.0300396	.	.	.	.
CTBP2	ENSG00000175029	.	0.100779	DIAGNOSIS=PIGN_likely	0	female	intron_variant,missense_variant	CADD:9.22,REVEL:0.197		0.0300909	.	.	.	.
KRT78	ENSG00000170423	.	0.0105734	DIAGNOSIS=SCN8A_certain	0	female	missense_variant	CADD:23.1,AlphaMissense:0.4933,PrimateAI3D:0.6237446376681328,REVEL:0.625		0.03012	.	.	.	.
ZFP36L2	ENSG00000152518	.	0.0302716		0	male	missense_variant	CADD:23.6,AlphaMissense:0.2458,PrimateAI3D:0.5624192662537099,REVEL:0.146		0.0302716	.	.	.	.
POLR1A	ENSG00000068654	TRUE	0.0365115		1.23563	female	missense_variant	CADD:22.4,SpliceAI_donor-loss:0.25,AlphaMissense:0.1178,PrimateAI3D:0.5573514278233052,REVEL:0.094		0.0303017	.	.	.	.
POU3F3	ENSG00000198914	TRUE	0.0303887	DIAGNOSIS=UQCRFS1_likely_partial	7.53926	male	missense_variant	CADD:22.8,AlphaMissense:0.2274,PrimateAI3D:0.6421654567122459,REVEL:0.223		0.0303887	.	.	.	.
ALPP	ENSG00000163283	.	0.0106746		0	male	frameshift_variant	CADD:22.8		0.0304082	.	.	.	.
FASTK	ENSG00000164896	.	0.0217052		0	female	missense_variant	CADD:23.2,SpliceAI_acceptor-loss:0.16,SpliceAI_donor-gain:0.01,SpliceAI_donor-loss:0.07,AlphaMissense:0.3252,PrimateAI3D:0.5453819429129363,REVEL:0.094		0.0305031	.	.	.	.
MAST2	ENSG00000086015	.	0.0221525	DIAGNOSIS_MATCH_tentative_partial	0	male	3_prime_UTR_variant,downstream_gene_variant,frameshift_variant	CADD:28.9,SpliceAI_acceptor-gain:0.02,SpliceAI_acceptor-loss:0.02	Phenotype similarity score is 0 despite a diagnostic match because there are no HPO terms annotated to gene.	0.030722	.	.	.	.
CFAP58	ENSG00000120051	.	0.0308452	DIAGNOSIS=F5_certain_partial,SLC38A8_certain_partial,MME_certain_partial	1.47849	male	missense_variant	CADD:20.8,AlphaMissense:0.078,PrimateAI3D:0.4904475682973861,REVEL:0.086		0.0308452	.	.	.	.
CFAP58	ENSG00000120051	.	0.0308452	DIAGNOSIS=MME_certain_partial,SLC38A8_certain_partial,F5_certain_partial	1.47849	male	missense_variant	CADD:20.8,AlphaMissense:0.078,PrimateAI3D:0.4904475682973861,REVEL:0.086		0.0308452	.	.	.	.
ZNF132	ENSG00000131849	.	0.0108911		0	male	intron_variant,missense_variant	CADD:16.64,AlphaMissense:0.1595,PrimateAI3D:0.3572126271948219,REVEL:0.043		0.031025	.	.	.	.
PRKN	ENSG00000185345	.	0.0312212		16.6512	male	missense_variant	CADD:18.53,AlphaMissense:0.1001,PrimateAI3D:0.5543074137717485,REVEL:0.504		0.0312212	.	.	.	.
PRR33	ENSG00000283787	.	0.0314667		0	female	missense_variant	CADD:13.03,PrimateAI3D:0.3223655876889824,REVEL:0.088		0.0314667	.	.	.	.
TMEM107	ENSG00000179029	.	0.0132109		31.5289	male	intron_variant,missense_variant	CADD:24.0,SpliceAI_acceptor-gain:0.1,AlphaMissense:0.1373,PrimateAI3D:0.590336782336235,REVEL:0.108		0.0316461	.	.	.	.
MAN1B1	ENSG00000177239	.	0.0174375		23.0643	male	downstream_gene_variant,intron_variant,missense_variant	CADD:18.2,AlphaMissense:0.8929,PrimateAI3D:0.6841759969294071,REVEL:0.189		0.0316882	.	.	.	.
ATP11B	ENSG00000058063	.	0.0226031	DIAGNOSIS=GABRG2_certain_partial	0	female	missense_variant	CADD:25.1,SpliceAI_acceptor-gain:0.01,AlphaMissense:0.2037,PrimateAI3D:0.6445877846330405,REVEL:0.619		0.031765	.	.	.	.
EXOG	ENSG00000157036	.	0.0112121		0	male	missense_variant&splice_region_variant	CADD:27.9,SpliceAI_donor-gain:0.09,AlphaMissense:0.1295,PrimateAI3D:0.6061083848774433,REVEL:0.437		0.0319393	.	.	.	.
PKD1L3	ENSG00000277481	.	0.0320116		0	female	frameshift_variant	CADD:22.8		0.0320116	.	.	.	.
IL12RB2	ENSG00000081985	.	0.0320446		0	male	missense_variant	CADD:13.87,SpliceAI_donor-gain:0.01,AlphaMissense:0.0961,PrimateAI3D:0.3844626478850841,REVEL:0.152		0.0320446	.	.	.	.
OR2G6	ENSG00000188558	.	0.0320836	DIAGNOSIS=NARS1_certain	0	male	missense_variant	CADD:10.57,SpliceAI_acceptor-gain:0.03,SpliceAI_donor-gain:0.01,SpliceAI_donor-loss:0.01,AlphaMissense:0.0681,PrimateAI3D:0.20195838529616594,REVEL:0.034		0.0320836	.	.	.	.
ENGASE	ENSG00000167280	.	0.0322016	clinical_CANDIDATE	0	female	downstream_gene_variant,missense_variant	CADD:18.6,SpliceAI_acceptor-gain:0.13,SpliceAI_donor-loss:0.01,AlphaMissense:0.4078,PrimateAI3D:0.6435629373788833,REVEL:0.217		0.0322016	.	.	.	.
TULP2	ENSG00000104804	.	0.0324298		0	male	missense_variant,upstream_gene_variant	CADD:9.58,SpliceAI_acceptor-gain:0.03,AlphaMissense:0.129,PrimateAI3D:0.3798305568844081,REVEL:0.131		0.0324298	.	.	.	.
HOXA1	ENSG00000105991	.	0.0231349		6.86952	female	missense_variant	CADD:22.2,AlphaMissense:0.0776,PrimateAI3D:0.4955788382142782,REVEL:0.148		0.0325122	.	.	.	.
RMND5B	ENSG00000145916	.	0.0178997		0	male	downstream_gene_variant,missense_variant	CADD:24.6,SpliceAI_acceptor-loss:0.06,AlphaMissense:0.2947,PrimateAI3D:0.7611555591225623,REVEL:0.176		0.0325281	.	.	.	.
HBS1L	ENSG00000112339	.	0.023489	DIAGNOSIS=SYNE1_likely_partial	0	female	missense_variant	CADD:28.3,AlphaMissense:0.3217,PrimateAI3D:0.7584484185278415,REVEL:0.324		0.0325755	.	.	.	.
ATP11A	ENSG00000068650	.	0.0232161		0	female	missense_variant	CADD:24.3,AlphaMissense:0.1568,PrimateAI3D:0.7635978117585182,REVEL:0.509		0.0326264	.	.	.	.
PTPRS	ENSG00000105426	.	0.0602848		0	male	intron_variant,missense_variant	CADD:21.5,SpliceAI_acceptor-gain:0.01,SpliceAI_donor-gain:0.01,AlphaMissense:0.0834,PrimateAI3D:0.37222675457596777,REVEL:0.023		0.0327527	.	.	.	.
RAD21L1	ENSG00000244588	.	0.0330579		0	male	downstream_gene_variant,missense_variant	CADD:11.83,SpliceAI_donor-loss:0.01,AlphaMissense:0.0568,PrimateAI3D:0.33308898817747834,REVEL:0.077		0.0330579	.	.	.	.
RPS6KA1	ENSG00000117676	.	0.0236734	clinical_CANDIDATE	0	male	5_prime_UTR_variant,intron_variant,missense_variant	CADD:25.8,AlphaMissense:0.3136,PrimateAI3D:0.7795617093145848,REVEL:0.372		0.033269	.	.	.	.
ORC4	ENSG00000115947	.	0.018314	DIAGNOSIS=POLR3A_likely_partial	33.8947	female	downstream_gene_variant,missense_variant	CADD:23.4,SpliceAI_acceptor-loss:0.03,AlphaMissense:0.0993,PrimateAI3D:0.6683308972418308,REVEL:0.087		0.033281	.	.	.	.
FN1	ENSG00000115414	TRUE	0.0402433		4.12275	female	missense_variant	CADD:25.5,SpliceAI_acceptor-loss:0.05,AlphaMissense:0.1195,PrimateAI3D:0.5434395729750395,REVEL:0.262		0.0333987	.	.	.	.
ALK	ENSG00000171094	.	0.0241286	DIAGNOSIS=COL4A1_certain_partial	0	female	missense_variant	CADD:27.1,SpliceAI_donor-gain:0.02,AlphaMissense:0.714,PrimateAI3D:0.6739760296046733,REVEL:0.263		0.0334625	.	.	.	.
NBEAL2	ENSG00000160796	.	0.0406427		0	male	intron_variant,missense_variant,upstream_gene_variant	CADD:22.5,SpliceAI_acceptor-gain:0.01,SpliceAI_acceptor-loss:0.01,AlphaMissense:0.0937,PrimateAI3D:0.5473370495438574,REVEL:0.203		0.0337303	.	.	.	.
BTBD17	ENSG00000204347	.	0.0160554	DIAGNOSIS=CRELD1_likely	0	male	missense_variant	CADD:25.7,AlphaMissense:0.0852,PrimateAI3D:0.6296763916313648,REVEL:0.559		0.0338447	.	.	.	.
CLEC1B	ENSG00000165682	.	0.0128488		0	male	missense_variant	CADD:15.92,SpliceAI_donor-loss:0.01,AlphaMissense:0.0825,PrimateAI3D:0.47843588843941703,REVEL:0.026		0.0338566	.	.	.	.
TGM1	ENSG00000092295	.	0.0141466	DIAGNOSIS=TBCK_certain	23.9779	female	downstream_gene_variant,missense_variant	CADD:32.0,AlphaMissense:0.4546,PrimateAI3D:0.7536859306693076,REVEL:0.717		0.0338875	.	.	.	.
PTGER1	ENSG00000160951	.	0.033995		0	female	missense_variant	CADD:21.7,AlphaMissense:0.0673,PrimateAI3D:0.3218662328273058,REVEL:0.011		0.033995	.	.	.	.
MSH2	ENSG00000095002	.	0.0412228	clinical_CANDIDATE	7.38255	male	missense_variant	CADD:12.31,AlphaMissense:0.0941,PrimateAI3D:0.33918756205588585,REVEL:0.394		0.0342117	.	.	.	.
RTN3	ENSG00000133318	.	0.0413071		0	male	3_prime_UTR_variant,missense_variant	CADD:14.82,REVEL:0.052		0.0342816	.	.	.	.
PPFIBP2	ENSG00000166387	.	0.0189374	DIAGNOSIS=CLTC_likely_partial	0	male	downstream_gene_variant,missense_variant,upstream_gene_variant	CADD:25.8,AlphaMissense:0.84,PrimateAI3D:0.7118040059506892,REVEL:0.338		0.0344139	.	.	.	.
AARS1	ENSG00000090861	.	0.0346043		9.6088	female	missense_variant	CADD:23.7,SpliceAI_donor-gain:0.03,SpliceAI_donor-loss:0.01,AlphaMissense:0.1381,PrimateAI3D:0.5073128456622364,REVEL:0.515		0.0346043	.	.	.	.
MYO5C	ENSG00000128833	.	0.0132378	DIAGNOSIS=Diploidtriploid_mosaicism_certain	0	female	downstream_gene_variant,missense_variant	CADD:25.6,SpliceAI_acceptor-gain:0.01,AlphaMissense:0.8016,PrimateAI3D:0.8410598711669444,REVEL:0.866		0.0348815	.	.	.	.
THAP8	ENSG00000161277	.	0.0349183	clinical_CANDIDATE	0	male	missense_variant	CADD:1.699,AlphaMissense:0.0577,PrimateAI3D:0.3166016465052963,REVEL:0.156		0.0349183	.	.	.	.
MCM2	ENSG00000073111	.	0.025248	DIAGNOSIS=MADD_likely	0.00098	male	downstream_gene_variant,missense_variant	CADD:26.8,AlphaMissense:0.1758,PrimateAI3D:0.7873736517131329,REVEL:0.28		0.0350151	.	.	.	.
CNTNAP2	ENSG00000174469	.	0.0252904	DIAGNOSIS=Orofaciodigital_syndrome_type_unknown_certain;clinical_CANDIDATE	15.8075	female	missense_variant	CADD:25.3,AlphaMissense:0.1647,PrimateAI3D:0.6233286315202713,REVEL:0.542		0.0350738	.	.	.	.
MUC17	ENSG00000169876	.	0.0350984		0	male	missense_variant	CADD:2.854,AlphaMissense:0.1766,PrimateAI3D:0.2317792230285704,REVEL:0.058		0.0350984	.	.	.	.
ZBED8	ENSG00000221886	.	0.0351696	DIAGNOSIS=H4C5_certain	0	male	missense_variant	CADD:10.03,AlphaMissense:0.0743,PrimateAI3D:0.3796527361869812,REVEL:0.074		0.0351696	.	.	.	.
FAM178B	ENSG00000168754	.	0.0354973	DIAGNOSIS=RPS6KA3_tentative_partial	0	male	missense_variant	CADD:9.673,AlphaMissense:0.1262,PrimateAI3D:0.32396497800946233,REVEL:0.089		0.0354973	.	.	.	.
TARS3	ENSG00000185418	.	0.0355958	DIAGNOSIS=FBN1_certain_partial	0	male	missense_variant	CADD:24.4,SpliceAI_acceptor-loss:0.05,AlphaMissense:0.1034,PrimateAI3D:0.5658142749965192,REVEL:0.405		0.0355958	.	.	.	.
ADGRV1	ENSG00000164199	.	0.035604	DIAGNOSIS_MATCH_certain	9.6092	female	missense_variant	CADD:26.1,SpliceAI_donor-loss:0.03,AlphaMissense:0.7035,REVEL:0.342		0.035604	.	.	.	.
ZDHHC6	ENSG00000023041	.	0.01976	clinical_CANDIDATE	0	female	missense_variant	CADD:23.5,SpliceAI_donor-gain:0.01,AlphaMissense:0.3848,PrimateAI3D:0.685238202661276,REVEL:0.346		0.0359086	.	.	.	.
ZNFX1	ENSG00000124201	.	0.0436053	DIAGNOSIS=EZH1_certain_partial	0	male	missense_variant	CADD:0.034,AlphaMissense:0.0815,PrimateAI3D:0.36427380777895446,REVEL:0.25		0.036189	.	.	.	.
DEF6	ENSG00000023892	.	0.0437126	clinical_CANDIDATE	0	male	missense_variant	CADD:16.04,AlphaMissense:0.0754,PrimateAI3D:0.3213779199495911,REVEL:0.025		0.036278	.	.	.	.
PDE6A	ENSG00000132915	.	0.0137708		7.65315	male	missense_variant	CADD:24.8,SpliceAI_acceptor-loss:0.03,AlphaMissense:0.8642,PrimateAI3D:0.6861900274455547,REVEL:0.524		0.0362859	.	.	.	.
YARS2	ENSG00000139131	.	0.019995		4.28699	male	missense_variant	CADD:21.0,SpliceAI_acceptor-loss:0.06,SpliceAI_donor-gain:0.06,AlphaMissense:0.0964,PrimateAI3D:0.7250319170951844,REVEL:0.155		0.0363358	.	.	.	.
PKP1	ENSG00000081277	.	0.0258976	DIAGNOSIS=AIRE_certain	0.00098	male	missense_variant	CADD:24.2,SpliceAI_acceptor-loss:0.03,AlphaMissense:0.3949,PrimateAI3D:0.5471680478006602,REVEL:0.175		0.0363947	.	.	.	.
HSD17B6	ENSG00000025423	.	0.0260537	DIAGNOSIS=VPS51_likely_partial	0	female	missense_variant	CADD:15,AlphaMissense:0.1371,PrimateAI3D:0.527804730311036,REVEL:0.118		0.0366142	.	.	.	.
NSUN7	ENSG00000179299	.	0.0139927		0	male	missense_variant	CADD:25.7,AlphaMissense:0.2504,PrimateAI3D:0.5449640746414662,REVEL:0.261		0.0368707	.	.	.	.
CFAP46	ENSG00000171811	.	0.0370049		0	male	missense_variant	CADD:3.924,AlphaMissense:0.0709,PrimateAI3D:0.34055009704083206,REVEL:0.052		0.0370049	.	.	.	.
YY1AP1	ENSG00000163374	.	0.0204732		0.99869	male	inframe_deletion	CADD:17.31,SpliceAI_acceptor-loss:0.01		0.0372047	.	.	.	.
WASHC4	ENSG00000136051	.	0.0374927		2.09401	female	missense_variant	CADD:18.99,SpliceAI_acceptor-gain:0.01,AlphaMissense:0.0594,PrimateAI3D:0.5117487755417823,REVEL:0.037		0.0374927	.	.	.	.
CARMIL3	ENSG00000186648	.	0.0375174		0	female	missense_variant	CADD:23,AlphaMissense:0.1346,PrimateAI3D:0.6226053221523762,REVEL:0.025		0.0375174	.	.	.	.
NLRP7	ENSG00000167634	.	0.0142809		0.00098	female	downstream_gene_variant,missense_variant	CADD:22.9,AlphaMissense:0.6349,PrimateAI3D:0.5707730652391911,REVEL:0.259		0.0376303	.	.	.	.
GRIK4	ENSG00000149403	.	0.026781	clinical_CANDIDATE	0	male	missense_variant&splice_region_variant	CADD:28.3,AlphaMissense:0.2427,PrimateAI3D:0.6457200074195859,REVEL:0.182		0.0376362	.	.	.	.
CWF19L2	ENSG00000152404	.	0.0208542		0	male	frameshift_variant	CADD:26.0		0.0378972	.	.	.	.
PATJ	ENSG00000132849	.	0.0380187		0	male	frameshift_variant	CADD:23.4		0.0380187	.	.	.	.
CNTNAP1	ENSG00000108797	.	0.0272521		30.2935	male	missense_variant	CADD:23.2,SpliceAI_donor-gain:0.08,SpliceAI_donor-loss:0.14,AlphaMissense:0.2367,PrimateAI3D:0.6963959887623787,REVEL:0.525		0.0382983	.	.	.	.
ICE1	ENSG00000164151	.	0.0388245		0	male	missense_variant	CADD:23.2,AlphaMissense:0.1474,PrimateAI3D:0.4604037423431874,REVEL:0.096		0.0388245	.	.	.	.
CSMD1	ENSG00000183117	.	0.0390316		0	female	missense_variant	CADD:22.2,AlphaMissense:0.1148,PrimateAI3D:0.5950621259212493,REVEL:0.075		0.0390316	.	.	.	.
CSMD1	ENSG00000183117	.	0.0390316		0	female	stop_gained	CADD:49		0.0390316	.	.	.	.
VPS13C	ENSG00000129003	.	0.0391495		2.31701	male	missense_variant	CADD:27,SpliceAI_donor-gain:0.02,AlphaMissense:0.2024,PrimateAI3D:0.6592183812707664,REVEL:0.251		0.0391495	.	.	.	.
MGAM2	ENSG00000257743	.	0.0391764		0	female	missense_variant	CADD:0.010,AlphaMissense:0.1341,PrimateAI3D:0.2927444268390536,REVEL:0.008		0.0391764	.	.	.	.
TMTC2	ENSG00000179104	.	0.0282797		0	male	missense_variant	CADD:23.6,SpliceAI_donor-loss:0.01,AlphaMissense:0.2848,PrimateAI3D:0.7126250544190408,REVEL:0.222		0.0392195	.	.	.	.
FAM160B2	ENSG00000158863	.	0.0395433	DIAGNOSIS=DNM1_likely_partial	0	male	missense_variant	CADD:13.52,SpliceAI_acceptor-loss:0.01,AlphaMissense:0.1142,PrimateAI3D:0.5466663974523543,REVEL:0.152		0.0395433	.	.	.	.
TOP2B	ENSG00000077097	.	0.0477435	DIAGNOSIS=TBCK_certain	0	female	missense_variant	CADD:19.56,AlphaMissense:0.0708,PrimateAI3D:0.43552629515528674,REVEL:0.037		0.0396233	.	.	.	.
WDFY4	ENSG00000128815	.	0.0396341		0	male	missense_variant	CADD:24.5,SpliceAI_acceptor-gain:0.41,SpliceAI_acceptor-loss:0.19,AlphaMissense:0.0719,PrimateAI3D:0.4735953924059867,REVEL:0.23		0.0396341	.	.	.	.
EML4	ENSG00000143924	.	0.0483256	DIAGNOSIS=WDR26_likely	0	female	missense_variant	CADD:18.86,AlphaMissense:0.0896,PrimateAI3D:0.43414072081446653,REVEL:0.043		0.0401064	.	.	.	.
GRM2	ENSG00000164082	.	0.0287585		0	female	missense_variant	CADD:26.6,SpliceAI_acceptor-gain:0.19,SpliceAI_acceptor-loss:0.01,AlphaMissense:0.2987,PrimateAI3D:0.6606365777552127,REVEL:0.44		0.0404153	.	.	.	.
IQCA1	ENSG00000132321	.	0.0405024		0	male	missense_variant	CADD:0.647,SpliceAI_donor-gain:0.01,AlphaMissense:0.0639,PrimateAI3D:0.26295399542897946,REVEL:0.28		0.0405024	.	.	.	.
SPATA31D1	ENSG00000214929	.	0.0223132		0	male	missense_variant	CADD:0.434,AlphaMissense:0.1224,PrimateAI3D:0.3199111280962825,REVEL:0.006		0.0405485	.	.	.	.
KIAA1549	ENSG00000122778	.	0.0491047		0.00098	male	missense_variant	CADD:20.5,AlphaMissense:0.1321,PrimateAI3D:0.36731499478220936,REVEL:0.04		0.0407531	.	.	.	.
CFAP61	ENSG00000089101	.	0.0407568	DIAGNOSIS=COL2A1_certain_partial	0	female	missense_variant	CADD:17.49,SpliceAI_acceptor-gain:0.01,SpliceAI_acceptor-loss:0.01,AlphaMissense:0.0929,PrimateAI3D:0.4433493609726429,REVEL:0.104		0.0407568	.	.	.	.
MAN2C1	ENSG00000140400	.	0.040855	DIAGNOSIS=PQBP1_certain	0	male	missense_variant	CADD:22.6,SpliceAI_acceptor-loss:0.04,AlphaMissense:0.096,PrimateAI3D:0.4594603304564953,REVEL:0.312		0.040855	.	.	.	.
DENND2A	ENSG00000146966	.	0.0291316		0	male	missense_variant	CADD:24.2,AlphaMissense:0.1428,PrimateAI3D:0.6984974758327008,REVEL:0.241		0.0409396	.	.	.	.
CPS1	ENSG00000021826	.	0.0296206	DIAGNOSIS=TBCK_certain	7.82824	female	missense_variant,upstream_gene_variant	CADD:23.9,AlphaMissense:0.1816,PrimateAI3D:0.5211766394227745,REVEL:0.602		0.0410791	.	.	.	.
TMEM154	ENSG00000170006	.	0.0156687		0	male	missense_variant&splice_region_variant	CADD:2.539,AlphaMissense:0.1518,PrimateAI3D:0.23173620700836187,REVEL:0.04		0.0412871	.	.	.	.
TMOD1	ENSG00000136842	.	0.0295274		0	male	missense_variant	CADD:11.79,AlphaMissense:0.0992,PrimateAI3D:0.58790542781353,REVEL:0.229		0.0414959	.	.	.	.
LRP2	ENSG00000081479	.	0.0500483	DIAGNOSIS=UNC45A_certain	35.179	male	missense_variant	CADD:20.7,AlphaMissense:0.1163,PrimateAI3D:0.38139446265995514,REVEL:0.259		0.0415361	.	.	.	.
PPM1D	ENSG00000170836	TRUE	0.0300294	DIAGNOSIS_MATCH_certain_partial	32.1803	male	frameshift_variant	CADD:25.1		0.041646	.	.	.	.
KRT10	ENSG00000186395	.	0.0296555		15.0944	male	missense_variant,upstream_gene_variant	CADD:13.69,AlphaMissense:0.0584,PrimateAI3D:0.26133085981011395,REVEL:0.144		0.0416759	.	.	.	.
TDRD15	ENSG00000218819	.	0.0417019		0	male	missense_variant	CADD:14.35,AlphaMissense:0.1056,PrimateAI3D:0.5005194821953773,REVEL:0.054		0.0417019	.	.	.	.
DUOX1	ENSG00000137857	.	0.0417053	DIAGNOSIS=MRTFB_certain	0	female	downstream_gene_variant,missense_variant,upstream_gene_variant	CADD:19.67,AlphaMissense:0.1238,PrimateAI3D:0.5774793237447741,REVEL:0.14		0.0417053	.	.	.	.
GFM2	ENSG00000164347	.	0.0230295		28.3477	male	downstream_gene_variant,intron_variant,missense_variant	CADD:26.1,SpliceAI_acceptor-gain:0.03,AlphaMissense:0.386,PrimateAI3D:0.7192284566164017,REVEL:0.501		0.0418501	.	.	.	.
EIF2AK2	ENSG00000055332	.	0.0301779	DIAGNOSIS_MATCH_likely	24.8001	male	missense_variant	CADD:6.791,AlphaMissense:0.1286,PrimateAI3D:0.24901384737342594,REVEL:0.08		0.041852	.	.	.	.
KIAA1109	ENSG00000138688	.	0.0298698		25.263	male	missense_variant	CADD:30.0,AlphaMissense:0.7277,REVEL:0.309		0.041977	.	.	.	.
OR13C4	ENSG00000148136	.	0.0148244	DIAGNOSIS=UGP2_certain	0	female	missense_variant	CADD:22.4,SpliceAI_acceptor-loss:0.01,AlphaMissense:0.1521,PrimateAI3D:0.5520595400780441,REVEL:0.05		0.0422294	.	.	.	.
HSD11B1	ENSG00000117594	.	0.030567	DIAGNOSIS=DEGS1_certain	2.26724	male	downstream_gene_variant,missense_variant	CADD:0.123,AlphaMissense:0.1124,PrimateAI3D:0.37813417453318837,REVEL:0.225		0.0423917	.	.	.	.
SEC14L5	ENSG00000103184	.	0.0149209		0	female	missense_variant	CADD:29.5,AlphaMissense:0.2219,PrimateAI3D:0.87045108422637,REVEL:0.519		0.0425044	.	.	.	.
ABCA1	ENSG00000165029	.	0.0303017	DIAGNOSIS=RPS6KA3_tentative_partial	14.0291	male	missense_variant	CADD:5.465,SpliceAI_acceptor-gain:0.18,SpliceAI_acceptor-loss:0.04,AlphaMissense:0.0791,PrimateAI3D:0.3428460310027004,REVEL:0.121		0.0425841	.	.	.	.
MIB2	ENSG00000197530	.	0.0426207		0	female	5_prime_UTR_variant,missense_variant,upstream_gene_variant	CADD:9.228,SpliceAI_acceptor-gain:0.06,PrimateAI3D:0.5141002566367389,REVEL:0.045		0.0426207	.	.	.	.
ASPN	ENSG00000106819	.	0.0235168		5.05948	male	intron_variant,missense_variant	CADD:15.58,SpliceAI_donor-gain:0.01,AlphaMissense:0.0901,PrimateAI3D:0.3880208639055491,REVEL:0.048		0.0427357	.	.	.	.
NCAPD3	ENSG00000151503	.	0.0309023	DIAGNOSIS=Systemic_sclerosis_likely_partial;clinical_CANDIDATE	12.6853	female	downstream_gene_variant,missense_variant	CADD:24.1,SpliceAI_acceptor-gain:0.05,SpliceAI_donor-gain:0.04,AlphaMissense:0.4729,PrimateAI3D:0.5876809148490427,REVEL:0.137		0.0428566	.	.	.	.
EDN3	ENSG00000124205	.	0.017899		0	male	missense_variant	CADD:22.8,AlphaMissense:0.2783,PrimateAI3D:0.4638344299048184,REVEL:0.302		0.0428762	.	.	.	.
GAK	ENSG00000178950	.	0.0305594	DIAGNOSIS=KLF7_certain_partial	0	female	intron_variant,missense_variant,upstream_gene_variant	CADD:20.2,SpliceAI_donor-gain:0.01,AlphaMissense:0.1938,PrimateAI3D:0.7220209705829619,REVEL:0.278		0.0429462	.	.	.	.
ATP8A1	ENSG00000124406	.	0.0306864		0	female	missense_variant	CADD:25.7,AlphaMissense:0.1275,PrimateAI3D:0.6131036394834518,REVEL:0.384		0.0431246	.	.	.	.
PNPLA1	ENSG00000180316	.	0.0431362	DIAGNOSIS=CBL_likely_partial	4.93201	male	missense_variant	CADD:3.441,SpliceAI_acceptor-gain:0.01,AlphaMissense:0.0709,PrimateAI3D:0.37832885690033446,REVEL:0.005		0.0431362	.	.	.	.
COL6A3	ENSG00000163359	.	0.0312713	clinical_CANDIDATE	23.6738	female	missense_variant	CADD:24.5,AlphaMissense:0.3645,REVEL:0.679		0.0439466	.	.	.	.
FAT3	ENSG00000165323	.	0.0530653	DIAGNOSIS=SREBF2_certain	0	female	missense_variant	CADD:22.4,AlphaMissense:0.1048,PrimateAI3D:0.4676035049557686,REVEL:0.357		0.04404	.	.	.	.
NCLN	ENSG00000125912	.	0.0534496	clinical_CANDIDATE	0	male	intron_variant,missense_variant	CADD:20.6,AlphaMissense:0.1098,PrimateAI3D:0.4878684975206854,REVEL:0.096		0.0443589	.	.	.	.
NOL9	ENSG00000162408	.	0.0316906		0	male	missense_variant	CADD:19.12,AlphaMissense:0.122,PrimateAI3D:0.4831093043833972,REVEL:0.056		0.0445358	.	.	.	.
[truncated: 153 more rows]

## Sheet: D5 | DDD+GeneDx+RUMC exonic var
# Supplementary Data 5: De novo cohort-level recurrence of exonic variants from DDD+GeneDx+RUMC (PMID:33057194) scored with CADD
[truncated: 9,478 more rows]

[truncated: 4 more sheets: D6 | DDD+GeneDx+RUMC metaanalys, D7 | Indiv genomic comphet vars, D8 | Gene clusters (pathway), D9 | Pathway enrichment results]
